# Supplementary material for: Comprehensive analysis of mRNA-lncRNA co-expression profile revealing crucial role of imprinted gene cluster DLK1-MEG3 in chordoma
Source: Oncotarget. 2017 Nov 8;8(68):112623–35. doi: 10.18632/oncotarget.22616 (PMC5762536; doi:10.18632/oncotarget.22616)
Supplement: Supplementary file 3 [file oncotarget-08-112623-s003.xlsx]

## Sheet: Sheet1
Supplementary Table 2: Differentially expressed lncRNAs
ProbeName	p	FC (abs)	Regulation	Case1(normalized)	Case2(normalized)	Case3(normalized)	FNP1(normalized)	FNP2(normalized)	FNP3(normalized)	TargetID	Genome	Seq_type	Chr	strand
A_33_P3328289	0.0496797	2.77692	down	6.68364	6.14089	6.06715	7.8451	6.88284	8.5842		hg19	mRNA		+
A_24_P372562	0.0411716	4.99862	up	7.12416	7.20967	8.25106	5.60327	6.15842	3.85861	PTPMT1	hg19	mRNA	chr11	+
A_33_P3414202	0.0296348	2.02538	up	9.44332	9.96745	9.46401	8.82422	8.89822	8.09777	MBNL3	hg19	mRNA	chrX	-
A_23_P104563	0.00065	7.11678	up	7.32931	7.7817	7.64436	5.03261	4.23085	4.99823	CPT1A	hg19	mRNA	chr11	-
A_32_P214665	0.0236642	4.43106	down	5.91819	5.54534	5.25714	7.559	6.82022	8.7844	PCP4L1	hg19	mRNA	chr1	+
A_33_P3388870	0.0248611	3.81785	up	6.53771	5.85416	5.5753	3.76845	4.97911	3.42134	BLOC1S1	hg19	mRNA	chr12	+
A_23_P113351	0.00949301	9.8424	up	8.83475	8.27432	8.4161	5.67523	6.09322	3.8597	SPARCL1	hg19	mRNA	chr4	-
A_24_P269129	0.000479	3.02489	up	6.62003	6.15387	6.24706	4.75505	4.83506	4.6402	ZDHHC14	hg19	mRNA	chr6	+
A_24_P245322	0.021811	2.76904	up	9.18206	9.63162	9.65795	8.15223	8.58991	7.32135	PRKAR1A	hg19	mRNA	chr17	+
A_23_P385081	0.0384969	14.6015	up	8.30885	9.95521	9.83622	6.20814	7.05308	3.23495	SCAMP2	hg19	mRNA	chr15	-
A_23_P315286	0.0248975	3.07185	up	8.47587	8.16176	8.82385	7.14171	7.42127	6.04117	C19orf22	hg19	mRNA	chr19	-
A_24_P66545	0.0293529	2.7761	up	6.88647	6.04726	6.80472	5.39074	5.52597	4.40256	KIAA0226	hg19	mRNA	chr3	-
A_23_P115922	0.0332293	3.17006	up	9.4731	10.0272	10.166	8.60878	8.7881	7.27586	EIF4EBP2	hg19	mRNA	chr10	+
A_23_P147383	0.00957506	3.69182	up	9.00575	9.99903	9.2993	7.49279	8.05582	7.10247	GPAA1	hg19	mRNA	chr8	+
A_23_P154507	0.0136302	5.59852	up	8.35671	9.30723	8.58275	6.57243	6.96354	5.25559	ITGB1BP1	hg19	mRNA	chr2	-
A_23_P375147	0.0286906	4.96705	up	6.42008	6.96019	6.23044	4.2479	5.3484	3.07724	RC3H2	hg19	mRNA	chr9	-
A_33_P3313055	0.00316468	7.54568	up	10.7784	10.9503	9.74901	7.55385	7.12859	8.04836	NOTCH3	hg19	mRNA	chr19	-
A_32_P45009	0.00473484	2.92425	up	6.48168	7.02577	6.79731	5.58107	5.2641	4.81537	IDH1	hg19	mRNA	chr2	-
A_24_P233878	0.0456908	5.42165	up	6.11676	6.84871	7.6213	4.58369	5.60367	3.08322	GDAP2	hg19	mRNA	chr1	-
A_23_P38446	0.0296199	2.26286	up	5.09136	5.84116	5.95768	4.03974	4.83498	4.48104	TNFAIP1	hg19	mRNA	chr17	+
A_23_P382065	0.0251339	3.956	up	6.22708	5.87031	4.40596	3.67583	3.2978	3.5776	EMCN	hg19	mRNA	chr4	-
A_33_P3330264	0.0495581	5.06244	up	12.4384	9.71101	11.5757	8.60931	8.71658	9.37965	CXCL1	hg19	mRNA	chr4	+
A_33_P3395859	0.0434706	3.988	down	6.24399	5.68125	6.03233	8.00943	6.8165	9.11865	LOC147646	hg19	mRNA	chr19	-
A_23_P126970	0.0101241	2.70552	up	8.72322	8.77586	9.6831	7.56653	7.64272	7.66523	TIMM17A	hg19	mRNA	chr1	+
A_24_P271363	0.0164331	3.71591	up	6.82022	8.09247	8.26586	6.09501	5.62916	5.77323	CDS2	hg19	mRNA	chr20	+
A_23_P210920	0.0235114	2.12839	up	6.45663	6.18166	7.17167	5.54334	5.63551	5.36182	GSS	hg19	mRNA	chr20	-
A_33_P3297285	0.0276812	2.07351	down	7.54999	6.95171	7.03545	7.93419	8.0348	8.72438	LOC100131667	hg19	mRNA	chr22	+
A_21_P0013970	0.033637	2.73964	up	6.37848	6.92042	6.79736	4.51855	5.2178	5.99796	LLPH	hg19	mRNA	chr12	-
A_24_P307486	0.0115318	3.43201	up	9.67944	10.8172	10.5295	8.7564	8.79569	8.13685		hg19	mRNA	chr6	-
A_23_P143845	0.000838	84.2789	up	8.96206	9.36664	10.9394	3.20955	4.06783	2.79938	TIPARP	hg19	mRNA	chr3	+
A_23_P159956	0.00398063	5.03669	up	6.52938	7.38577	7.33151	4.79101	5.20698	4.25125	MID2	hg19	mRNA	chrX	+
A_24_P339611	0.0387428	4.03474	up	7.88335	8.06632	7.47968	6.18344	6.66284	4.54564	PDCD5	hg19	mRNA	chr19	+
A_24_P349002	0.0288827	3.73299	up	8.66271	8.91687	10.4524	7.44066	7.63124	7.25906	POM121	hg19	mRNA	chr7	+
A_33_P3288189	0.0345271	11.5151	up	7.62917	9.36242	9.20147	6.0484	6.30366	3.26464	RHOBTB3	hg19	mRNA	chr5	+
A_33_P3304212	0.0256328	4.0833	down	5.46224	6.12415	4.40826	7.5657	7.75656	6.7616	PLEKHG3	hg19	mRNA	chr14	+
A_23_P17512	0.00589688	4.88359	up	6.367	6.44921	6.96366	4.12822	5.04286	3.74495	DTD1	hg19	mRNA	chr20	+
A_23_P121253	0.0183797	2.94665	up	6.04707	6.34721	5.49843	3.93592	4.26185	5.01771	TNFSF10	hg19	mRNA	chr3	-
A_24_P453544	0.0370621	2.08364	down	9.38889	9.15028	9.1153	10.4437	9.63492	10.7532		hg19	mRNA	chr9	-
A_24_P81965	0.0187235	10.0785	up	5.44766	6.16427	8.15103	3.13762	3.86813	2.75758	RAP2A	hg19	mRNA	chr13	+
A_33_P3260511	0.0345318	3.44065	down	5.76357	5.84858	5.65866	7.48713	6.59116	8.54056		hg19	mRNA	chr7	-
A_23_P207387	0.027269	2.2835	up	6.262	6.03396	6.89193	5.53013	4.73987	5.34415	GHDC	hg19	mRNA	chr17	-
A_23_P136683	0.0115392	7.67716	up	9.63122	11.0839	9.7796	7.57687	7.82112	6.27501	HLA-DQB1	hg19	mRNA	chr6	-
A_23_P79015	0.000729	29.2259	up	8.4668	8.72352	7.27849	3.36008	3.71484	2.78637	SCN1B	hg19	mRNA	chr19	+
A_23_P52914	0.00490976	3.24159	down	6.50415	6.49554	6.7725	8.02782	7.97279	8.86168	OR4C15	hg19	mRNA	chr11	+
A_23_P122863	0.0144333	2.12736	up	8.01502	8.33458	8.80584	7.44261	7.40644	7.03919	GRB10	hg19	mRNA	chr7	-
A_24_P185314	0.0083278	4.27078	up	5.38881	6.52321	6.38924	3.96254	4.44397	3.61123	NAPG	hg19	mRNA	chr18	+
A_23_P156842	0.0408814	2.70585	up	6.61263	7.02342	7.14656	6.37911	5.21865	4.87662	EEF1E1	hg19	mRNA	chr6	-
A_23_P165360	0.0382892	3.91305	up	6.94189	7.02246	7.10427	5.67182	5.72719	3.76473	ASB1	hg19	mRNA	chr2	+
A_24_P943781	0.000119	6.01562	up	5.62207	5.91572	5.77346	3.2334	3.415	2.89672	C7orf58	hg19	mRNA	chr7	+
A_33_P3323678	0.00143849	4.98834	up	6.01236	6.0496	6.45422	4.28724	3.88582	3.38745		hg19	mRNA	chr12	-
A_23_P171249	0.00625138	3.35695	up	9.44959	10.0135	9.80879	8.2503	8.3441	7.43602	IGBP1	hg19	mRNA	chrX	+
A_24_P202139	0.0218132	2.13586	up	5.40951	4.8956	5.01946	3.50937	4.35361	4.17714	METTL9	hg19	mRNA	chr16	+
A_23_P329573	0.00166947	12.6259	up	8.58203	7.98971	6.9631	4.40224	4.13514	4.02252	ITGB2	hg19	mRNA	chr21	-
A_23_P983	0.0171062	3.0611	up	9.61941	9.87401	9.76829	8.54241	8.54535	7.3318	PRDX6	hg19	mRNA	chr1	+
A_33_P3392892	0.0384154	2.32038	down	3.68055	4.41658	4.11694	4.76535	5.17342	5.91837	ULK4	hg19	mRNA	chr3	-
A_24_P57700	0.000259	6.27842	up	5.97274	5.89161	6.43734	3.64164	3.5197	3.18914	ZHX3	hg19	mRNA	chr20	-
A_23_P119040	0.000279	4.48032	up	6.64487	6.85551	6.86269	4.55593	4.37684	4.9395	GREB1L	hg19	mRNA	chr18	+
A_23_P361940	0.00110204	7.44668	up	5.40275	6.58242	5.98786	2.98449	3.13396	3.16479	CD84	hg19	mRNA	chr1	-
A_21_P0004360	0.0279373	2.39264	down	8.79468	8.57182	8.66197	9.90129	9.31587	10.5871	LOC100505625	hg19	mRNA	chr5	-
A_24_P122403	0.00253192	3.19415	up	5.51648	5.63086	5.19604	3.56622	4.1963	3.55456	TCEB3	hg19	mRNA	chr1	+
A_23_P14915	0.0318206	2.28234	up	5.69025	5.90289	5.52665	4.77208	3.82106	4.95512	CSNK2A2	hg19	mRNA	chr16	-
A_23_P141730	0.0246802	3.66605	up	9.85361	9.69473	10.243	8.3418	8.75888	7.06796	DSG2	hg19	mRNA	chr18	+
A_23_P317465	0.0229148	4.48788	up	5.49403	7.56029	6.54034	4.33032	4.53268	4.23356	RAB8B	hg19	mRNA	chr15	+
A_24_P89457	0.00768819	4.62327	up	10.8812	11.3638	11.7041	9.52904	9.43507	8.35819	CDKN1A	hg19	mRNA	chr6	+
A_23_P107036	0.0406652	3.13659	up	7.96253	6.96786	6.83016	5.62661	6.325	4.86135	TMEM11	hg19	mRNA	chr17	-
A_33_P3784253	0.0137997	5.351	up	7.79097	7.03084	7.06558	4.95466	5.73746	3.93585	PAK1	hg19	mRNA	chr11	-
A_23_P370434	0.00560364	3.85529	up	9.16232	9.39379	8.80919	7.38651	7.58518	6.55309	C1QBP	hg19	mRNA	chr17	-
A_24_P48862	0.016063	2.84788	up	5.65798	5.47358	6.12068	4.6818	4.43199	3.60877	SNAP29	hg19	mRNA	chr22	+
A_33_P3399840	0.0309596	3.48142	up	7.4849	8.04097	8.37993	6.98246	6.22191	5.30241	USP39	hg19	mRNA	chr2	+
A_33_P3415778	0.0116644	2.97549	down	5.52724	5.49807	4.48367	6.58714	6.92852	6.71269	LOC100129721	hg19	mRNA	chr10	-
A_23_P128532	0.0159173	4.57726	up	5.48645	6.68994	5.97323	3.48004	4.69392	3.39221	C12orf45	hg19	mRNA	chr12	+
A_24_P381604	0.00416393	6.33864	up	6.58289	7.15817	7.55744	4.045	5.14065	4.12033	ITM2B	hg19	mRNA	chr13	+
A_23_P25503	0.0371326	3.13078	up	7.41437	8.21379	7.85659	6.46332	6.84131	5.24055	FNDC3A	hg19	mRNA	chr13	+
A_32_P163169	0.0345537	2.23089	up	7.89854	6.85203	7.95952	6.38537	6.55764	6.29421	VDAC1	hg19	mRNA	chr5	-
A_33_P3257312	0.012301	2.19441	up	5.49531	5.53552	6.12143	4.37647	4.91127	4.46302	ATG2A	hg19	mRNA	chr11	-
A_33_P3273459	0.0129546	2.79995	up	6.19717	6.00234	5.52395	4.36759	4.9406	3.95907	SPATA21	hg19	mRNA	chr1	-
A_23_P53788	0.0404963	2.40664	up	7.86194	7.90973	7.47913	6.79526	6.96864	5.68583	MTIF3	hg19	mRNA	chr13	-
A_23_P106859	0.0158741	4.06643	up	6.03396	5.76806	6.47049	3.96492	4.90997	3.32633	COX4NB	hg19	mRNA	chr16	-
A_33_P3394234	0.0104172	4.20144	down	6.75936	6.84095	6.121	8.34359	8.16428	9.42609	ZNF133	hg19	mRNA	chr20	+
A_23_P139123	0.0275541	3.19852	up	10.2608	11.0538	10.1349	8.96254	8.04308	9.41172	SERPING1	hg19	mRNA	chr11	+
A_23_P160787	0.0211838	2.97078	up	6.4117	6.17877	6.23381	4.82226	5.36653	3.92295	PEX14	hg19	mRNA	chr1	+
A_19_P00801823	0.00338887	3.51424	up	9.48648	9.77215	9.27716	7.38704	7.50838	8.20074		hg19	mRNA	chr8	-
A_23_P136347	0.0468933	5.49305	up	6.07072	8.3264	7.74248	4.71885	5.94358	4.10435	EPS8	hg19	mRNA	chr12	-
A_33_P3229083	0.0316207	4.26344	down	10.4394	11.0315	10.0265	13.3369	12.9779	11.4586	HIST1H2BK	hg19	mRNA	chr6	-
A_33_P3278664	0.0325033	3.40417	up	5.85619	5.73683	5.98083	3.78793	3.33416	5.14984	PDLIM5	hg19	mRNA	chr4	+
A_24_P82106	0.0296057	2.26711	down	8.60996	9.27935	9.14455	10.5041	10.464	9.60828	MMP14	hg19	mRNA	chr14	+
A_23_P151209	0.00226568	3.47471	up	6.46151	6.87688	7.23253	5.24945	5.12472	4.80606	CSRNP2	hg19	mRNA	chr12	-
A_23_P307430	0.0112471	2.86118	up	8.10195	8.01178	8.43304	6.8677	7.08292	6.04631	LSM12	hg19	mRNA	chr17	-
A_23_P108761	0.0163485	5.1513	up	7.23597	6.73644	7.62512	5.14516	5.56548	3.79208	C2orf29	hg19	mRNA	chr2	+
A_24_P174367	0.0128146	2.73543	up	5.76844	5.33265	4.85583	3.7821	3.54801	4.2715	PPP1R2	hg19	mRNA	chr3	-
A_23_P353035	0.00590335	21.9948	up	11.7843	13.8111	12.865	8.8144	9.08559	7.18315	IGFBP7	hg19	mRNA	chr4	-
A_23_P133424	0.0116466	3.67859	up	9.18274	10.0284	10.1643	8.16218	8.25313	7.3227	SKP1	hg19	mRNA	chr5	-
A_23_P433791	0.00843946	2.25682	up	5.39241	6.12578	5.41132	4.41946	4.51509	4.47209	C1orf124	hg19	mRNA	chr1	+
A_23_P164141	0.000593	6.7693	up	8.8809	8.63238	9.55516	6.17929	6.34423	6.2679	PSME3	hg19	mRNA	chr17	+
A_23_P70095	0.000204	129.596	up	10.2251	11.3236	11.4759	4.11194	4.56292	3.29603	CD74	hg19	mRNA	chr5	-
A_23_P164000	0.0160798	2.67183	up	8.30347	8.44767	8.326	7.29185	7.29315	6.23866	SENP3	hg19	mRNA	chr17	+
A_19_P00318533	0.0452555	3.45092	up	6.58256	6.99737	6.18256	5.35409	5.39748	3.64998	HOOK3	hg19	mRNA	chr8	+
A_23_P391764	0.0131576	2.79616	up	8.57112	7.78869	7.63247	6.87661	6.45066	6.21465	RAPGEF1	hg19	mRNA	chr9	-
A_23_P63010	0.031567	4.63663	up	8.18257	9.24276	10.1187	7.17244	7.51837	6.21404	CERS2	hg19	mRNA	chr1	-
A_24_P211206	0.00360065	2.92356	up	7.55164	7.51033	8.26158	6.14093	6.18189	6.35754	TPM3	hg19	mRNA	chr1	-
A_23_P142688	0.0181521	3.4775	up	8.77045	9.52194	9.97361	7.8435	8.00967	7.01868	FAM134A	hg19	mRNA	chr2	+
A_33_P3264577	0.0042784	2.10534	up	10.3459	10.5791	10.5306	9.53982	9.61853	9.07513	DCTN1	hg19	mRNA	chr2	-
A_23_P18078	0.0454514	10.6502	up	9.14384	5.88784	5.34847	3.25494	3.32975	3.55705	RARRES1	hg19	mRNA	chr3	-
A_23_P325726	0.020103	2.0044	down	7.52818	8.09605	8.41105	9.05599	9.11384	8.87497	ACOT11	hg19	mRNA	chr1	+
A_33_P3248765	0.0291358	3.68076	up	10.09	11.1571	11.7008	9.46325	9.35562	8.4889	ADIPOR1	hg19	mRNA	chr1	-
A_33_P3341234	0.0115299	3.37433	up	7.25521	7.60218	7.9833	6.12437	6.26269	5.18984	UBE2H	hg19	mRNA	chr7	-
A_23_P8108	0.00394414	42.5873	up	10.5303	11.022	11.717	6.38784	6.63674	4.00757	HLA-DQB1	hg19	mRNA	chr6	-
A_23_P201022	0.0379939	2.18104	down	6.49529	6.14983	6.20781	7.19884	6.93108	8.09807	PKLR	hg19	mRNA	chr1	-
A_23_P81399	0.00339418	4.9606	up	9.70814	10.9026	10.3031	8.1496	8.11298	7.71969	SQSTM1	hg19	mRNA	chr5	+
A_33_P3254900	0.038456	2.27458	down	7.82867	7.18372	6.81351	8.30151	8.12377	8.95741		hg19	mRNA	chrUn_gl000227	+
A_33_P3290667	0.0270624	2.56738	up	8.44527	8.8798	8.82526	7.7898	7.66985	6.60978	SELT	hg19	mRNA	chr3	+
A_24_P246351	0.0119716	21.8534	down	9.76087	8.47216	6.96237	13.435	13.4988	11.611	FAM71E1	hg19	mRNA	chr19	-
A_23_P212213	0.0421103	3.59957	up	7.00324	7.34362	7.23556	5.77187	6.14035	4.12672	THUMPD3	hg19	mRNA	chr3	+
A_24_P88850	0.0022297	5.43756	up	6.38628	5.48188	5.80633	3.47616	3.03694	3.83249	MRAS	hg19	mRNA	chr3	+
A_23_P115645	0.000273	27.0719	up	8.53544	9.14046	8.61615	4.38345	3.31242	4.32001	CELF2	hg19	mRNA	chr10	+
A_33_P3337599	0.00368019	4.43127	up	6.23566	6.76605	6.19961	4.48035	4.62254	3.65527	PRKDC	hg19	mRNA	chr8	-
A_24_P522786	0.000622	3.4039	down	5.50194	5.84944	5.59317	7.67773	7.16312	7.40527		hg19	mRNA	chr6	-
A_23_P101707	0.0471026	2.4893	up	9.34409	7.94336	7.9902	7.11106	7.22489	6.99448	PLIN3	hg19	mRNA	chr19	-
A_33_P3398922	0.00877632	2.87731	up	6.12586	6.38386	5.90057	4.04234	4.95485	4.83893	MBD1	hg19	mRNA	chr18	-
A_23_P39602	0.0135663	2.88157	up	7.75449	8.03545	8.05778	6.48317	6.99441	5.78957	NCOA1	hg19	mRNA	chr2	+
A_24_P97526	0.00406097	10.6568	up	6.53131	7.52749	6.90668	3.02603	4.5677	3.13065	CMTM6	hg19	mRNA	chr3	-
A_24_P56052	0.0198512	3.35758	up	7.63302	7.97993	7.94249	6.61408	6.49638	5.20271	ZFP91	hg19	mRNA	chr11	+
A_23_P65712	0.0277848	2.57429	up	5.52493	6.2714	6.81122	4.6736	4.69459	5.14683	FAM103A1	hg19	mRNA	chr15	+
A_33_P3212665	0.0471426	2.03755	down	9.08103	9.42609	9.30114	10.4259	9.63927	10.8236	HTATSF1P2	hg19	mRNA	chr6	-
A_33_P3388312	0.0028211	13.8265	up	6.33358	7.53659	7.72598	3.11207	4.16613	2.94985	SKAP2	hg19	mRNA	chr7	-
A_23_P112113	0.0221093	4.60079	up	7.03261	7.96964	6.91744	5.56363	5.657	4.09341	KIAA0196	hg19	mRNA	chr8	-
A_23_P254271	0.0217877	5.61575	up	9.43755	8.08282	8.07011	5.78151	7.02367	5.31688	TUBB6	hg19	mRNA	chr18	+
A_23_P73208	0.032416	2.17379	up	5.96397	6.93976	6.82366	5.6128	5.62482	5.12913	GABPB2	hg19	mRNA	chr1	+
A_33_P3298587	0.0232034	3.85139	up	7.36174	6.61596	6.50708	5.51769	5.17215	3.9588	SBNO2	hg19	mRNA	chr19	-
A_23_P56680	0.0471963	2.29953	up	9.113	8.70834	9.62532	8.3839	8.16	7.29874	ATP5G3	hg19	mRNA	chr2	-
A_33_P3384108	0.00150872	2.23773	down	5.86018	5.77677	6.16497	7.10362	6.93095	7.25347	SLC19A1	hg19	mRNA	chr21	-
A_33_P3349521	0.0268582	5.17624	up	7.61959	8.40121	8.15019	6.3418	6.33804	4.37542	TMEM66	hg19	mRNA	chr8	-
A_32_P42925	0.00764754	4.73224	up	10.607	10.6925	10.7994	8.88631	8.92302	7.56194	MYL12B	hg19	mRNA	chr18	+
A_23_P68892	0.0351228	2.56833	up	7.74129	7.14046	7.72721	6.43449	6.67727	5.4147	C22orf28	hg19	mRNA	chr22	-
A_23_P203790	0.0344274	3.19065	up	9.82202	10.6113	10.5568	9.01887	9.21828	7.73136	OS9	hg19	mRNA	chr12	+
A_33_P3281283	0.0166301	4.2167	up	5.25509	5.95557	7.01876	3.81863	3.99221	4.19022	S1PR3	hg19	mRNA	chr9	+
A_23_P64990	0.00810661	2.20508	down	7.12618	7.51887	6.7895	8.44735	8.10247	8.30724	RAD52	hg19	mRNA	chr12	-
A_23_P161439	0.000949	11.6122	up	11.5662	11.8391	11.0823	8.12368	8.44595	7.30524	C10orf116	hg19	mRNA	chr10	+
A_24_P324368	0.0043699	2.56564	up	6.36579	6.42025	6.65062	4.85415	5.54989	4.95466	DNAJC14	hg19	mRNA	chr12	-
A_24_P47467	0.0143868	3.40061	up	6.03087	6.57463	6.18308	3.76187	4.61583	5.1135	TMEM109	hg19	mRNA	chr11	+
A_24_P209171	0.0260963	2.03948	up	6.09959	6.81122	5.95575	5.52926	5.1793	5.07341	SH3BGRL2	hg19	mRNA	chr6	+
A_23_P74547	4.97e-05	34.5878	up	8.46695	9.08863	8.93416	3.68183	3.38632	4.08501	CD53	hg19	mRNA	chr1	+
A_23_P374782	0.00379474	6.04776	up	9.42911	10.5062	10.042	7.64355	7.73808	6.80639	SH3KBP1	hg19	mRNA	chrX	-
A_33_P3258008	0.0299404	2.46483	up	6.34615	6.65335	5.54518	4.8554	5.26513	4.51969	UBE3B	hg19	mRNA	chr12	+
A_23_P129157	0.000993	3.15195	down	7.1709	7.59067	7.19875	9.11679	8.70441	9.10786	NEIL1	hg19	mRNA	chr15	+
A_23_P54963	0.0115365	2.79702	up	8.10326	8.22185	8.1031	6.89384	7.08215	6.00057	MRPL38	hg19	mRNA	chr17	-
A_23_P106933	0.0232007	2.62339	down	3.36439	3.03119	3.04903	4.07765	4.26231	5.27895	ACSM1	hg19	mRNA	chr16	-
A_33_P3215059	0.0222352	4.45432	up	5.81407	6.87945	6.59065	4.17937	5.18539	3.45379	NSMCE1	hg19	mRNA	chr16	-
A_23_P78782	2.82e-05	4.52277	down	6.16364	6.31263	6.23354	8.37406	8.27771	8.58966	CA11	hg19	mRNA	chr19	-
A_24_P244952	0.0277262	3.57137	up	6.04382	6.04813	6.11808	4.36019	5.1033	3.23711	SMG1	hg19	mRNA	chr16	-
A_33_P3784283	0.00478091	3.70657	up	7.13264	7.23856	7.00262	5.39058	5.70555	4.60744	JAK1	hg19	mRNA	chr1	-
A_33_P3290338	0.019794	2.22667	up	7.63111	8.49046	7.72381	6.90008	6.96882	6.51181	PARP1	hg19	mRNA	chr1	-
A_24_P172990	0.00971736	2.09569	up	7.87884	8.25168	8.01121	7.11303	7.24424	6.58219	AARS	hg19	mRNA	chr16	-
A_23_P156156	0.0307811	2.70816	up	6.6388	6.84296	7.04496	5.64281	5.99012	4.58184	ZCCHC9	hg19	mRNA	chr5	+
A_23_P11295	0.0392231	2.43425	up	7.16385	7.30709	7.51587	6.54005	6.37054	5.22579	MTCP1NB	hg19	mRNA	chrX	-
A_33_P3327046	0.0292673	6.61935	down	3.46655	5.53189	4.83596	7.63355	6.26907	8.11185		hg19	mRNA	chr6	-
A_33_P3394203	0.0267432	2.21668	down	8.70687	8.45855	8.20258	9.57614	9.09528	10.1418	YIPF3	hg19	mRNA	chr6	-
A_33_P3378935	0.0435396	2.48769	down	6.9589	7.43617	6.92392	8.36814	7.72163	9.17365	RBM14	hg19	mRNA	chr11	+
A_33_P3703501	0.00314308	4.61468	up	8.92689	8.91859	9.61049	7.20296	7.21003	6.42429	GALNT10	hg19	mRNA	chr5	+
A_23_P205686	0.0460139	2.19792	up	7.48445	8.27633	7.79576	7.00429	7.07447	6.06937	PSEN1	hg19	mRNA	chr14	+
A_33_P3315410	0.0455838	2.15302	down	6.2799	6.72447	6.66964	7.39445	7.22209	8.37655	COIL	hg19	mRNA	chr17	-
A_23_P210608	0.000484	9.17028	up	5.71497	6.58935	6.22492	2.88111	3.31805	2.73919	ZNF217	hg19	mRNA	chr20	-
A_23_P344037	0.0196625	2.40439	up	5.78204	5.69392	5.50199	4.18458	5.03246	3.96389	CHFR	hg19	mRNA	chr12	-
A_23_P210763	0.0118132	8.72246	up	6.64903	8.19326	6.81247	3.64262	5.12524	3.51269	JAG1	hg19	mRNA	chr20	-
A_33_P3271460	0.0229306	2.17117	down	5.32669	5.8479	5.35354	6.4023	6.33238	7.14887	GOLGA1	hg19	mRNA	chr9	-
A_24_P171983	0.00177495	5.11155	up	7.08316	7.02691	7.81245	5.33868	4.75666	4.76589	NDUFAF4	hg19	mRNA	chr6	-
A_23_P404045	0.0099744	2.77237	up	7.80751	8.12768	7.81236	6.89447	6.56694	5.87277	MTHFR	hg19	mRNA	chr1	-
A_33_P3423365	0.0106968	10.2005	up	10.4411	12.7699	11.8551	8.69562	8.58305	7.73567	GSN	hg19	mRNA	chr9	+
A_23_P201790	0.00425408	5.49249	up	7.14381	7.37486	6.55342	4.98862	4.8203	3.89078	PPP1R12B	hg19	mRNA	chr1	+
A_24_P6467	0.0128563	3.61589	up	5.70766	5.17753	5.2196	3.42862	4.24291	2.87022	DENND2C	hg19	mRNA	chr1	-
A_24_P915692	0.000766	10.2689	up	5.93667	6.41346	7.12247	3.10688	3.34585	2.93923	PHLDA1	hg19	mRNA	chr12	-
A_33_P3325914	0.00953786	2.37867	up	11.0885	11.8932	11.6745	10.4916	10.0842	10.3299	TAPBP	hg19	mRNA	chr6	-
A_23_P36700	0.0403666	2.24018	up	7.63325	8.48228	8.61291	6.93019	6.76004	7.54738	TAPBPL	hg19	mRNA	chr12	+
A_23_P42397	0.00392841	5.21948	down	4.25369	4.57682	4.36811	7.07573	7.25837	6.01625	PRSS35	hg19	mRNA	chr6	+
A_24_P243776	0.0263231	3.62662	up	6.60585	6.6017	6.88062	5.24985	5.48167	3.78077	ZNF277	hg19	mRNA	chr7	+
A_32_P190461	0.0150218	2.88008	down	8.34155	9.40184	9.09172	10.7056	10.071	10.6368		hg19	mRNA	chr1	-
A_33_P3290328	0.0365776	3.12431	up	6.4767	7.22063	6.77004	5.65442	5.67518	4.20716	DCUN1D1	hg19	mRNA	chr3	-
A_33_P3391290	0.00566704	5.46914	down	7.64497	7.09776	6.73706	10.0839	9.86498	8.88486	C5orf13	hg19	mRNA	chr5	-
A_33_P3309506	0.0163035	4.11021	down	5.50504	4.40278	4.03741	6.91592	6.1711	6.97585	SEBOX	hg19	mRNA	chr17	-
A_23_P137057	0.00614491	2.77256	up	7.50766	7.77785	8.35323	6.65557	6.27813	6.29138	SLC25A5	hg19	mRNA	chrX	+
A_23_P428827	0.0256657	3.98531	up	8.27946	8.53791	8.06257	7.01861	6.67884	5.19842	AKIRIN2	hg19	mRNA	chr6	-
A_33_P3321689	0.0122234	2.29918	down	8.98952	8.48417	8.5842	9.79232	9.54574	10.3232		hg19	mRNA	chr5	+
A_23_P42588	0.00499591	6.31173	up	6.9793	6.96327	6.27705	3.76409	3.5776	4.90382	GIMAP5	hg19	mRNA	chr7	+
A_23_P125977	5.07e-05	84.4688	up	9.27398	10.0558	9.94269	3.0586	3.8462	3.1666	C1QC	hg19	mRNA	chr1	+
A_23_P414308	0.00853438	5.18537	down	7.52873	7.96503	6.56718	10.0111	9.19032	9.9829	FLCN	hg19	mRNA	chr17	-
A_33_P3214042	0.00998734	2.1428	down	11.7902	12.314	11.69	13.2836	12.8007	13.0083		hg19	mRNA	chr11	+
A_24_P280113	0.00451324	7.72616	up	9.5058	9.14977	8.87679	6.33421	6.9987	5.3502	IL13RA1	hg19	mRNA	chrX	+
A_33_P3375790	0.0418731	5.53782	down	5.53084	4.522	4.93236	7.77006	5.98067	8.64243	RFPL4A	hg19	mRNA	chr19	+
A_21_P0011120	0.00677957	2.64233	up	7.33741	8.01244	7.90404	6.39842	6.62453	6.0255	PARP4	hg19	mRNA	chr13	-
A_24_P295590	0.00482969	6.09014	up	6.40751	7.1897	7.38566	4.50472	4.92943	3.72931	RASSF4	hg19	mRNA	chr10	+
A_23_P218476	0.0107079	2.2804	down	6.11569	5.74427	6.03153	6.68755	7.47398	7.29783	B9D2	hg19	mRNA	chr19	-
A_23_P376599	0.00535534	2.53809	up	8.76338	9.11273	9.02056	7.82087	7.86445	7.18011	RALBP1	hg19	mRNA	chr18	+
A_33_P3256257	0.0408514	2.40725	down	7.69335	7.04999	7.11536	8.42642	7.97993	9.25451	KRTAP4-7	hg19	mRNA	chr17	+
A_23_P35082	0.0439405	2.86653	up	5.91751	5.75637	6.2532	3.67635	5.39462	4.29819	SESN2	hg19	mRNA	chr1	+
A_23_P52266	0.0197235	2.38378	up	6.69761	7.04154	6.30052	5.58016	5.77127	4.92849	IFIT1	hg19	mRNA	chr10	+
A_23_P56328	0.018525	3.81759	up	10.3694	9.77711	8.66856	7.53923	7.79234	7.68552	PLVAP	hg19	mRNA	chr19	-
A_23_P406330	0.00613749	7.8688	up	6.7954	8.44203	8.16759	5.27382	4.45531	4.74746	SMAP2	hg19	mRNA	chr1	+
A_21_P0011842	0.00569351	2.20038	up	6.6343	6.76456	7.0205	5.94829	5.71855	5.33927	EEF1E1	hg19	mRNA	chr6	-
A_33_P3336484	0.0171305	2.14548	down	8.59377	8.79543	8.83713	9.96953	10.2353	9.32544	NPIP	hg19	mRNA	chr16	+
A_23_P88817	0.00242841	3.42104	up	6.05377	5.84295	6.5321	4.47899	4.57739	4.04914	MLYCD	hg19	mRNA	chr16	+
A_21_P0011405	0.0426917	3.02037	down	5.48594	6.38447	6.05641	7.86926	6.63779	8.20395	GOLGA6L10	hg19	mRNA	chr15	-
A_33_P3336233	0.0245933	7.12456	up	6.89088	6.45401	7.48592	3.87104	5.51081	2.95055	UBL4A	hg19	mRNA	chrX	-
A_23_P48977	0.000511	2.66929	up	8.12736	8.10531	8.35671	6.75348	6.59992	6.98662	MRPS11	hg19	mRNA	chr15	+
A_33_P3416097	0.00125922	38.0668	up	9.89007	8.94569	7.6975	3.33985	3.74731	3.69472	F13A1	hg19	mRNA	chr6	-
A_33_P3229402	0.000919	5.42151	up	9.1535	8.92118	8.32622	6.26467	6.20721	6.61293	PECAM1	hg19	mRNA	chr17	-
A_23_P316511	0.000484	2.81682	down	5.27676	5.35955	5.20298	6.66325	7.04514	6.61309	HOXB3	hg19	mRNA	chr17	-
A_23_P106906	0.0081636	5.91646	up	8.50067	9.67754	10.1777	6.74172	7.22769	6.69231	PPL	hg19	mRNA	chr16	-
A_24_P318967	0.0029602	3.10502	up	9.88496	10.4766	10.171	8.68005	8.77524	8.1734	PDXK	hg19	mRNA	chr21	+
A_33_P3255544	0.0355673	11.1452	up	9.37711	11.7492	12.2945	8.2382	8.41139	6.33624	RNF130	hg19	mRNA	chr5	-
A_23_P46275	0.0276595	2.98356	up	9.62338	9.29784	10.0536	8.52315	8.46114	7.25945	ATP5F1	hg19	mRNA	chr1	+
A_23_P29769	0.0242334	2.16642	up	8.67072	9.48184	8.68438	7.98976	8.00511	7.49613	WWTR1	hg19	mRNA	chr3	-
A_23_P111797	0.0125452	2.11951	down	11.0571	11.6094	11.5786	12.8233	12.2167	12.4562	DKFZP434F142	hg19	mRNA	chr7	+
A_23_P36753	0.0169262	2.06545	up	7.28488	7.26373	7.11049	6.34728	6.51002	5.66243	ALDH2	hg19	mRNA	chr12	+
A_23_P103256	0.006101	10.868	up	10.5691	11.6675	9.55309	7.41775	7.33388	6.71204	CFHR3	hg19	mRNA	chr1	+
A_33_P3329765	0.00017	2.68059	down	4.54317	4.49925	4.31173	5.84328	6.02008	5.75844		hg19	mRNA	chr2	-
A_21_P0010744	0.0316428	2.14301	up	11.8258	12.0762	11.6437	11.1904	10.9182	10.1383	RPS18	hg19	mRNA	chr6	+
A_32_P218989	0.00615687	3.61535	up	6.6572	5.91473	5.8337	4.63548	4.36711	3.84062	YBX1	hg19	mRNA	chr1	+
A_33_P3239347	0.0468413	2.81335	up	6.13066	5.61797	6.70242	3.97923	4.56381	5.43116	NKX3-1	hg19	mRNA	chr8	-
A_33_P3329557	0.0189201	2.09601	down	6.62548	7.03812	6.36012	7.40587	7.72643	8.09436	LOC100652869	hg19	mRNA	chr13	-
A_23_P86216	0.0404639	2.49167	up	9.32544	9.15208	10.0862	8.26184	8.75317	7.59738	PSMA5	hg19	mRNA	chr1	-
A_23_P73589	0.00233913	6.74314	up	9.43154	9.78458	9.46541	6.92532	7.40532	6.09062	MSN	hg19	mRNA	chrX	+
A_24_P167984	0.0171478	7.26924	up	6.67621	6.56581	7.77895	4.5549	4.94901	2.93165	ATMIN	hg19	mRNA	chr16	+
A_23_P2066	0.0178462	3.20608	up	6.45182	6.70682	6.9212	5.59901	5.21904	4.21936	APIP	hg19	mRNA	chr11	-
A_23_P118615	0.000808	24.0852	up	7.12009	8.0467	8.83975	3.5637	3.26711	3.40551	ABCA8	hg19	mRNA	chr17	-
A_33_P3275174	0.00119557	18.1831	down	4.31726	4.42867	3.10488	8.43627	8.39724	7.57088	ZNF705G	hg19	mRNA	chr8	-
A_23_P129856	0.0273307	4.98354	up	6.43087	8.36564	7.89905	5.06306	5.93215	4.74883	HIC1	hg19	mRNA	chr17	+
A_23_P369654	0.00677162	2.64964	down	5.75849	4.99948	5.45354	6.5982	6.70407	7.12662	EFR3B	hg19	mRNA	chr2	+
A_24_P945181	0.0192213	3.26938	up	6.30864	6.25242	6.13429	5.30989	4.49865	3.75976	RBM15B	hg19	mRNA	chr3	+
A_24_P382026	0.00409787	11.6767	up	6.33276	6.95549	7.58706	2.92319	4.36889	2.94656	MIF4GD	hg19	mRNA	chr17	-
A_32_P115130	0.000419	2.47667	up	8.32413	8.37307	8.59756	7.27318	7.12578	6.97058	MRPL41	hg19	mRNA	chr9	+
A_33_P3299510	0.0125809	2.24844	down	8.18125	7.42258	7.47135	8.77234	9.09152	8.71809	SCXA	hg19	mRNA	chr8	+
A_33_P3408943	0.0348235	2.93901	up	6.61703	6.32295	5.70665	3.828	5.0972	5.05542	MCMBP	hg19	mRNA	chr10	-
A_23_P254507	0.0237534	12.0786	up	9.30391	8.79799	11.1406	6.80168	6.94095	4.71667	HOPX	hg19	mRNA	chr4	-
A_24_P254346	0.0346376	2.90815	up	6.46407	6.72909	6.26285	4.94907	5.75826	4.12838	DSCR3	hg19	mRNA	chr21	-
A_33_P3424864	0.011899	2.09148	down	4.36328	4.16177	4.38511	5.03422	5.25415	5.81537		hg19	mRNA	chr17	+
A_23_P211047	0.0279511	4.4411	up	6.307	6.5097	6.80985	4.68316	5.29012	3.20052	BACH1	hg19	mRNA	chr21	+
A_23_P206280	0.0105367	5.27377	up	6.3566	6.32529	6.07849	4.82629	3.04004	3.69754	GPR56	hg19	mRNA	chr16	+
A_23_P212447	0.0020015	2.68927	down	5.80713	6.4675	6.19137	7.59967	7.6667	7.48128	IFT122	hg19	mRNA	chr3	+
A_23_P15394	0.000353	22.2225	up	10.0046	11.0612	10.1146	6.28817	5.91772	5.55266	CD68	hg19	mRNA	chr17	+
A_24_P103686	0.00238663	2.17501	up	7.93127	7.75427	8.22877	6.9411	6.93488	6.67527	AGPAT6	hg19	mRNA	chr8	+
A_23_P154875	7.14e-05	2.83408	up	9.18084	9.31774	9.22935	7.58445	7.84449	7.79035	BACE2	hg19	mRNA	chr21	+
A_24_P295543	5.38e-05	6.19841	up	5.90574	5.71969	5.76859	3.27527	3.3228	2.90026	BLOC1S2	hg19	mRNA	chr10	-
A_23_P120414	0.0123602	8.72773	up	8.63781	8.94994	9.2145	6.32081	6.68535	4.41927	YWHAB	hg19	mRNA	chr20	+
A_33_P3353692	0.00712686	3.6989	up	10.3467	10.8595	11.0244	9.11614	9.21647	8.23668	MYH9	hg19	mRNA	chr22	-
A_23_P82296	0.0318625	2.54474	up	9.50822	9.56195	10.1185	8.4801	8.9651	7.70093	GNB2	hg19	mRNA	chr7	+
A_33_P3383762	0.0260943	2.12923	down	7.54396	6.7775	6.93605	8.17092	7.80972	8.54787		hg19	mRNA	chr8	-
A_33_P3238866	0.013282	3.00871	up	9.71423	9.53691	10.3036	8.60701	8.50441	7.67591	SBDS	hg19	mRNA	chr7	-
A_33_P3224809	0.00484957	9.87732	up	6.28598	7.06358	8.12031	4.01616	4.17071	3.37064	IL17RA	hg19	mRNA	chr22	+
A_23_P150053	0.00163277	65.2408	up	12.6499	11.8126	10.09	5.55028	5.01698	5.90209	ACTA2	hg19	mRNA	chr10	-
A_33_P3404221	0.00139484	5.6549	down	4.22889	3.86571	4.43286	6.58971	6.25663	7.17963		hg19	mRNA	chr1	-
A_23_P6413	0.0158865	2.00587	up	8.31183	8.47683	8.62692	7.54999	7.82324	7.02966	SELM	hg19	mRNA	chr22	-
A_23_P316487	0.0303964	4.32734	up	6.62789	6.87589	6.9925	5.04292	5.61912	3.4938	H2AFV	hg19	mRNA	chr7	-
A_23_P43779	0.0419959	3.83592	up	5.92555	5.09758	5.89579	3.39985	4.85477	2.84557	COPS4	hg19	mRNA	chr4	+
A_23_P41359	0.00183287	2.6508	up	7.86151	8.45951	8.12447	6.77069	6.58756	6.86794	ZNF330	hg19	mRNA	chr4	+
A_23_P427114	0.0241617	2.32203	up	6.40875	6.4264	6.58624	5.08691	5.91282	4.7755	GORASP1	hg19	mRNA	chr3	-
A_23_P210210	5.36e-05	8.00135	up	9.38755	9.58211	9.35302	6.49149	6.16158	6.66887	EPAS1	hg19	mRNA	chr2	+
A_23_P252855	0.00700113	3.13144	up	6.83658	7.25163	7.48884	5.3733	6.05829	5.20499	BRIX1	hg19	mRNA	chr5	+
A_23_P96041	0.0072165	3.76206	up	5.97907	6.29449	5.96359	4.60683	3.44814	4.44761	TMEM164	hg19	mRNA	chrX	+
A_33_P3395369	0.0332077	2.33852	up	7.81774	7.69515	8.75716	7.08249	7.01905	6.49173	AMD1	hg19	mRNA	chr6	+
A_23_P12079	0.037198	5.34188	up	7.57999	5.36633	5.38274	3.49016	4.24599	3.34088	KCNC4	hg19	mRNA	chr1	+
A_33_P3372332	0.00483939	4.13154	up	9.09796	8.74344	9.77215	7.37634	7.34017	6.75699	CYBA	hg19	mRNA	chr16	-
A_23_P128543	0.0393951	2.86937	up	6.69028	6.91359	7.04468	5.68505	6.00899	4.39231	MED4	hg19	mRNA	chr13	-
A_23_P165698	0.00686416	2.1595	up	6.89401	6.96957	7.13721	6.05715	6.12883	5.48271	C2orf49	hg19	mRNA	chr2	+
A_23_P15348	0.00153439	2.52893	up	9.6062	9.8743	9.60749	8.54813	8.46131	8.06297	MPRIP	hg19	mRNA	chr17	+
A_33_P3238493	0.000835	2.38179	down	6.47398	6.59664	6.21478	7.67887	7.82184	7.54085	DIP2C	hg19	mRNA	chr10	-
A_33_P3293254	0.000464	6.27573	down	4.61615	4.76411	5.0749	7.58268	7.76624	7.05559	GPSM1	hg19	mRNA	chr9	+
A_23_P393425	0.0449214	4.09766	up	6.67503	6.76522	6.82841	4.1597	6.12159	3.88297	PAPD4	hg19	mRNA	chr5	+
A_33_P3341509	0.0213317	3.80867	up	7.75896	7.31457	8.27633	5.89675	6.6037	5.06154		hg19	mRNA	chr4	-
A_33_P3273290	0.0251949	2.9544	down	6.09781	7.29534	6.5894	8.50317	7.65763	8.51034	ZNF28	hg19	mRNA	chr19	-
A_24_P32520	0.021759	2.32309	up	5.99045	6.37293	6.32062	5.33795	5.3074	4.39052	RNF214	hg19	mRNA	chr11	+
A_23_P117933	0.0163695	2.05622	up	6.04466	5.44525	5.78597	4.83596	4.33764	4.98229	GCSH	hg19	mRNA	chr16	-
A_23_P365614	0.0252253	2.09598	up	6.62348	6.62319	5.73056	5.33947	5.32147	5.11342	NOTCH4	hg19	mRNA	chr6	-
A_33_P3237517	0.0131017	2.58581	down	5.68717	6.52477	6.01046	7.73165	7.56788	7.03473	ZNF292	hg19	mRNA	chr6	+
A_33_P3419234	0.0273259	2.68147	up	6.21055	5.55704	5.4399	4.77939	4.51585	3.64318	DCAF4	hg19	mRNA	chr14	+
A_33_P3251342	0.00572823	3.74146	up	7.62435	7.24878	7.23079	4.88914	6.0287	5.47527	CYP3A4	hg19	mRNA	chr7	-
A_33_P3410724	0.0121194	5.98498	up	8.49911	8.71703	8.91746	6.57459	6.83612	4.97884	SDHC	hg19	mRNA	chr1	+
A_23_P203376	0.00120241	4.34207	up	6.41801	6.38943	5.98503	3.73102	4.46419	4.24211	MS4A6A	hg19	mRNA	chr11	-
A_23_P202448	0.000672	22.5665	up	10.0103	8.70806	9.77122	5.31954	4.51193	5.16979	CXCL12	hg19	mRNA	chr10	-
A_21_P0013240	0.0031929	2.16427	up	6.00495	6.40558	6.45281	5.37273	5.12709	5.02188	GTF2IRD1	hg19	mRNA	chr7	+
A_23_P338890	0.00398166	6.41107	up	6.68696	7.50286	7.95146	4.94815	4.96284	4.18859	PTPN1	hg19	mRNA	chr20	+
A_33_P3253733	0.0289595	4.38545	down	6.93634	8.32622	7.17932	9.90845	8.68463	10.247		hg19	mRNA	chr1	+
A_32_P76720	0.0306772	7.55983	up	5.78991	7.91246	7.96048	4.64494	5.00288	3.25996	NT5DC3	hg19	mRNA	chr12	-
A_33_P3362321	0.0154552	5.7815	up	8.36756	10.1367	10.2309	7.17305	6.74428	7.22349	FHL2	hg19	mRNA	chr2	-
A_23_P251562	0.00463095	3.53233	up	6.60821	6.41473	7.403	4.80782	5.1528	5.00346	TUSC2	hg19	mRNA	chr3	-
A_23_P115316	0.0059171	3.20246	up	5.99311	6.34297	6.84606	4.76151	5.02462	4.35846	TOR3A	hg19	mRNA	chr1	+
A_23_P19673	0.000573	21.3854	up	9.82111	9.93919	10.9947	6.10426	5.35231	6.04274	SGK1	hg19	mRNA	chr6	-
A_23_P432947	0.0257268	6.13669	down	3.70229	3.11559	3.17515	6.54351	6.8099	4.49199	GREM1	hg19	mRNA	chr15	+
A_23_P11262	4.97e-06	2.23202	up	8.64495	8.73706	8.73978	7.51859	7.5556	7.57255	F8A1	hg19	mRNA	chrX	+
A_23_P34741	0.0168393	2.42182	up	6.99294	6.42214	6.60397	5.09638	5.94791	5.14649	ZNF593	hg19	mRNA	chr1	+
A_23_P131139	0.00791664	2.23109	down	9.31665	9.09143	9.30912	10.2793	10.0824	10.8287	DIRC1	hg19	mRNA	chr2	-
A_33_P3310296	0.0031576	2.76513	down	7.97928	7.4188	7.48929	9.01778	8.88576	9.38587	PKIG	hg19	mRNA	chr20	+
A_23_P102037	0.00885045	8.84867	up	6.6041	7.11973	8.01628	4.30449	4.87356	3.12568	COQ10B	hg19	mRNA	chr2	+
A_33_P3281468	0.00248135	2.26805	down	7.6376	7.0991	7.16285	8.421	8.46655	8.55635	STARD9	hg19	mRNA	chr15	+
A_32_P62571	0.00747742	4.82008	up	7.11401	7.6476	7.40983	5.6567	5.429	4.27856	RBM8A	hg19	mRNA	chr1	+
A_24_P165595	0.0265064	3.77109	up	7.57545	7.80035	8.4504	6.51312	6.52625	5.04188	ARL5A	hg19	mRNA	chr2	-
A_33_P3284508	0.00159758	2.57827	up	10.5266	10.6531	10.6647	8.90148	9.39984	9.44393	CD14	hg19	mRNA	chr5	-
A_33_P3343996	0.0326209	3.69578	up	7.2116	7.53777	8.4389	5.59268	6.73371	5.20423	LMBR1	hg19	mRNA	chr7	-
A_24_P39101	0.00716559	7.65684	up	6.47967	7.24072	7.08023	3.89521	4.96447	3.1307	KCTD10	hg19	mRNA	chr12	-
A_23_P47077	0.0279775	6.34184	up	10.0568	8.92662	8.71562	7.12316	7.34982	5.23135	BAG3	hg19	mRNA	chr10	+
A_32_P167239	0.00521886	2.90847	up	7.14962	6.33641	6.53891	4.88376	5.18182	5.33858	AFAP1L1	hg19	mRNA	chr5	+
A_23_P78571	0.0356035	2.36292	down	7.05985	7.09708	7.2398	8.3322	7.71141	9.07482	COX6B2	hg19	mRNA	chr19	-
A_32_P24585	0.0236621	3.46252	up	7.59406	8.36122	6.89854	5.88052	6.27223	5.32559	SH3PXD2B	hg19	mRNA	chr5	-
A_24_P162373	0.0450578	2.80641	up	6.02145	6.31465	7.01794	5.17032	5.5712	4.14635	ZNRF3	hg19	mRNA	chr22	+
A_33_P3394366	0.0217604	2.45686	down	5.61224	4.84232	4.45742	6.43577	6.07572	6.29092	DKFZp686A05212	hg19	mRNA	chr16	+
A_23_P201605	0.0180414	3.49334	up	6.73441	7.5823	7.37418	5.29282	6.15912	4.82513	DENND1B	hg19	mRNA	chr1	-
A_23_P117037	0.00439464	2.03225	up	8.03964	8.35173	8.22544	7.47196	7.1144	6.9612	LETMD1	hg19	mRNA	chr12	+
A_23_P106505	0.00473019	3.23744	up	5.69511	5.74627	6.13885	3.90526	3.89882	4.69159	LCMT2	hg19	mRNA	chr15	-
A_33_P3288110	0.0491952	2.82249	up	5.87673	6.01352	6.73787	4.74003	5.50326	3.89393	PKP4	hg19	mRNA	chr2	+
A_23_P141005	0.029166	2.50703	up	7.99116	7.60168	8.48725	6.94706	7.06105	6.09403	AMFR	hg19	mRNA	chr16	-
A_33_P3286334	0.0325856	2.32639	up	5.87301	6.42964	6.33166	4.80516	5.65055	4.52431	SH3BP1	hg19	mRNA	chr22	+
A_33_P3764802	0.0324699	3.54375	up	5.98651	5.58341	5.68687	3.66703	4.99139	3.12252	SIRT5	hg19	mRNA	chr6	+
A_33_P3318439	0.0288161	3.79421	down	4.07576	5.76087	4.28734	6.75059	6.19602	6.94875	RNF212	hg19	mRNA	chr4	-
A_23_P129695	0.0295885	9.95361	down	4.36516	7.07476	5.5938	9.42009	9.79336	7.76592	VASN	hg19	mRNA	chr16	+
A_32_P56001	0.000574	12.2699	up	7.2279	7.03768	6.75881	3.39367	3.97373	2.80585	CD93	hg19	mRNA	chr20	-
A_23_P155417	0.0259463	5.5684	up	7.00408	7.38723	6.54821	5.23514	5.11801	3.15457	ABHD14B	hg19	mRNA	chr3	-
A_24_P142442	0.0136096	3.93032	up	9.8295	9.52175	10.2079	8.30794	8.29938	7.0279	POLDIP2	hg19	mRNA	chr17	-
A_24_P551842	0.00364314	3.76966	up	15.3809	14.4108	14.7459	13.1812	12.7326	12.8805	CYTB	hg19	mRNA	chrM	+
A_24_P65864	0.0064165	2.80507	up	8.56575	8.54122	8.89639	7.39216	7.48629	6.66079	NSFL1C	hg19	mRNA	chr20	-
A_33_P3355732	0.0164515	3.36329	down	4.72931	4.43646	4.58612	5.72608	6.1062	7.16925	UMODL1	hg19	mRNA	chr21	+
A_23_P151075	0.000819	9.65535	up	8.28148	8.72941	8.66372	5.11757	4.8146	5.92845	ARHGDIB	hg19	mRNA	chr12	-
A_23_P167595	0.0347515	3.44671	up	5.6469	6.00182	6.5559	4.60202	4.94914	3.2978	UBE2B	hg19	mRNA	chr5	+
A_33_P3279590	0.0240051	9.58988	down	8.164	8.77714	8.12401	12.5356	12.4906	9.82344	OGN	hg19	mRNA	chr9	-
A_23_P74359	0.0120897	7.1848	up	8.80016	10.0856	10.9196	7.20258	7.39394	6.67402	CSRP1	hg19	mRNA	chr1	-
A_21_P0010654	0.0285329	3.89447	down	10.9947	11.7606	10.9748	14.1009	13.2306	12.2828	HIST2H2BF	hg19	mRNA	chr1	-
A_33_P3287562	0.0156804	3.20132	up	6.49638	6.39588	6.92475	4.99268	4.23284	5.55548	BCAP29	hg19	mRNA	chr7	+
A_23_P53137	0.000723	85.65	down	4.3761	3.58539	4.11768	11.1036	11.0792	9.15754	HBG1	hg19	mRNA	chr11	-
A_23_P409951	0.00919663	5.81255	up	11.4307	11.8939	11.7688	9.57136	9.7796	8.12503	OAZ1	hg19	mRNA	chr19	+
A_24_P69691	0.0331843	2.0541	up	6.01268	6.02978	5.52834	4.799	5.31436	4.34191	ZNF25	hg19	mRNA	chr10	-
A_19_P00317023	0.0151256	2.38697	down	7.00479	7.36373	6.47516	8.32973	7.8707	8.40879	Q6IHG2	hg19	mRNA	chr8	+
A_33_P3215288	0.00105329	3.18646	down	7.7041	7.17143	7.53431	9.08158	8.97342	9.37071	LOC284757	hg19	mRNA	chr20	+
A_24_P219920	0.0400344	6.73555	up	8.49577	5.79344	6.2361	4.18534	4.69074	3.39384	FEM1A	hg19	mRNA	chr19	+
A_24_P13381	0.0343713	5.28088	down	7.56607	5.30282	5.3162	8.68899	8.39384	8.3046	TRPV4	hg19	mRNA	chr12	-
A_24_P113824	0.000379	4.56208	up	8.41712	8.32118	7.84433	6.10903	6.07508	5.82944	TMEM50A	hg19	mRNA	chr1	+
A_33_P3316539	0.00864472	15.0582	up	8.94422	8.94422	7.31335	4.34494	5.6041	3.5153	SLC7A2	hg19	mRNA	chr8	+
A_33_P3232677	0.00225545	2.0888	down	7.38479	7.03919	7.51822	8.33587	8.30872	8.48565		hg19	mRNA	chr22	+
A_23_P395374	0.0355867	7.40051	down	6.25911	5.86414	5.63208	9.63054	9.79467	6.993	HIST1H4D	hg19	mRNA	chr6	-
A_23_P75769	7.1e-05	29.1697	up	8.25344	8.91125	8.21948	3.31654	3.5417	3.92675	MS4A4A	hg19	mRNA	chr11	+
A_23_P121527	0.00203585	5.35226	up	6.77063	6.65659	7.38694	4.92834	4.56572	4.05966	KLHL5	hg19	mRNA	chr4	+
A_23_P39517	0.0181598	2.44005	up	5.89431	5.81679	5.63157	4.5686	5.01452	3.89882	SRBD1	hg19	mRNA	chr2	-
A_33_P3352098	0.00631654	15.8229	up	7.83317	8.76135	8.2205	3.87008	3.32083	5.67229	MS4A7	hg19	mRNA	chr11	+
A_24_P100673	0.0139686	4.22443	up	8.75339	8.40536	8.67403	6.82734	7.18766	5.58151	TMEM85	hg19	mRNA	chr15	+
A_23_P217228	9.48e-05	3.28425	down	6.75229	6.71177	6.52379	8.54377	8.28373	8.30703	TRO	hg19	mRNA	chrX	+
A_23_P101960	0.0412607	2.08579	up	9.17199	9.27272	8.29854	8.18568	7.57088	7.8049	ZFP36L2	hg19	mRNA	chr2	-
A_23_P110212	0.0198697	2.45062	up	10.243	9.15912	9.37377	8.21622	8.19389	8.48634	ACSL1	hg19	mRNA	chr4	-
A_23_P10995	0.0419017	2.23099	up	9.33098	10.1777	9.10786	8.67546	8.51329	7.95473	RBMS3	hg19	mRNA	chr3	+
A_23_P12874	0.0165996	4.27225	up	6.53092	6.21095	6.31455	4.34801	5.10861	3.31481	GTPBP4	hg19	mRNA	chr10	+
A_33_P3212650	0.0213734	7.37017	up	10.0759	11.0642	11.8234	8.52638	8.86984	6.92216	HDDC2	hg19	mRNA	chr6	-
A_33_P3285097	0.0214157	4.00624	down	6.5288	6.0634	7.16275	8.46771	7.8865	9.4075		hg19	mRNA	chr9	-
A_23_P149992	0.0120838	38.2144	up	10.2824	11.6958	10.8386	6.49049	7.11435	3.44379	PDLIM1	hg19	mRNA	chr10	-
A_33_P3313245	0.0361998	3.4333	up	7.41324	6.17858	6.73954	4.55305	5.89646	4.54305	AMACR	hg19	mRNA	chr5	-
A_21_P0012371	0.0264664	7.02513	down	4.6351	5.95306	5.06552	8.18898	6.70887	9.19341	LOC645206	hg19	mRNA	chr3	+
A_24_P377277	0.0163556	8.57626	up	7.51163	7.16901	7.69438	4.52092	5.59043	2.96262	HSPA4	hg19	mRNA	chr5	+
A_33_P3382303	0.000105	5.80738	up	6.90725	7.06761	6.56374	4.16463	4.36562	4.3947	FMNL1	hg19	mRNA	chr17	+
A_33_P3318322	0.011805	5.60361	up	9.25751	7.74652	8.53096	5.77983	5.55886	6.73722	STEAP4	hg19	mRNA	chr7	-
A_23_P133386	0.00159127	7.22436	up	6.81884	6.71651	6.62548	4.55697	3.28944	3.7558	RASGRF2	hg19	mRNA	chr5	+
A_32_P53486	0.033315	2.19667	up	8.44174	8.37806	9.47518	7.63097	7.59094	7.66711	BOLA2B	hg19	mRNA	chr16	-
A_23_P203743	0.00362702	11.3734	up	6.92609	8.6696	8.0494	4.89187	4.19151	4.03891	GAB2	hg19	mRNA	chr11	-
A_24_P176493	0.0209035	2.81716	up	6.45504	5.69693	6.92413	5.23263	4.60867	4.75206	ATMIN	hg19	mRNA	chr16	+
A_23_P69840	0.00043	2.70486	up	9.25363	9.20129	9.52654	7.78686	8.06708	7.82087	SLC35A4	hg19	mRNA	chr5	+
A_23_P93623	0.0215385	2.09363	up	9.0963	8.82881	9.78397	8.28828	8.08034	8.14244	ATP6V1F	hg19	mRNA	chr7	+
A_24_P115199	0.00049	2.66508	up	6.69097	6.83295	6.85433	5.59233	5.38885	5.15454	FOXK1	hg19	mRNA	chr7	+
A_24_P209285	0.00563477	2.76707	up	7.72495	6.96484	6.91465	5.80618	5.79868	5.5945	MRPS10	hg19	mRNA	chr6	-
A_33_P3413989	0.011308	3.97531	up	12.0148	12.539	11.6073	10.0303	9.45951	10.6981	SERPING1	hg19	mRNA	chr11	+
A_23_P92082	0.00301565	6.1504	up	6.0386	6.27788	6.41738	3.38542	4.39098	3.09542	TKT	hg19	mRNA	chr3	-
A_33_P3330109	0.00333172	30.669	up	11.1098	12.8535	13.1142	7.55775	8.16934	6.5342	HLA-C	hg19	mRNA	chr6	-
A_24_P133584	0.020763	5.27867	up	12.9644	13.2512	13.885	11.5008	11.6073	9.792	MFGE8	hg19	mRNA	chr15	-
A_23_P12680	0.00241653	2.67844	up	13.1241	13.2409	13.1103	12.0528	11.8037	11.3547	PSAP	hg19	mRNA	chr10	-
A_23_P329375	0.0400383	2.08478	down	4.84899	4.55949	4.15697	5.7982	5.94158	5.00535	POU6F1	hg19	mRNA	chr12	-
A_24_P406060	0.0140586	5.32251	up	7.82398	7.04346	7.15102	5.22808	5.64778	3.90629	RNF144B	hg19	mRNA	chr6	+
A_24_P146211	0.0236872	4.97816	down	9.85939	10.1078	9.08675	12.6818	12.46	10.859	HIST1H2BD	hg19	mRNA	chr6	+
A_24_P944040	0.00973324	4.66711	up	7.15249	7.45233	6.97726	5.38949	5.46926	4.05573	RRP1B	hg19	mRNA	chr21	+
A_23_P88303	0.00872087	9.97423	up	6.71267	8.21711	5.84569	3.63123	3.57718	3.61244	HSPA2	hg19	mRNA	chr14	+
A_24_P336596	0.0277554	2.2626	down	5.80101	5.71938	6.03653	6.99737	6.46692	7.62658	SMCP	hg19	mRNA	chr1	+
A_33_P3215363	0.031652	2.41712	down	4.75496	5.23176	4.94819	5.80637	5.96732	6.98109	TCF23	hg19	mRNA	chr2	+
A_33_P3282252	0.0413056	2.26323	down	8.668	8.5054	8.41077	9.71423	9.02687	10.3782		hg19	mRNA	chr19	+
A_23_P104025	0.000642	2.34572	up	6.46264	6.34835	6.38373	5.11212	4.98932	5.40319	TSEN15	hg19	mRNA	chr1	+
A_33_P3237719	0.00295236	18.4862	up	8.91395	8.03036	9.43154	4.7064	5.39325	3.65106		hg19	mRNA	chr6	+
A_33_P3215028	0.0143901	2.21888	up	7.51058	8.00819	8.01149	6.86361	6.96464	6.25252	C6orf89	hg19	mRNA	chr6	+
A_32_P99902	0.0348076	2.15296	up	6.37401	6.70606	6.89247	6.14409	5.45354	5.05596	C15orf40	hg19	mRNA	chr15	-
A_23_P155487	0.00376375	4.84907	down	6.35486	5.34809	5.40201	8.10478	7.61246	8.22084	SLC38A3	hg19	mRNA	chr3	+
A_33_P3410409	0.00301141	4.37513	up	9.81775	10.19	10.3189	8.31224	8.23564	7.39079	LAMP2	hg19	mRNA	chrX	-
A_33_P3219601	0.000435	11.7229	up	6.04819	7.01729	6.75936	3.02765	3.35308	2.79035	ABL2	hg19	mRNA	chr1	-
A_23_P129221	0.013815	3.72591	up	6.45723	6.75903	7.25628	4.81548	5.64808	4.3162	FAH	hg19	mRNA	chr15	+
A_23_P161634	0.0322976	5.24754	up	6.36759	6.91136	6.46654	3.82255	5.58658	3.16144	MUS81	hg19	mRNA	chr11	+
A_23_P75500	0.00586001	3.79091	up	5.63828	5.75713	6.2874	4.37598	3.38952	4.14967	BRMS1	hg19	mRNA	chr11	-
A_23_P154840	0.0384667	3.12899	up	11.8133	12.9539	12.3905	11.1761	11.1645	9.88007	SOD1	hg19	mRNA	chr21	+
A_33_P3258191	0.0224525	3.44756	up	6.59241	6.10588	7.04893	4.97009	5.40798	4.01241	C16orf91	hg19	mRNA	chr16	-
A_23_P69339	0.0347613	4.27265	up	6.90532	7.38145	7.13139	5.00867	6.19154	3.93256	ACAA1	hg19	mRNA	chr3	-
A_23_P15944	0.0275211	3.75036	up	7.13625	7.25045	6.48102	5.19486	5.84812	4.10365	ELAC1	hg19	mRNA	chr18	+
A_23_P402751	0.000736	4.6176	up	14.7398	14.6255	15.1316	12.9472	12.6048	12.3235	COX2	hg19	mRNA	chrM	+
A_23_P21485	0.0166796	3.79841	down	4.75406	6.25583	6.1479	7.73313	7.55847	7.64236	PID1	hg19	mRNA	chr2	-
A_33_P3298382	0.000562	3.1367	down	5.81904	5.9788	6.32269	7.5558	7.80047	7.712		hg19	mRNA	chr14	+
A_23_P151267	0.036722	6.71292	up	8.08045	8.15094	7.63464	5.58677	6.49958	3.53886	LIMA1	hg19	mRNA	chr12	-
A_33_P3390357	0.000103	3.39917	up	5.56363	5.56548	5.38683	3.90831	3.74269	3.56939	SPIRE1	hg19	mRNA	chr18	-
A_32_P92783	0.00324286	7.06288	up	7.69394	6.95932	7.81503	4.23465	5.38141	4.39146	STIP1	hg19	mRNA	chr11	+
A_33_P3270109	0.0226418	3.26805	up	6.51125	6.92831	6.78873	5.34423	5.6253	4.13348	LEO1	hg19	mRNA	chr15	-
A_23_P70991	0.00331025	12.265	up	7.26132	6.23091	7.21466	2.89302	4.22049	2.74394	AIMP2	hg19	mRNA	chr7	+
A_23_P5415	0.00382818	4.23465	up	6.24665	6.1048	6.62943	4.3238	4.73452	3.67583	NIF3L1	hg19	mRNA	chr2	+
A_23_P430411	0.000328	14.86	up	9.05018	8.81546	8.20502	4.44205	5.21928	4.72923	ITGB2	hg19	mRNA	chr21	-
A_24_P142743	0.00491975	6.93933	up	8.23728	9.42107	8.17862	5.52089	5.53712	6.39457	CNN2	hg19	mRNA	chr19	+
A_33_P3395738	0.00663496	2.28742	down	6.98053	6.38325	6.96657	7.86413	7.83657	8.21083	BCAR1	hg19	mRNA	chr16	-
A_33_P3290622	0.00919888	3.36158	up	7.77237	7.93552	8.4801	6.59293	6.63945	5.70821	PDZD11	hg19	mRNA	chrX	-
A_21_P0012439	0.030238	4.3454	down	5.42582	6.639	6.06978	8.40933	7.12959	8.95414	TRANK1	hg19	mRNA	chr3	-
A_23_P338372	0.00089	3.39719	down	4.79263	4.40449	4.76389	6.23802	6.72587	6.29014	NR2E1	hg19	mRNA	chr6	+
A_33_P3275687	0.0302811	2.38875	down	4.79489	5.8503	5.05072	6.37954	6.18753	6.8976	TBC1D3B	hg19	mRNA	chr17	-
A_23_P5912	0.0055533	2.41314	up	7.4782	7.31024	7.59382	6.5129	6.28385	5.77278	YTHDF1	hg19	mRNA	chr20	-
A_33_P3354713	0.00489513	2.01809	down	6.09116	5.99445	6.21617	6.9753	7.44807	6.91738	FUT11	hg19	mRNA	chr10	+
A_33_P3310070	0.0366005	4.40089	up	6.91976	6.85746	7.36078	5.20078	5.90084	3.623	FOXK2	hg19	mRNA	chr17	+
A_24_P169896	0.000651	5.73855	down	3.36788	3.90855	4.00074	6.22786	6.6003	6.01107	LOC100653515	hg19	mRNA	chr17	-
A_33_P3310696	0.0460884	3.35613	up	7.46372	7.76592	7.55164	6.43802	6.46556	4.63731	UBE2J2	hg19	mRNA	chr1	-
A_23_P387552	0.00831752	2.38981	down	9.05099	9.29988	8.47967	10.2438	10.3301	10.0273	RARG	hg19	mRNA	chr12	-
A_23_P13873	0.0217233	3.02069	up	10.3812	10.8187	11.5505	9.33585	9.78702	8.84291	MLF2	hg19	mRNA	chr12	-
A_21_P0007218	0.0130383	2.87569	up	9.05199	9.94734	9.63369	8.00789	7.60585	8.44756	BCAS4	hg19	mRNA	chr20	+
A_23_P83278	0.0257177	3.70889	up	7.50254	7.75127	7.34274	6.13433	6.21262	4.57664	CHMP5	hg19	mRNA	chr9	+
A_33_P3286318	0.00323104	2.19056	down	7.94869	7.80578	8.11705	9.33897	9.12192	8.80453		hg19	mRNA	chr11	-
A_23_P62115	0.0022152	8.53401	up	12.7543	13.1838	12.387	10.0742	10.0466	8.92478	TIMP1	hg19	mRNA	chrX	+
A_23_P201672	0.00207666	2.9857	up	6.58242	7.07037	6.90038	5.08323	5.12338	5.61236	METTL13	hg19	mRNA	chr1	+
A_24_P324314	0.0280483	3.33253	up	7.81692	9.37179	8.98162	7.01	7.35199	6.59848	MXRA7	hg19	mRNA	chr17	-
A_23_P376449	0.0339431	4.40044	up	9.17542	7.10082	7.2811	5.95484	5.64393	5.54563		hg19	mRNA	chr10	-
A_33_P3349334	0.000258	4.42189	up	6.59154	6.02372	6.14256	4.10786	4.05433	4.16162	SOCS4	hg19	mRNA	chr14	+
A_33_P3358898	0.0233458	5.66751	down	8.31961	8.03122	7.0602	10.7951	10.9887	9.13537	SSC5D	hg19	mRNA	chr19	+
A_24_P154080	0.0107282	3.43933	up	7.93967	8.35976	7.66797	6.62654	6.46054	5.53394	ECE1	hg19	mRNA	chr1	-
A_23_P103765	0.00137802	10.323	up	7.3046	6.87602	5.8742	3.29122	3.27023	3.38999	FCER1A	hg19	mRNA	chr1	+
A_24_P54174	0.00649302	5.65898	up	5.89876	6.55155	6.33188	3.2207	4.63302	3.42684	TNFRSF1B	hg19	mRNA	chr1	+
A_23_P28434	0.0049053	13.7667	up	8.5608	9.37377	10.2977	5.84508	6.27075	4.76715	VAMP8	hg19	mRNA	chr2	+
A_24_P158946	0.0248827	5.85879	up	6.11976	6.16593	7.79379	4.86431	4.32288	3.24049	FGD4	hg19	mRNA	chr12	+
A_32_P129894	0.00316709	3.06745	up	6.57167	6.44326	6.64336	5.31057	4.46649	5.0301	MEGF9	hg19	mRNA	chr9	-
A_33_P3223121	0.0494128	2.31054	up	9.05306	8.93238	9.98008	8.25623	8.51088	7.57372	HIPK2	hg19	mRNA	chr7	-
A_23_P98995	0.00291927	2.33936	up	8.20278	8.75213	8.30341	7.11501	7.10138	7.36357	CALCOCO1	hg19	mRNA	chr12	-
A_23_P134650	0.00222485	6.32179	up	6.20442	6.71527	6.62063	4.38059	3.98206	3.19667	PTCD1	hg19	mRNA	chr7	-
A_32_P231617	0.0138535	3.1111	up	11.1476	9.99246	10.6658	9.28398	9.01902	8.59061	TM4SF1	hg19	mRNA	chr3	-
A_33_P3324086	0.025858	2.49026	up	6.07663	6.72395	6.26149	5.38057	4.38125	5.35137	CCDC90A	hg19	mRNA	chr6	-
A_23_P104942	0.0475928	2.65254	up	5.80034	5.92448	6.51341	4.61541	5.47309	3.92762	TMX2	hg19	mRNA	chr11	+
A_24_P68585	0.0106064	4.05262	up	11.0485	10.494	10.9116	9.1805	9.24439	7.97267	SHC1	hg19	mRNA	chr1	-
A_21_P0013630	0.00763299	2.00174	down	7.68896	7.00138	7.30959	8.28905	8.31961	8.39504	CNTNAP3	hg19	mRNA	chr9	-
A_23_P128698	0.00218115	12.5886	up	7.57261	7.94976	7.96873	4.52876	4.81999	3.18023	SPRY2	hg19	mRNA	chr13	-
A_23_P123071	0.0470178	6.08502	up	10.0928	11.8635	12.2241	9.45825	9.39765	7.50861	CAV2	hg19	mRNA	chr7	+
A_21_P0014626	0.00145972	2.23595	up	6.05084	6.26966	5.91204	4.89755	4.74252	5.10981	RNF13	hg19	mRNA	chr3	+
A_23_P154199	0.0387087	3.84425	up	7.77068	7.9997	8.56329	6.55342	6.95291	4.99924	PPP1R7	hg19	mRNA	chr2	+
A_32_P170003	0.0301108	3.83482	up	6.74321	6.1139	7.2279	4.81731	5.57661	3.87361	TRAF3IP1	hg19	mRNA	chr2	+
A_23_P58993	0.00755324	3.84137	up	7.68845	8.21042	8.54556	5.61161	6.45377	6.55419	MOCS1	hg19	mRNA	chr6	-
A_23_P215175	0.00184554	6.47912	up	8.53354	7.86224	8.9845	5.63079	5.55954	6.10256	ABCF2	hg19	mRNA	chr7	-
A_32_P87697	0.000212	151.338	up	10.687	11.9853	12.4497	4.34405	4.19794	4.8551	HLA-DRA	hg19	mRNA	chr6	+
A_23_P110167	0.00324821	2.88686	up	6.65323	6.42098	7.06973	5.32866	5.34455	4.88222	MGST2	hg19	mRNA	chr4	+
A_23_P101407	0.00557589	184.191	up	11.0808	13.8029	9.43973	3.51483	5.00094	3.23247	C3	hg19	mRNA	chr19	-
A_23_P44768	0.00526298	2.63415	up	6.38495	6.9459	6.51136	5.53508	5.23001	4.8851	TBK1	hg19	mRNA	chr12	+
A_23_P213518	0.0320551	4.1761	up	7.59017	7.62214	7.5622	5.9127	6.39298	4.28236	CAST	hg19	mRNA	chr5	+
A_23_P377291	0.030658	22.3243	up	5.45002	7.89138	10.1378	3.73743	3.21853	3.08165	TGFA	hg19	mRNA	chr2	-
A_24_P95029	0.0254385	2.23029	up	10.3199	10.5204	11.3907	9.69243	9.52654	9.54034	TAX1BP1	hg19	mRNA	chr7	+
A_23_P218675	0.00924725	2.77159	down	5.22449	4.89665	5.76273	6.96457	6.39803	6.93342	WFDC2	hg19	mRNA	chr20	+
A_33_P3331095	0.0164224	2.82657	down	4.89567	5.37673	4.83643	6.40252	6.03174	7.17171	ATXN7L1	hg19	mRNA	chr7	-
A_24_P385280	0.00529023	6.47413	up	8.76622	8.84104	8.28789	5.868	6.76126	5.18182	ALDH9A1	hg19	mRNA	chr1	-
A_23_P259272	0.0171361	3.16319	up	6.72507	6.92915	5.6849	4.50285	5.10428	4.74785	WSB2	hg19	mRNA	chr12	-
A_33_P3424143	0.0142134	2.39806	up	7.36112	7.43459	6.85612	6.07819	6.30187	5.48617	KIAA0317	hg19	mRNA	chr14	-
A_23_P389897	0.00685571	8.75361	up	7.40734	9.19341	7.56177	4.71452	5.35466	4.7037	NGFR	hg19	mRNA	chr17	+
A_23_P154234	0.0191107	5.245	up	7.55744	7.4562	7.35826	5.18584	6.08703	3.92619	POLE4	hg19	mRNA	chr2	+
A_23_P144916	0.0474742	3.45461	up	5.19766	5.26233	6.81406	3.93612	4.58801	3.38434	GFPT2	hg19	mRNA	chr5	-
A_33_P3271925	0.0170912	4.16632	up	6.97835	7.53771	7.7269	5.6254	6.00601	4.43523	ARFGEF2	hg19	mRNA	chr20	+
A_23_P82693	0.0320805	2.78877	up	11.1289	11.585	10.3355	9.88982	9.73128	8.98933	PABPC1	hg19	mRNA	chr8	-
A_23_P251342	0.035094	2.22005	up	9.24711	8.79305	8.51617	7.90158	8.08984	7.11313	GSK3B	hg19	mRNA	chr3	-
A_33_P3305418	0.0174373	2.05295	down	8.60144	8.81316	9.06212	9.97334	9.42176	10.1947		hg19	mRNA	chr10	+
A_33_P3390284	0.0494509	2.82527	up	6.04475	6.90858	7.12721	4.85839	6.03753	4.68944	FAM122B	hg19	mRNA	chrX	-
A_23_P130585	0.0162229	2.72279	down	6.21498	6.2242	6.23903	7.82156	6.98293	8.20896	CIB3	hg19	mRNA	chr19	-
A_23_P215634	0.00200412	4.46137	up	9.89648	10.758	10.2039	8.44848	8.03455	7.90292	IGFBP3	hg19	mRNA	chr7	-
A_33_P3248615	0.0166418	3.1314	down	4.68054	5.90422	5.5009	7.20268	7.22962	6.59376		hg19	mRNA	chr7	+
A_23_P219144	0.00263084	2.03878	up	8.08431	8.16522	8.47025	7.39625	7.18711	7.05331	CLTA	hg19	mRNA	chr9	+
A_23_P213102	0.0330343	6.80893	up	10.5941	12.091	11.5406	9.2909	9.48236	7.1501	PALLD	hg19	mRNA	chr4	+
A_24_P19810	0.0278063	5.14163	up	7.05981	7.36277	6.2587	4.8177	5.42729	3.34962	PPCS	hg19	mRNA	chr1	+
A_33_P3319953	0.00555307	2.53726	down	4.91394	5.42881	5.15485	6.32734	6.29681	6.90326	ATRX	hg19	mRNA	chrX	-
A_24_P126060	0.0189726	2.53626	up	9.25549	9.69368	9.39223	8.21345	8.6101	7.48974	DDX3X	hg19	mRNA	chrX	+
A_23_P340318	0.0440935	3.06035	up	6.57784	6.84244	7.08971	5.4996	5.98222	4.18709	C11orf31	hg19	mRNA	chr11	+
A_33_P3368636	0.0426208	2.37346	up	11.4001	11.7008	12.539	10.9686	10.7951	10.1352		hg19	mRNA	chr16	-
A_23_P502747	0.00986017	2.64052	up	6.18185	6.06978	5.62482	4.97779	4.11042	4.58577	RASAL2	hg19	mRNA	chr1	+
A_24_P399362	0.00706994	2.55407	up	7.44787	7.89687	8.0125	6.50105	6.74549	6.05231	PSMG2	hg19	mRNA	chr18	+
A_33_P3422499	0.00994999	2.23702	down	7.58158	7.26522	7.44967	8.38434	8.33475	9.06212		hg19	mRNA	chr1	+
A_23_P103110	0.0240167	2.91491	up	7.20791	7.62474	8.66691	6.32422	6.34104	6.20394	MAFF	hg19	mRNA	chr22	+
A_23_P166633	0.00800505	3.72876	up	9.00466	10.0867	9.42777	7.92182	7.72964	7.1716	ITGB5	hg19	mRNA	chr3	-
A_24_P56467	0.0441248	2.37333	up	5.8596	6.53554	5.09248	4.65795	4.71502	4.3739	GMPR2	hg19	mRNA	chr14	+
A_23_P162127	0.0146265	3.70384	up	7.5018	8.21297	8.36009	6.27298	6.7048	5.43002	CCDC90B	hg19	mRNA	chr11	-
A_33_P3222689	0.00364324	5.02402	down	4.49106	4.17988	5.22912	7.09575	6.53104	7.2598	H2BFM	hg19	mRNA	chrX	+
A_23_P103149	0.0188054	3.05869	up	9.66726	8.81448	8.40884	7.57869	7.52592	6.94723	ACO2	hg19	mRNA	chr22	+
A_23_P500773	0.0256021	4.53782	up	5.69706	5.99657	6.19929	3.49446	4.95618	2.89628	MAP3K7	hg19	mRNA	chr6	-
A_33_P3356587	0.00735401	2.30832	down	6.76978	6.61538	6.61741	8.14775	7.40741	8.06794	LOC100134040	hg19	mRNA	chr7	+
A_23_P21230	0.011642	3.67674	up	8.01329	8.8975	9.07765	7.10977	6.99785	6.24553	TRIM37	hg19	mRNA	chr17	-
A_33_P3393821	0.0032627	5.56165	up	10.8909	11.368	10.127	8.33881	8.5794	8.04113	C1R	hg19	mRNA	chr12	-
A_23_P8582	0.00294641	3.25312	up	8.54056	8.16345	8.47527	7.08661	6.71714	6.27007	FAM126A	hg19	mRNA	chr7	-
A_33_P3241108	0.0465559	2.8879	up	6.16921	6.11754	6.33432	4.50466	5.67509	3.85126	DNAJC11	hg19	mRNA	chr1	-
A_24_P92472	0.00830798	5.73902	up	6.77285	5.89267	5.99172	3.01783	4.51702	3.55998	CFI	hg19	mRNA	chr4	-
A_23_P256148	0.0107774	4.47986	up	8.93184	9.46734	10.5144	7.65178	7.52791	7.24352	AKIRIN1	hg19	mRNA	chr1	+
A_23_P86133	0.039586	4.90941	up	6.60554	6.66183	5.92208	4.34246	5.21815	2.74219	RPA2	hg19	mRNA	chr1	-
A_23_P128396	0.00440413	4.01268	up	6.58427	6.05632	5.78601	4.15206	4.57063	3.69022	RNF34	hg19	mRNA	chr12	+
A_33_P3321055	0.048701	6.25654	down	6.53762	7.07279	6.79717	10.0893	7.6128	10.6416	TNFRSF19	hg19	mRNA	chr13	+
A_21_P0011323	0.00188713	3.67489	down	4.70931	4.11314	4.09144	5.98913	6.05898	6.49888	STARD9	hg19	mRNA	chr15	+
A_33_P3253501	0.0076682	3.74901	down	10.2712	10.5259	10.0219	12.6831	12.3618	11.4938	HIST2H2BF	hg19	mRNA	chr1	-
A_21_P0000536	0.0385255	2.60827	down	5.51674	5.68956	5.88125	7.32033	6.21976	7.69674	ZNRF2	hg19	mRNA	chr7	+
A_23_P106633	0.000275	7.37659	up	6.27525	6.29758	6.22593	3.79916	2.97092	3.37983	DDX28	hg19	mRNA	chr16	-
A_24_P106624	0.0290557	4.24278	up	5.58409	7.50197	5.94962	4.5334	4.40981	3.83744	MEOX2	hg19	mRNA	chr7	-
A_23_P76882	0.0181309	2.94051	down	7.73908	8.35904	7.14296	9.57546	9.41564	8.91817	CCNB1IP1	hg19	mRNA	chr14	-
A_23_P342067	0.0132777	4.33532	up	7.92955	9.1979	9.47207	7.03473	6.70762	6.50876	UHMK1	hg19	mRNA	chr1	+
A_33_P3397051	0.0115414	4.5967	up	7.34457	8.01692	7.22171	5.7116	5.80623	4.46359	EXOC8	hg19	mRNA	chr1	-
A_23_P85716	0.00248405	5.97929	up	10.2142	11.2215	11.3996	8.24008	8.55169	8.30355	FCGR2A	hg19	mRNA	chr1	+
A_23_P27724	0.0221915	5.15956	up	9.84614	8.48565	8.70786	7.04912	7.23333	5.65547	SEPW1	hg19	mRNA	chr19	+
A_23_P75786	0.000229	7.09177	up	7.19689	7.77886	7.28188	4.33708	4.77874	4.66337	SLC15A3	hg19	mRNA	chr11	-
A_33_P3280805	0.0173904	2.73466	up	9.17488	8.50493	9.44109	7.64805	7.98128	7.13748	LMO7	hg19	mRNA	chr13	+
A_24_P330971	0.0321991	2.05172	up	9.47288	9.11175	8.77336	8.2505	8.40714	7.58985	EIF3K	hg19	mRNA	chr19	+
A_23_P98900	0.00276186	5.29365	up	9.06649	8.75473	8.43284	6.54097	6.77166	5.72865	CCDC92	hg19	mRNA	chr12	-
A_21_P0011812	0.0448844	3.16313	down	5.79927	6.40408	6.70337	8.33343	8.60428	6.95308	ANKRD36	hg19	mRNA	chr2	+
A_23_P6771	0.0445785	2.37275	up	7.27512	7.382	6.19268	6.11145	5.47783	5.52085	LMCD1	hg19	mRNA	chr3	+
A_33_P3424108	0.0270979	2.10738	down	6.26488	6.18899	5.72786	7.013	6.7469	7.64818		hg19	mRNA	chr17	-
A_24_P941505	0.0157199	3.98642	up	9.7447	9.30673	9.22261	7.88854	7.90602	6.4942	FAM120A	hg19	mRNA	chr9	+
A_24_P722216	0.0343344	2.29939	up	6.55323	6.20522	6.48833	5.43895	4.49979	5.70428	DHTKD1	hg19	mRNA	chr10	+
A_24_P364970	0.0170319	2.3969	up	5.77266	5.76382	5.59233	5.01285	4.40893	3.92351	DHX33	hg19	mRNA	chr17	-
A_23_P86917	0.0216657	2.71557	up	6.80184	7.57585	7.88335	6.25037	6.16062	5.52629	FADD	hg19	mRNA	chr11	+
A_33_P3212754	0.0240231	2.09975	down	4.88959	5.32017	5.84006	6.47954	6.17809	6.60284	FAM22F	hg19	mRNA	chr9	-
A_23_P63067	0.00822224	3.29806	up	8.7732	9.28084	9.94453	7.67786	7.74108	7.41478	DAP3	hg19	mRNA	chr1	+
A_23_P52082	0.0497285	2.5904	up	4.86467	6.34795	5.33529	4.50835	4.19727	3.72277	INTS7	hg19	mRNA	chr1	-
A_33_P3351092	0.0348615	2.26568	down	7.71648	6.87179	7.24767	8.34467	8.03088	9.00024	KRTAP20-2	hg19	mRNA	chr21	+
A_33_P3236319	0.021312	2.76257	down	6.31465	6.05073	6.33992	7.53307	7.1288	8.44147	LOC100128869	hg19	mRNA	chr4	+
A_33_P3216517	0.000296	3.92424	down	5.18857	4.88442	4.7682	7.13872	6.83846	6.78125	NEK6	hg19	mRNA	chr9	+
A_23_P219084	0.00472785	2.45579	up	6.68322	7.11102	7.37845	5.88084	5.85096	5.55235	ZNF3	hg19	mRNA	chr7	-
A_33_P3333488	0.00563716	5.75612	up	7.592	6.98351	8.13745	4.89164	5.67199	4.57404	HAGH	hg19	mRNA	chr16	-
A_33_P3239152	0.0367922	3.25893	up	5.93275	5.67684	5.80346	4.04394	5.0754	3.18052	RABEP2	hg19	mRNA	chr16	-
A_33_P3219121	0.0349108	3.13164	down	8.39724	7.05898	7.18644	9.02187	8.77244	9.7891	KALRN	hg19	mRNA	chr3	+
A_23_P415021	0.00722853	11.2389	up	5.68916	7.81852	6.43433	2.96293	3.74082	2.76698	METTL7A	hg19	mRNA	chr12	+
A_23_P209778	0.0225335	2.34785	up	7.66728	7.58129	8.08653	6.9912	6.68239	5.9675	POLR2D	hg19	mRNA	chr2	-
A_23_P63870	0.00593304	5.19506	up	6.17035	6.74901	6.21426	3.47395	4.79612	3.73212	SAMD8	hg19	mRNA	chr10	+
A_33_P3243343	0.00138405	2.46059	up	7.58163	8.0797	7.8417	6.63674	6.59045	6.37882		hg19	mRNA	chr14	+
A_33_P3266923	0.0095832	4.14351	up	6.42483	6.62796	7.41283	4.70424	5.3569	4.25191	LMTK2	hg19	mRNA	chr7	+
A_23_P365248	0.0139798	2.44098	down	7.03399	6.6331	6.69582	7.60233	8.57834	8.04462	KCNG4	hg19	mRNA	chr16	-
A_23_P200535	0.0218101	2.01734	up	7.61895	7.46445	7.5687	6.84499	6.77769	5.99206	TRAPPC3	hg19	mRNA	chr1	-
A_23_P415411	0.0338996	3.58529	down	8.78632	8.55635	9.13818	11.2529	11.1971	9.55716	HIST1H4E	hg19	mRNA	chr6	+
A_24_P74371	0.00102834	2.93263	up	9.40279	9.48898	9.75655	8.25687	7.98721	7.74766	CTSA	hg19	mRNA	chr20	+
A_23_P203023	0.018158	4.49468	up	7.26431	7.44253	6.98028	5.54242	5.66773	3.97232	RDX	hg19	mRNA	chr11	-
A_23_P79043	0.00530109	3.6109	up	9.55815	9.52475	9.03355	7.72913	7.88438	6.94587	TMEM147	hg19	mRNA	chr19	+
A_23_P3775	0.016069	4.28468	up	7.57716	7.00713	7.74696	5.7981	5.83883	4.39675	OGFOD1	hg19	mRNA	chr16	+
A_24_P128727	0.0251668	2.16604	down	7.77022	8.03272	8.12092	8.94069	8.65756	9.67078		hg19	mRNA	chr2	+
A_33_P3339531	0.0266081	2.69825	down	4.66002	5.43651	5.89017	6.94819	6.99975	6.33484	CHADL	hg19	mRNA	chr22	-
A_32_P73217	0.0350479	2.89542	up	5.58394	6.22876	6.08952	4.57027	5.13302	3.59761	TMEM167B	hg19	mRNA	chr1	+
A_33_P3262560	0.000694	2.46899	down	5.45256	5.34566	5.49954	6.48123	6.90654	6.82174	LAMA3	hg19	mRNA	chr18	+
A_33_P3223472	0.00221639	2.81271	up	7.92807	7.91973	8.42045	6.65436	6.79803	6.33998	AMZ2	hg19	mRNA	chr17	+
A_23_P345118	0.0189037	2.85303	up	6.6774	6.10417	6.25541	4.13974	5.33265	5.0271	PIM1	hg19	mRNA	chr6	+
A_23_P23829	0.0100208	2.60184	up	8.71741	8.47184	7.76098	7.08964	6.78683	6.93516	CD34	hg19	mRNA	chr1	-
A_24_P5743	0.0119023	2.43984	up	7.24424	6.74815	6.29385	5.26526	5.59589	5.56471	ALDH16A1	hg19	mRNA	chr19	+
A_23_P207058	0.0106258	6.68983	up	9.00244	9.28756	9.41706	7.03233	7.14064	5.30818	SOCS3	hg19	mRNA	chr17	-
A_21_P0013946	6.48e-05	3.26793	down	4.54354	4.22461	4.28972	6.07711	6.07537	6.03052	LOC100288368	hg19	mRNA	chr16	-
A_23_P82990	0.0388405	8.02665	down	9.61049	9.57546	9.38467	13.6294	13.4024	10.5533	OGN	hg19	mRNA	chr9	-
A_23_P35205	0.0395545	2.92603	up	5.77375	6.23693	5.91735	3.53415	5.2481	4.49894	RCAN3	hg19	mRNA	chr1	+
A_24_P217758	0.0116224	3.31823	up	6.6801	6.67765	6.69397	5.09943	5.54861	4.21242	MFAP3	hg19	mRNA	chr5	+
A_23_P138137	0.0435662	2.50856	up	7.31466	7.3015	6.32968	5.64357	6.21165	5.11004	OMA1	hg19	mRNA	chr1	-
A_23_P80062	0.020987	3.86056	up	5.80529	5.94976	6.10269	4.42131	4.6215	2.96849	TAF4	hg19	mRNA	chr20	-
A_24_P322369	0.0388502	4.31996	up	6.36967	7.22692	6.51579	4.94669	5.49051	3.34214	VPS4B	hg19	mRNA	chr18	-
A_33_P3369581	0.0208653	2.08541	up	9.6501	9.67895	10.0237	9.05919	8.90139	8.21122	EIF3G	hg19	mRNA	chr19	-
A_24_P406754	2.62e-05	5.91962	up	7.305	7.06576	6.97326	4.45203	4.66948	4.52599	LOXL4	hg19	mRNA	chr10	-
A_33_P3276918	0.00411792	2.60713	down	4.27246	4.9164	4.57902	5.85462	6.25491	5.80574	FAM64A	hg19	mRNA	chr17	+
A_23_P76684	0.00747077	3.28852	up	7.90004	7.83752	8.25005	6.32033	6.80765	5.70733	RTN3	hg19	mRNA	chr11	+
A_23_P145035	6.53e-05	5.45052	up	5.90648	5.63642	5.56089	3.28924	3.39888	3.0765	KDM1B	hg19	mRNA	chr6	+
A_23_P146497	0.0203293	2.93627	up	5.57362	5.68084	6.32918	4.32014	4.89574	3.70581	PPP1R26	hg19	mRNA	chr9	+
A_24_P363896	0.00470021	2.09391	down	11.577	11.4231	11.2708	12.5694	12.1726	12.7276	COL27A1	hg19	mRNA	chr9	+
A_32_P221822	0.00453958	2.90579	up	5.54911	6.25209	5.55252	4.16975	4.49982	4.06736	RRP15	hg19	mRNA	chr1	+
A_23_P35131	0.0166607	3.56076	up	7.11304	7.45503	8.41367	6.08316	6.07321	5.32882	SF3B4	hg19	mRNA	chr1	-
A_33_P3702364	0.0301714	2.7563	up	5.61623	6.05993	5.44146	4.93283	4.26441	3.53219	SNX24	hg19	mRNA	chr5	+
A_23_P91221	0.0426813	2.23445	up	8.97053	8.63098	9.49998	8.09178	8.25668	7.27328	PKIG	hg19	mRNA	chr20	+
A_24_P390833	0.0129805	6.12796	up	5.64277	6.5845	6.35025	3.37902	4.60202	2.75027	MPPE1	hg19	mRNA	chr18	-
A_19_P00321306	0.00382414	5.88086	up	8.05479	8.40324	8.23806	5.21765	6.49848	5.31187	RNF213	hg19	mRNA	chr17	+
A_23_P71867	0.00141829	3.93634	down	6.67868	7.34322	6.87786	9.1714	9.01566	8.64327	IL11RA	hg19	mRNA	chr9	+
A_23_P27400	0.028112	5.1604	up	7.10196	4.83479	5.52077	3.32388	3.17086	3.86034	HAS1	hg19	mRNA	chr19	-
A_23_P166400	0.00744357	3.09927	down	4.63641	4.67336	5.18176	6.32867	6.06872	6.98993	RASL10A	hg19	mRNA	chr22	-
A_33_P3381378	0.0121568	19.2877	down	5.71391	3.63454	3.23733	8.96444	9.18138	7.24878	PAX1	hg19	mRNA	chr20	+
A_23_P75622	0.0192547	2.84817	up	10.5066	10.6184	11.0652	9.49691	9.65706	8.50611	ATP5L	hg19	mRNA	chr11	+
A_23_P305507	0.0191195	2.05623	up	8.46335	8.93668	9.18917	8.08744	7.88228	7.49948	TOP1	hg19	mRNA	chr20	+
A_24_P233570	0.0305057	3.39816	up	9.08049	9.74765	10.1258	8.19696	8.4498	7.01294	PSMB1	hg19	mRNA	chr6	-
A_33_P3264514	0.00328953	2.944	down	4.86301	4.32108	4.16027	6.19163	5.7602	6.06586	S100B	hg19	mRNA	chr21	-
A_33_P3340424	0.0129277	7.24413	up	7.68863	8.02003	8.03731	5.54853	5.87312	3.75389		hg19	mRNA	chr10	-
A_23_P434809	0.0460034	5.39421	up	6.0196	5.02771	7.87778	3.80221	4.18486	3.64379	S100A8	hg19	mRNA	chr1	-
A_24_P141688	0.0136261	3.4273	up	7.23286	7.07351	7.12631	5.25559	6.14372	4.70215	PCBP2	hg19	mRNA	chr12	+
A_33_P3361991	0.0175615	2.26804	down	6.43347	6.06385	5.87399	6.87282	7.75449	7.28833	OR9A2	hg19	mRNA	chr7	-
A_33_P3324810	0.0365499	2.27233	down	5.7728	5.43761	5.86316	6.64192	6.4011	7.58306		hg19	mRNA	chr14	+
A_23_P345710	0.0068753	2.01816	down	8.79768	9.07015	8.47836	9.97842	9.6371	9.76979	XXYLT1	hg19	mRNA	chr3	-
A_32_P215938	0.0288981	3.59264	down	6.94136	6.35675	6.8014	9.03198	9.10484	7.49784	GPSM1	hg19	mRNA	chr9	+
A_23_P41204	0.0261728	2.01612	down	5.98036	5.64829	5.7372	6.45414	7.34645	6.6	FAM131A	hg19	mRNA	chr3	+
A_23_P98963	0.00419421	5.87333	up	6.62818	7.58597	6.80842	5.01693	4.43575	3.90736	CCNT1	hg19	mRNA	chr12	-
A_33_P3342076	0.0256829	3.78769	up	6.52858	6.50722	6.21043	4.58233	5.39046	3.50947	PRDM2	hg19	mRNA	chr1	+
A_23_P30254	0.0313822	2.80732	up	5.93145	5.60489	5.68119	5.04009	4.21905	3.49081	PLK2	hg19	mRNA	chr5	-
A_24_P345993	0.000256	5.84951	up	7.25737	6.95828	6.79415	4.76459	4.35513	4.24513	CANX	hg19	mRNA	chr5	+
A_23_P208866	0.00101987	9.49861	up	6.79019	7.25663	6.8197	4.40256	3.32919	3.39163	GMFG	hg19	mRNA	chr19	-
A_23_P88710	0.0368617	3.8579	up	7.59808	8.28514	7.96905	6.52121	6.68114	4.80647	TMEM87A	hg19	mRNA	chr15	-
A_23_P18604	0.00185107	5.13088	up	6.70242	7.0323	7.19207	5.15973	4.51106	4.17838	LAP3	hg19	mRNA	chr4	+
A_23_P46928	0.016007	2.73314	down	8.37863	7.61808	7.19198	9.38417	9.08928	9.06691	PFKP	hg19	mRNA	chr10	+
A_23_P48596	0.00702925	5.19939	up	12.1726	12.1588	13.5008	10.2199	9.99246	10.4847	RNASE1	hg19	mRNA	chr14	-
A_23_P259442	0.0256865	4.84267	down	5.22404	7.05925	5.98058	8.78646	8.70834	7.59648	CPE	hg19	mRNA	chr4	+
A_33_P3242919	0.036747	3.36514	up	7.34493	7.23621	7.14989	5.05719	6.61313	4.80871	HNRNPM	hg19	mRNA	chr19	+
A_23_P81760	0.0196493	3.29555	up	8.28851	8.0102	8.65866	6.75555	7.22822	5.81203	QKI	hg19	mRNA	chr6	+
A_23_P22671	0.0054235	3.50293	up	8.55433	8.99614	9.39889	7.47154	7.31416	6.73797	VAMP7	hg19	mRNA	chrY	+
A_23_P6963	0.0320346	2.7044	up	7.27234	7.95094	7.71615	6.71921	6.48702	5.42729	UBE2E1	hg19	mRNA	chr3	+
A_23_P44643	0.0416307	4.20574	up	6.29994	6.6734	6.08391	4.44848	5.36295	3.02874	ANAPC7	hg19	mRNA	chr12	-
A_23_P60565	0.00401302	2.35495	up	5.74673	5.16015	5.37698	4.15408	4.41261	4.01009	ZNF354A	hg19	mRNA	chr5	-
A_33_P3271323	0.000226	5.54131	up	8.84594	8.55126	9.13909	6.56677	6.30738	6.25145	RHOQ	hg19	mRNA	chr2	+
A_24_P862886	0.00480252	3.92264	down	4.94356	5.06847	5.35231	7.17982	6.48911	7.61088	DRD5	hg19	mRNA	chr4	+
A_21_P0010601	0.00111697	2.96314	down	5.24976	5.50892	5.13903	7.04485	6.99011	6.56413	CROCC	hg19	mRNA	chr1	+
A_24_P397515	0.00959327	2.62107	up	9.22341	9.75225	9.80617	8.42559	8.44848	7.7373	HMGN4	hg19	mRNA	chr6	+
A_33_P3343155	0.0311989	3.06896	up	7.05605	7.23152	7.2114	5.39884	6.46876	4.77813	GNAQ	hg19	mRNA	chr9	-
A_23_P213718	0.0433859	2.44956	up	8.91438	7.98434	8.95555	6.91864	7.93312	7.12495	UQCRQ	hg19	mRNA	chr5	+
A_23_P60248	0.0364923	3.64	up	10.2927	9.94027	10.2266	8.80765	8.9538	7.10628	TXN	hg19	mRNA	chr9	-
A_33_P3331491	0.00728105	9.77174	down	5.10066	6.22254	5.49303	9.26275	9.63221	7.78712	LOC728392	hg19	mRNA	chr17	-
A_24_P62615	0.00685065	6.08149	up	9.22985	9.96388	9.81044	7.43756	7.59725	6.15609	CAP1	hg19	mRNA	chr1	+
A_33_P3323384	0.00498797	6.4379	up	7.14117	8.51829	7.40959	5.22899	5.235	4.54529	RRM2B	hg19	mRNA	chr8	-
A_24_P277615	0.0292306	4.38839	up	7.39379	5.56378	6.12849	4.77753	4.31528	3.59217	TRIM7	hg19	mRNA	chr5	-
A_24_P270460	0.000389	4.16652	up	6.72604	6.13279	6.58056	4.30906	4.49112	4.46268	IFI27	hg19	mRNA	chr14	+
A_33_P3310009	0.0162113	20.6896	down	6.36735	4.40132	3.50462	9.63392	9.99721	7.75467	DCAF8L2	hg19	mRNA	chrX	+
A_24_P209455	0.00915157	4.16412	up	6.55262	7.02643	5.92144	4.50476	3.90156	4.92013	GIMAP4	hg19	mRNA	chr7	+
A_24_P270144	0.038715	2.88673	up	11.0155	11.1142	11.6652	10.1181	10.273	8.81546	CD63	hg19	mRNA	chr12	-
A_23_P79331	0.00204784	3.35139	up	7.86248	7.37687	7.97876	6.10541	6.20111	5.67731	TMBIM1	hg19	mRNA	chr2	-
A_33_P3253975	0.0415608	3.18941	up	7.3788	6.93563	6.94882	5.75134	6.14607	4.34596	ACAT1	hg19	mRNA	chr11	+
A_33_P3333107	0.0310533	2.56003	down	7.81868	7.81875	7.61015	9.09081	8.40255	9.8227		hg19	mRNA	chr16	-
A_23_P50735	0.0119672	2.30849	up	5.96998	6.18743	5.53614	5.06338	4.62645	4.38287	ZNF181	hg19	mRNA	chr19	+
A_33_P3363460	0.0435918	2.85556	down	9.20968	9.30975	9.03619	10.8089	9.75945	11.5286	LOC100129186	hg19	mRNA	chr5	+
A_33_P3232527	0.0130502	7.32397	up	7.96217	9.38736	8.80507	6.21626	6.52477	4.79568	EDEM3	hg19	mRNA	chr1	-
A_23_P404134	0.00166741	2.34511	up	7.30828	7.51163	7.30236	6.34113	6.23802	5.85416	TOX4	hg19	mRNA	chr14	+
A_23_P165136	0.00543257	5.44938	up	6.40173	6.19602	5.89552	2.93511	3.83623	4.38366	LRRC25	hg19	mRNA	chr19	-
A_23_P27048	0.00508023	6.22665	up	6.41529	6.49067	7.31697	4.27144	4.65113	3.38499	TMEM199	hg19	mRNA	chr17	+
A_23_P22214	0.0306388	5.26898	up	7.35049	6.28045	6.65478	4.68772	5.31371	3.09172	PRKAR2A	hg19	mRNA	chr3	-
A_33_P3413997	0.00527891	4.58126	up	10.4872	11.8545	11.2625	9.08024	8.93223	9.00454		hg19	mRNA	chr5	+
A_23_P2998	0.0394804	2.25255	up	10.4676	10.5159	9.42651	9.12646	9.12019	8.64873	OXA1L	hg19	mRNA	chr14	+
A_21_P0013569	0.0143869	3.16212	down	4.80349	3.66116	4.62493	5.72564	6.36987	5.97674	CNTNAP3	hg19	mRNA	chr9	-
A_23_P151436	0.0399543	3.54258	up	7.33225	7.87483	8.03773	6.27736	6.68452	4.80853	ALG5	hg19	mRNA	chr13	-
A_23_P81676	0.0186621	9.00666	down	3.23715	3.15889	3.30621	6.9607	7.47723	4.77729	WISP3	hg19	mRNA	chr6	+
A_23_P5568	0.0196407	2.68475	up	6.77839	6.83618	7.04232	5.63987	5.99237	4.7503	SFT2D3	hg19	mRNA	chr2	+
A_23_P54477	0.0163246	2.83266	up	6.7551	7.09273	7.12891	6.0353	5.61836	4.81661	NOP10	hg19	mRNA	chr15	-
A_21_P0013793	0.00414582	2.60922	down	6.4028	6.32357	6.2714	7.99445	7.25628	7.8979	CROCC	hg19	mRNA	chr1	+
A_23_P209689	0.022367	4.11432	up	6.54843	6.02258	6.4331	4.45425	5.1402	3.28769	ROCK2	hg19	mRNA	chr2	-
A_23_P256231	0.0369363	4.56921	up	7.05044	7.76705	6.79803	5.76568	5.55473	3.71928	FBXO30	hg19	mRNA	chr6	-
A_23_P40072	0.0356624	2.31947	up	5.45587	6.37276	6.7469	5.03271	4.84244	5.05898	MTIF2	hg19	mRNA	chr2	-
A_23_P12989	0.0476273	2.63788	up	9.63221	10.1525	10.5918	8.92707	9.31523	7.93605	PRDX5	hg19	mRNA	chr11	+
A_33_P3234277	0.00561213	7.73787	up	11.2938	12.3244	12.8366	9.24932	8.65511	9.69455	HLA-DPA1	hg19	mRNA	chr6	-
A_23_P38408	0.0371889	3.18514	up	5.88299	6.31724	6.45044	4.88149	5.22302	3.5321	GGNBP2	hg19	mRNA	chr17	+
A_23_P142424	0.0247032	2.00009	up	6.01085	5.99768	6.09298	5.35137	4.46826	5.28168	IGFLR1	hg19	mRNA	chr19	-
A_33_P3280213	0.000997	3.5791	up	10.3125	10.6025	10.9921	8.92819	8.81571	8.64429	CTSA	hg19	mRNA	chr20	+
A_24_P291133	0.0276201	10.4029	up	7.23888	8.56297	8.84166	5.15534	6.15106	3.20036	UHMK1	hg19	mRNA	chr1	+
A_23_P126908	0.00271245	2.58489	up	6.17259	6.19075	6.25054	4.79559	4.49901	5.20898	TNFRSF14	hg19	mRNA	chr1	+
A_24_P82466	0.0270702	3.69116	up	6.53744	6.49263	7.9842	4.6098	5.34433	5.40792	GAS7	hg19	mRNA	chr17	-
A_23_P207742	0.0482507	2.23966	down	5.31367	6.44597	6.60754	7.24233	7.18415	7.43053	THRA	hg19	mRNA	chr17	+
A_23_P87323	0.00113914	4.71498	up	6.53593	6.50749	6.83772	4.61107	4.66205	3.89626	COMMD9	hg19	mRNA	chr11	-
A_23_P68505	0.00129037	11.2061	up	7.10528	7.33093	7.1058	3.80066	4.37393	2.90876	C20orf177	hg19	mRNA	chr20	+
A_23_P76488	0.0287055	10.7107	up	9.45438	11.6618	11.2094	7.92187	8.31005	5.83066	EMP1	hg19	mRNA	chr12	+
A_24_P144881	0.0120493	4.1765	up	6.79829	6.98586	7.46117	5.36546	5.52785	4.16513	RNF6	hg19	mRNA	chr13	-
A_23_P502464	0.0213424	2.51985	up	7.73223	7.52725	8.22466	5.92182	6.92532	6.63698	NOS2	hg19	mRNA	chr17	-
A_23_P38482	0.00622836	2.86651	up	6.86105	6.65693	6.57136	5.08988	5.69178	4.74979	PHF23	hg19	mRNA	chr17	-
A_23_P120845	0.00036	2.76689	up	9.00757	9.05521	9.36704	7.71308	7.54559	7.76636	XBP1	hg19	mRNA	chr22	-
A_23_P300740	0.00297042	2.23935	down	8.50981	8.55765	8.00978	9.52079	9.59635	9.44935	NPB	hg19	mRNA	chr17	+
A_21_P0010885	0.0294849	2.993	up	6.43327	6.6614	6.64515	5.384	5.55028	4.06076	TMEM14B	hg19	mRNA	chr6	+
A_23_P160318	0.00823468	5.69438	down	7.45202	7.74237	6.16267	9.91189	9.66072	9.31307	COL16A1	hg19	mRNA	chr1	-
A_23_P203658	0.0148934	3.82317	up	9.71853	10.3645	10.5066	8.67083	8.66321	7.45123	PICALM	hg19	mRNA	chr11	-
A_24_P330385	0.000451	3.9428	down	8.17232	8.13305	8.3779	10.385	10.3707	9.86525	SLC22A17	hg19	mRNA	chr14	-
A_23_P111088	0.010591	2.5309	down	5.02196	4.73673	5.09551	6.54577	5.7418	6.58557	OR2B2	hg19	mRNA	chr6	-
A_33_P3336449	0.0155383	3.01742	down	5.66172	4.67525	4.89112	6.18792	6.75944	7.06069		hg19	mRNA	chr2	-
A_24_P149124	0.00990409	6.33786	down	6.78371	5.974	5.59652	9.30531	9.17281	7.8681	C5orf13	hg19	mRNA	chr5	-
A_24_P321411	0.000252	4.24966	up	6.61104	6.53438	6.57869	4.15161	4.67927	4.63118	PRKRIR	hg19	mRNA	chr11	-
A_24_P237613	0.00730205	3.07789	up	7.15165	7.69831	7.81357	5.99912	6.32685	5.47173	USP12	hg19	mRNA	chr13	-
A_33_P3355090	0.00189048	2.21558	up	7.57093	7.60712	8.00511	6.72507	6.48072	6.53433	CDKN2AIPNL	hg19	mRNA	chr5	-
A_32_P102252	0.0141546	2.30702	up	9.19969	8.7043	9.41846	8.25265	7.88665	7.56505		hg19	mRNA	chrX	+
A_23_P387537	0.00114488	3.98639	down	6.46854	6.11234	6.51733	8.54468	7.95516	8.58361	PRRG3	hg19	mRNA	chrX	+
A_24_P55465	0.0431207	6.7062	up	8.76306	9.09796	9.92092	7.33836	7.4391	4.76798	MTPN	hg19	mRNA	chr7	-
A_33_P3388855	0.0182938	2.31641	up	7.60208	7.92051	8.41192	6.86232	7.07011	6.36642	LRPPRC	hg19	mRNA	chr2	-
A_23_P136964	0.00273543	3.86562	up	6.54331	6.79148	6.91622	4.46927	5.34485	4.58479	RPGR	hg19	mRNA	chrX	-
A_23_P417282	0.0337941	2.47845	up	7.17951	7.09423	7.26355	6.42131	6.11904	5.06863	IGF1R	hg19	mRNA	chr15	+
A_33_P3361681	0.00785131	5.94329	up	7.0874	8.13657	7.60826	5.44595	5.48098	4.19151	VMA21	hg19	mRNA	chrX	+
A_23_P119042	0.0221433	3.15942	down	8.00664	7.2557	6.89677	9.67453	8.83076	8.63279	NKG7	hg19	mRNA	chr19	-
A_24_P400376	0.0175773	2.95161	up	8.24323	7.70085	8.6782	6.77926	7.05719	6.10132	CHCHD2	hg19	mRNA	chr1	+
A_33_P3371727	0.00374205	8.74569	up	8.56209	10.0591	9.11477	5.64386	6.59547	6.11088	SAT1	hg19	mRNA	chrX	+
A_23_P65963	0.0225132	2.39008	up	7.69786	7.90675	7.8689	6.90457	6.91434	5.88343	BFAR	hg19	mRNA	chr16	+
A_23_P117727	0.0499766	4.62426	up	6.71505	6.60048	7.05339	4.5021	5.97558	3.26357	MTFMT	hg19	mRNA	chr15	-
A_33_P3387756	0.00257537	2.51716	down	12.6944	12.6598	12.4331	14.2182	13.969	13.5955	C20orf201	hg19	mRNA	chr20	-
A_32_P179138	0.000604	6.00885	up	5.99499	5.86907	5.26448	3.38546	3.0536	2.92821	GUCY1A3	hg19	mRNA	chr4	+
A_23_P140960	0.0151843	5.44134	up	8.71991	7.96622	9.01666	6.55762	6.71012	5.10316	NDUFAB1	hg19	mRNA	chr16	-
A_23_P65651	0.00426685	2.96961	up	9.15548	8.63883	8.63226	7.18035	6.91599	7.61941	WARS	hg19	mRNA	chr14	-
A_24_P329795	0.00817782	5.21218	up	5.75889	6.52175	5.98429	3.21735	4.56947	3.33245	C10orf10	hg19	mRNA	chr10	-
A_23_P119789	0.00177189	6.39036	up	8.60131	8.58746	9.50861	6.48897	6.33502	5.84569	TMEM185B	hg19	mRNA	chr2	-
A_23_P351667	9.49e-05	9.85637	up	6.32819	6.68455	6.80981	3.5418	3.35545	3.02212	ADAM23	hg19	mRNA	chr2	+
A_23_P366216	0.0457934	3.16915	down	11.5112	12.0127	11.0587	13.7783	13.6247	12.1719	HIST1H2BH	hg19	mRNA	chr6	+
A_23_P359647	0.0343753	2.62245	up	7.40153	7.76398	7.28871	6.36605	6.64046	5.27498	NFAT5	hg19	mRNA	chr16	+
A_33_P3374076	0.0026697	2.92374	down	3.96943	4.17119	3.81397	5.87715	5.56521	5.15567	SEZ6	hg19	mRNA	chr17	-
A_23_P316121	0.00538723	14.5211	down	3.29866	2.85156	2.8699	7.5406	7.5702	5.48958	NXPH2	hg19	mRNA	chr2	-
A_32_P22401	0.0240554	7.43239	up	9.58615	7.70991	7.96113	5.88755	6.27744	4.41073	MAP7D1	hg19	mRNA	chr1	+
A_33_P3381245	0.03052	3.65904	up	7.76971	7.40473	7.02214	5.6495	6.37526	4.55743	PDCD5	hg19	mRNA	chr19	+
A_24_P674924	0.012411	4.7369	up	6.5003	6.97524	8.02033	5.41241	4.52592	4.82571	LRPPRC	hg19	mRNA	chr2	-
A_33_P3297545	0.00920085	2.80057	down	5.92047	5.89905	5.00585	7.12294	6.92262	7.23697		hg19	mRNA	chr7	-
A_32_P177024	0.0240099	5.67308	up	7.58567	6.70967	7.57618	5.02915	5.76215	3.56782	SBDS	hg19	mRNA	chr7	-
A_33_P3347049	0.0189744	3.57746	down	7.27194	8.15033	7.2796	9.6503	8.65173	9.91666		hg19	mRNA	chr5	-
A_23_P105862	0.0305526	2.87725	up	5.79853	5.74331	6.50824	4.6949	5.05094	3.73017	FRY	hg19	mRNA	chr13	+
A_23_P28969	0.0184906	3.47201	up	9.28155	9.28384	10.2542	8.08449	8.20863	7.13912	CHMP4B	hg19	mRNA	chr20	+
A_24_P76740	0.0478333	2.66497	up	6.16927	6.12887	6.24807	5.53824	4.93577	3.82985	CC2D1B	hg19	mRNA	chr1	-
A_23_P94338	0.0261871	2.51038	up	8.72801	7.75931	8.12941	7.12504	6.35268	7.15528	ENPP2	hg19	mRNA	chr8	-
A_33_P3303469	0.03284	2.16941	down	10.7899	10.8568	11.251	12.3658	11.4486	12.4352		hg19	mRNA	chr16	+
A_24_P410952	0.00217716	8.96969	up	9.82863	10.7487	11.1385	7.6149	7.65822	6.94759	PEA15	hg19	mRNA	chr1	+
A_33_P3310301	0.000106	10.143	up	6.51714	6.80158	6.44579	2.93295	3.58591	3.21842	SLC7A8	hg19	mRNA	chr14	-
A_23_P131990	0.0244337	3.38572	down	4.33704	4.90584	4.37236	5.88863	5.77997	7.22503	VSX1	hg19	mRNA	chr20	-
A_33_P3290403	0.0374721	2.78689	up	7.39664	5.87673	6.98206	5.59918	5.07585	5.14443	IMPA2	hg19	mRNA	chr18	+
A_32_P49848	0.000762	5.82279	up	9.26422	9.01139	9.57722	7.0539	6.85854	6.31525	RHOQ	hg19	mRNA	chr2	+
A_23_P141847	0.0119572	2.40328	up	7.88536	7.93275	7.81677	7.06732	6.69164	6.08092	UBE2M	hg19	mRNA	chr19	-
A_23_P383227	0.00177735	7.73207	up	11.4666	11.4317	12.3596	8.89096	9.1979	8.31638	S100A1	hg19	mRNA	chr1	+
A_23_P140602	0.014652	3.99034	up	9.40447	8.85012	9.45504	7.66497	7.70399	6.35114	NGRN	hg19	mRNA	chr15	+
A_23_P27367	0.0315194	2.02705	up	8.4676	9.17657	8.76752	8.09619	7.93934	7.31801	KDSR	hg19	mRNA	chr18	-
A_23_P11995	0.0188292	4.08787	up	10.3835	10.4833	10.1749	8.79094	8.8881	7.2686	PRDX1	hg19	mRNA	chr1	-
A_23_P3849	0.0468469	2.00818	up	7.89138	7.68971	7.7211	7.14251	7.07655	6.06545	TRAP1	hg19	mRNA	chr16	-
A_33_P3223467	0.000836	6.40129	up	6.18539	6.72837	5.90005	3.89634	3.30565	3.57672	VCPIP1	hg19	mRNA	chr8	-
A_23_P435501	0.00604974	4.75732	up	10.1462	11.0758	11.1582	8.87315	8.75429	8.00227	SERINC3	hg19	mRNA	chr20	-
A_33_P3234849	0.0106781	7.34914	up	7.91687	7.79118	8.09975	5.2451	6.04525	3.88472	UTRN	hg19	mRNA	chr6	+
A_23_P500799	0.00890189	3.58514	up	5.54896	5.8378	5.85535	3.94458	4.53256	3.23887	CASP6	hg19	mRNA	chr4	-
A_23_P149249	0.0119716	2.33102	up	10.2982	10.8442	11.2536	9.61534	9.61715	9.5007	KRTCAP2	hg19	mRNA	chr1	-
A_23_P368681	8.82e-06	13.5149	up	6.78493	7.03191	7.13837	3.18239	3.38228	3.12111	GIMAP2	hg19	mRNA	chr7	+
A_23_P64650	0.0041849	2.53631	up	6.75628	6.22701	6.8304	5.48921	5.05082	5.24546	TSFM	hg19	mRNA	chr12	+
A_33_P3382380	0.0137214	3.24471	up	6.34881	6.20845	6.41063	4.52491	5.36192	3.98678	UBQLN4	hg19	mRNA	chr1	-
A_32_P30649	0.0473395	2.78743	up	7.43822	7.12727	8.69449	5.85944	6.44198	6.52175	ETV5	hg19	mRNA	chr3	-
A_23_P383977	0.0097183	5.6347	up	5.94714	6.45409	6.80215	3.7578	4.79654	3.16604	SNAPC5	hg19	mRNA	chr15	-
A_33_P3456341	0.00738156	4.72169	up	6.53279	6.67221	7.26185	3.90613	5.24298	4.59983	LARP4	hg19	mRNA	chr12	+
A_21_P0010870	0.00426262	2.87651	up	7.63019	7.88228	8.06517	6.14683	6.78885	6.06899	FAM21C	hg19	mRNA	chr10	+
A_23_P314584	0.00974628	3.17544	up	8.22243	7.02972	7.64212	5.82229	6.16436	5.90674	MAPKAPK3	hg19	mRNA	chr3	+
A_23_P122387	0.0317713	3.92925	up	6.7659	6.72376	6.87218	4.77975	5.88295	3.77637	MRPS18A	hg19	mRNA	chr6	-
A_33_P3300965	0.0194729	2.06793	down	6.12631	6.33672	5.67944	7.11349	7.43036	6.74318	HOXC6	hg19	mRNA	chr12	+
A_23_P151159	0.0071845	3.6553	up	7.08285	7.2863	6.73186	5.31947	5.64524	4.52633	TCHP	hg19	mRNA	chr12	+
A_24_P31235	0.00529068	3.41653	up	10.6401	10.5116	10.5533	9.00044	9.2175	8.16934	EIF5A	hg19	mRNA	chr17	+
A_23_P336992	0.0493998	3.52119	up	7.20709	7.8527	8.72055	6.78186	6.37356	5.17673	ZFAND2A	hg19	mRNA	chr7	-
A_23_P257578	0.025692	5.43234	up	6.34638	6.10794	7.48974	4.49542	5.00059	3.12333	SRA1	hg19	mRNA	chr5	-
A_23_P154874	0.017805	3.46806	up	7.33729	7.57261	6.88213	6.11164	5.60568	4.69232	DSCR3	hg19	mRNA	chr21	-
A_24_P116805	0.000796	3.08161	up	9.89324	10.3146	10.1098	8.73219	8.41587	8.29854	STAT3	hg19	mRNA	chr17	-
A_23_P314789	0.00773431	2.09399	down	5.0044	4.88626	5.54079	6.13279	6.13573	6.36168	ZDHHC19	hg19	mRNA	chr3	-
A_24_P58727	0.0276363	4.94241	up	10.314	11.6485	12.2916	9.38246	9.54235	8.41367		hg19	mRNA	chr15	+
A_23_P409516	0.000435	2.1699	up	6.85806	6.82721	7.08887	5.77286	5.93145	5.71694	FAM122A	hg19	mRNA	chr9	+
A_23_P204503	0.00137137	7.83548	up	5.90768	7.1595	6.72668	3.47919	3.68127	3.72332	PRKAB1	hg19	mRNA	chr12	+
A_21_P0000086	0.00162632	3.19865	down	4.71831	5.45861	5.1995	6.72796	6.8814	6.79945	GOLGA3	hg19	mRNA	chr12	-
A_23_P110851	0.0209943	2.35953	down	6.13472	5.8609	6.08784	7.09994	6.8059	7.89311	TERT	hg19	mRNA	chr5	-
A_23_P204929	0.00594314	3.86575	up	7.12815	8.16046	7.87156	6.11697	5.75901	5.43195	AKAP11	hg19	mRNA	chr13	+
A_23_P14482	0.0156847	3.45856	up	7.76297	7.54648	7.00637	5.81856	6.20938	4.91737	C14orf166	hg19	mRNA	chr14	+
A_33_P3511265	0.00715534	29.1695	down	8.04259	7.21729	5.92036	12.8366	12.4731	10.4696	POSTN	hg19	mRNA	chr13	-
A_24_P91916	0.00567465	2.51635	up	5.24008	5.83735	6.03753	4.45699	4.40058	4.26338	NXT2	hg19	mRNA	chrX	+
A_24_P278126	0.0300465	4.02603	up	6.97123	8.2464	7.19121	6.05522	5.78314	4.54241	NBN	hg19	mRNA	chr8	-
A_24_P239731	0.00365943	7.00106	up	7.77527	6.68023	6.66183	3.69637	4.62032	4.37792	B4GALT5	hg19	mRNA	chr20	-
A_23_P84860	0.00539849	9.60251	up	7.21931	7.16137	8.2636	4.22858	3.4901	5.13537	FAM107A	hg19	mRNA	chr3	-
A_24_P285501	0.0243515	2.95415	up	6.61298	5.55668	5.49854	4.54652	4.61675	3.8167	UBR3	hg19	mRNA	chr2	+
A_23_P217114	0.0160237	3.8797	up	6.07839	5.87704	5.43576	3.69362	4.68306	3.14667	ALAD	hg19	mRNA	chr9	-
A_23_P153586	0.0037619	8.98066	up	8.26646	7.08833	7.65353	3.81109	5.18841	4.50835	UQCRFS1	hg19	mRNA	chr19	-
A_23_P215566	0.00242039	16.2766	up	7.33526	8.97346	8.06769	3.83596	4.79852	3.66775	AHR	hg19	mRNA	chr7	+
A_33_P3403392	0.0158102	2.20806	down	5.901	5.87226	5.81445	7.35598	6.44561	7.21447	AACS	hg19	mRNA	chr12	+
A_23_P68007	0.00300549	7.99091	up	7.85313	7.63845	7.97517	4.94156	5.54771	3.9824	ATP1B3	hg19	mRNA	chr3	+
A_32_P194246	0.0172241	3.01229	up	6.60501	5.74372	6.09595	4.49252	5.14027	4.03931	CLEC16A	hg19	mRNA	chr16	+
A_24_P79054	0.0376497	4.21113	up	8.3408	8.81074	8.17923	6.69644	7.29689	5.11482	TGFB1	hg19	mRNA	chr19	-
A_19_P00316726	0.0116406	5.67352	up	6.58401	7.05275	6.37444	3.83995	5.20613	3.45239		hg19	mRNA	chr1	-
A_33_P3737504	0.00545825	7.05603	up	6.64606	7.69297	6.55186	3.53222	4.11039	4.79172	DAPK1	hg19	mRNA	chr9	+
A_23_P52176	0.0113613	3.89296	up	6.03426	6.25958	6.21361	4.45089	4.81336	3.36059	ZNF124	hg19	mRNA	chr1	-
A_23_P45361	0.0170332	2.86023	up	9.73128	10.3785	10.0495	8.86257	8.88517	7.86316	GLUD2	hg19	mRNA	chrX	+
A_23_P257503	0.00171046	3.89063	up	5.39743	4.57243	4.78647	3.07563	3.01265	2.78804	HERC1	hg19	mRNA	chr15	-
A_32_P25050	0.0162258	9.42864	up	8.00774	5.74816	6.13057	2.94628	4.21473	3.01432	RDH10	hg19	mRNA	chr8	+
A_23_P90311	0.00244643	4.07592	up	5.92202	6.09892	5.94992	3.51247	4.51317	3.86386	TICAM1	hg19	mRNA	chr19	-
A_23_P15876	0.0327157	7.15067	up	6.75458	8.69538	5.97687	4.90909	4.34284	3.66068	ALPK2	hg19	mRNA	chr18	-
A_32_P113508	0.0146775	2.65224	up	7.6007	7.01257	6.95512	5.24773	6.14416	5.95488	ATG16L1	hg19	mRNA	chr2	+
A_32_P180265	0.0184748	4.66862	down	4.86238	5.04331	5.69573	7.40933	6.52854	8.33254		hg19	mRNA	chr9	-
A_23_P164057	0.0229861	2.55552	down	5.88921	6.15688	5.09807	7.16702	7.36013	6.67786	MFAP4	hg19	mRNA	chr17	-
A_23_P363316	0.000259	10.7285	down	4.24545	3.41671	4.01195	7.51279	7.37141	7.06005	HOXB5	hg19	mRNA	chr17	-
A_24_P278460	0.0147536	3.02651	up	5.88226	6.21923	6.36772	4.7513	5.06582	3.85913	FAR1	hg19	mRNA	chr11	+
A_32_P47554	0.0258092	3.30283	up	10.9015	10.9807	11.4735	9.81004	9.90776	8.4668	HINT1	hg19	mRNA	chr5	-
A_24_P131173	0.00275249	5.88523	up	5.76898	6.48995	5.93298	3.33094	3.05984	4.12984	C1orf115	hg19	mRNA	chr1	+
A_23_P100660	0.0054766	10.0566	up	12.3132	12.8968	10.8553	8.76338	8.74029	8.57143	SERPINF1	hg19	mRNA	chr17	+
A_33_P3262440	0.025634	4.88723	down	5.88594	4.89907	4.81599	7.7095	6.42196	8.33659	LOC645202	hg19	mRNA	chr15	-
A_33_P3316686	0.00664399	3.61323	up	6.50551	6.51111	6.50075	5.05009	4.97009	3.93731	CYB5R4	hg19	mRNA	chr6	+
A_23_P205830	0.0161335	4.47429	up	7.41843	6.86279	6.65109	5.14799	5.44743	3.85191	BTBD1	hg19	mRNA	chr15	-
A_23_P130553	0.0135694	3.4573	up	7.55639	7.85402	7.34931	5.75184	6.50928	5.12967	SHKBP1	hg19	mRNA	chr19	+
A_24_P91094	0.0394452	3.07468	down	6.54606	5.92399	6.12625	7.3381	7.28929	8.83022	RUNDC3A	hg19	mRNA	chr17	+
A_33_P3229177	0.0149363	3.50542	up	8.18243	7.59747	7.74172	6.08074	6.70722	5.30489	POLE4	hg19	mRNA	chr2	+
A_23_P254756	0.0371975	5.32308	up	9.12202	11.0396	10.786	8.33147	8.48134	6.89805	CD164	hg19	mRNA	chr6	-
A_24_P175989	0.030933	8.09521	up	7.61221	7.78359	7.41121	4.20231	6.33137	3.22212	VPS29	hg19	mRNA	chr12	-
A_23_P216568	0.000104	2.35481	up	5.6683	5.47148	5.6654	4.35867	4.45089	4.2888	FAM206A	hg19	mRNA	chr9	+
A_32_P131640	0.0206963	2.24678	down	6.19427	6.61629	5.80034	7.32015	7.03778	7.75656	SLITRK4	hg19	mRNA	chrX	-
A_33_P3413671	0.00114376	4.19651	up	6.33479	6.87958	6.87709	4.60706	4.93347	4.34337	ABL2	hg19	mRNA	chr1	-
A_32_P194072	0.0393792	2.74786	up	5.96502	5.97393	7.34784	4.7091	4.96904	5.23372	TECPR1	hg19	mRNA	chr7	-
A_23_P81369	0.00367636	15.0854	up	7.16801	7.77736	9.3128	4.09293	4.32761	4.09238	ADAM19	hg19	mRNA	chr5	-
A_32_P44453	0.014299	3.68209	up	6.09647	6.58557	6.81898	5.02829	5.01216	3.819	INPP1	hg19	mRNA	chr2	+
A_24_P237389	0.00782792	2.73882	up	7.03317	7.25729	7.44484	6.23426	5.83565	5.30473	EIF1AX	hg19	mRNA	chrX	-
A_23_P120227	0.00646998	3.13867	up	7.91973	7.69581	8.56276	6.12655	6.74665	6.35465	LBH	hg19	mRNA	chr2	+
A_23_P200507	0.019657	2.5654	up	7.86636	8.41115	7.91215	6.99715	7.04207	6.07289	CNIH4	hg19	mRNA	chr1	+
A_24_P238744	0.015525	4.80471	up	13.1453	13.8681	14.4055	12.0657	11.8578	10.702	POTEM	hg19	mRNA	chr14	-
A_33_P3295786	0.0457011	2.67044	down	7.54467	7.05315	7.19512	8.59989	7.90666	9.5376	FAM159A	hg19	mRNA	chr1	+
A_23_P43226	0.0185619	2.07377	up	7.21182	8.04836	7.25417	6.41764	6.41462	6.52533	KCTD9	hg19	mRNA	chr8	-
A_33_P3317392	0.0470079	3.37412	down	6.18117	6.19737	6.61596	8.20803	6.98796	9.06203	ADAMTS19	hg19	mRNA	chr5	+
A_23_P17481	0.000396	6.56449	up	6.86094	6.65147	6.03806	3.7597	3.84483	3.8019	SIGLEC1	hg19	mRNA	chr20	-
A_23_P170587	0.00378263	7.19053	up	7.15386	6.50715	5.76911	4.01044	3.71856	3.16283	SMYD2	hg19	mRNA	chr1	+
A_24_P637982	0.0331331	5.24099	up	6.54702	6.09292	6.64578	4.04381	5.29874	2.77365	C1orf122	hg19	mRNA	chr1	+
A_33_P3272493	0.0181678	9.39097	up	8.84906	6.86654	7.50676	5.09653	3.30957	5.12243	CD209	hg19	mRNA	chr19	-
A_23_P34537	0.00228016	8.37081	up	9.26518	10.312	8.98052	6.60792	6.65627	6.09746	EPHX1	hg19	mRNA	chr1	+
A_24_P297539	0.0474112	2.10976	down	8.17261	7.24532	7.2159	8.88338	8.78683	8.19486	UBE2C	hg19	mRNA	chr20	+
A_33_P3250356	8.75e-05	4.6869	down	5.38151	5.76038	5.81134	7.87873	7.93	7.8304	SH3D21	hg19	mRNA	chr1	+
A_23_P819	0.0294358	4.76853	down	10.7617	10.8351	9.78875	13.0055	13.5601	11.5805	ISG15	hg19	mRNA	chr1	+
A_23_P79911	0.0112684	4.70416	up	7.21029	7.50412	7.48466	5.36472	5.90305	4.22949	PSMF1	hg19	mRNA	chr20	+
A_24_P234116	0.0138821	3.78295	up	5.7232	5.3633	6.63504	3.88749	4.47867	3.59683	C1orf56	hg19	mRNA	chr1	+
A_33_P3234794	0.0198628	2.08152	down	7.34975	7.66617	7.49719	8.40919	8.19634	9.08049	ARHGAP40	hg19	mRNA	chr20	+
A_23_P204364	0.00901833	2.0781	up	7.4683	7.43168	7.97046	6.44235	6.41667	6.84562	NOP2	hg19	mRNA	chr12	-
A_33_P3342862	0.0262361	2.4004	down	8.48918	7.58362	7.29254	9.16562	9.06426	8.92528	ZNF664-FAM101A	hg19	mRNA	chr12	+
A_24_P77676	0.004216	4.6513	up	8.31296	8.22825	9.05463	6.54367	6.6269	5.77236	HSPA9	hg19	mRNA	chr5	-
A_23_P9883	0.0151869	5.51219	up	5.90591	7.09136	7.2384	3.98701	3.72505	5.13572	NLRP3	hg19	mRNA	chr1	+
A_23_P257945	0.0142132	2.9851	up	6.737	6.2897	7.09253	5.72833	4.86362	4.79394	HCCS	hg19	mRNA	chrX	+
A_33_P3231572	0.045203	2.30535	down	10.3616	10.2542	10.3407	11.5473	10.7889	12.2353	LOC100130456	hg19	mRNA	chr7	+
A_23_P9135	0.0301044	3.29284	down	5.26844	3.50813	4.48723	6.36847	6.00472	6.04862	CNTNAP3	hg19	mRNA	chr9	-
A_24_P256307	0.00816935	3.73191	up	9.03113	9.81907	10.3576	7.93241	7.73313	7.84248	ARF3	hg19	mRNA	chr12	-
A_23_P131375	0.00456674	6.73667	up	8.16597	8.83194	9.00312	6.34194	6.29938	5.10358	PQLC3	hg19	mRNA	chr2	+
A_33_P3243093	0.00158325	7.29373	up	7.44644	8.23954	7.7159	4.34697	5.27477	5.18017	RGS5	hg19	mRNA	chr1	-
A_33_P3239849	0.00159264	7.61879	up	9.91666	10.8973	10.8898	7.87793	7.80543	7.23164	GPX1	hg19	mRNA	chr3	-
A_33_P3319502	0.00420679	13.657	up	11.2853	12.7634	13.4624	8.79186	8.68391	8.72074		hg19	mRNA		+
A_23_P10135	0.00269407	2.42926	up	9.18138	9.33528	9.41485	8.0736	8.31898	7.69738	NKIRAS2	hg19	mRNA	chr17	+
A_23_P354591	0.0018744	2.91444	up	6.32623	6.04459	6.16626	4.24813	4.86802	4.79128	FAM125B	hg19	mRNA	chr9	+
A_33_P3297415	0.00366533	3.66874	up	8.96543	9.47482	8.51966	7.14339	6.86121	7.32946	NRP2	hg19	mRNA	chr2	+
A_24_P396994	0.00528109	2.26486	up	8.92414	9.64977	9.28155	8.10691	8.18019	8.03011	ATP6V1A	hg19	mRNA	chr3	+
A_33_P3243544	0.0184557	5.56605	up	7.17154	5.47764	6.9351	3.71484	4.78651	3.65296	ESRRA	hg19	mRNA	chr11	+
A_33_P3364348	0.0279804	3.53124	up	6.31614	5.41303	5.32585	3.72634	3.18651	4.68165	JPH1	hg19	mRNA	chr8	-
A_23_P113825	0.00794004	6.42704	up	8.19036	7.11419	8.63544	5.61103	5.5936	4.6829	NACC2	hg19	mRNA	chr9	-
A_32_P176594	0.0072723	2.00496	down	5.43545	4.85561	4.94338	6.23891	6.0546	5.95165	KIAA1614	hg19	mRNA	chr1	+
A_24_P98613	0.0179707	2.53858	up	7.23865	7.78953	7.32503	6.20315	6.57558	5.54242	TSPAN14	hg19	mRNA	chr10	+
A_23_P82206	0.0244449	5.31634	up	7.50347	8.01942	7.64882	5.81582	6.13307	3.99152	ECHDC1	hg19	mRNA	chr6	-
A_33_P3390202	0.00111141	2.4841	down	7.12504	6.74699	6.69263	8.28019	8.01799	8.20465	C20orf165	hg19	mRNA	chr20	-
A_23_P38735	0.00354659	9.58902	up	5.76324	7.10528	7.17441	3.86835	3.43985	2.95058	CDH19	hg19	mRNA	chr18	-
A_24_P943393	0.00324916	4.62968	up	7.57819	7.96151	7.62941	5.70644	5.96099	4.86895	AHNAK	hg19	mRNA	chr11	-
A_23_P313389	0.00064	2.98215	up	7.92062	7.98686	8.12	6.72616	6.21608	6.35619	UGCG	hg19	mRNA	chr9	+
A_23_P353574	0.0184779	2.2757	up	8.97573	9.9227	9.12202	8.05849	8.34224	8.06078	NEK7	hg19	mRNA	chr1	+
A_23_P372925	0.0323805	4.57012	up	7.02089	5.75677	5.49899	3.66832	4.84628	3.18537	KIAA1737	hg19	mRNA	chr14	+
A_24_P287043	0.00454732	4.92099	up	13.4272	13.5699	12.6656	11.1557	10.3546	11.2555	IFITM2	hg19	mRNA	chr11	+
A_23_P318396	0.0067343	2.0936	up	8.28086	8.36647	8.02219	7.43459	7.2149	6.82207	CELF1	hg19	mRNA	chr11	-
A_23_P157580	0.0106753	4.38565	up	9.32816	10.4857	9.79906	8.08021	8.05907	7.07526	SDCBP	hg19	mRNA	chr8	+
A_33_P3229397	0.0183539	2.0487	up	7.86072	7.69774	7.60901	7.00262	6.88591	6.17481	CCT4	hg19	mRNA	chr2	-
A_23_P45166	0.025536	3.41996	up	8.15115	8.66966	8.31624	6.96034	7.21372	5.64107	PROSC	hg19	mRNA	chr8	+
A_23_P142671	0.00996796	3.79442	up	6.18316	6.24647	7.05047	4.22865	5.1893	4.29051	ZNF513	hg19	mRNA	chr2	-
A_24_P56884	0.0139305	5.0687	up	6.03591	6.21626	7.08421	3.61998	5.01825	3.6733	TMEM199	hg19	mRNA	chr17	+
A_24_P70002	0.0163958	2.40738	up	8.13156	9.14652	8.95414	7.34243	7.55096	7.53645	LATS2	hg19	mRNA	chr13	-
A_23_P373649	0.0277509	5.71023	up	8.5054	7.32946	8.14728	5.7168	6.48152	4.24318	TIMM23	hg19	mRNA	chr10	-
A_33_P3214159	0.0414825	2.4192	down	7.17236	6.94892	6.97889	8.21849	7.6213	9.08397	CDH2	hg19	mRNA	chr18	-
A_33_P3546070	0.018264	4.05656	up	6.07804	6.72113	5.97131	4.9707	4.37574	3.36328	PHF20L1	hg19	mRNA	chr8	+
A_33_P3372084	0.0112465	2.26566	up	8.12506	8.16169	8.24127	7.45454	6.98988	6.54381		hg19	mRNA	chr5	+
A_23_P89431	0.021033	17.2663	up	9.26585	6.79393	10.1329	4.01885	4.25165	5.59247	CCL2	hg19	mRNA	chr17	+
A_23_P15727	0.0322078	2.64249	down	7.34251	6.7324	7.53558	8.80627	9.10643	7.90348	FKBP10	hg19	mRNA	chr17	+
A_24_P928052	0.00259433	17.5975	up	7.66711	8.59079	6.78864	3.52691	4.13224	2.97548	NRP1	hg19	mRNA	chr10	-
A_23_P306987	0.0125213	2.11217	up	5.71016	5.06649	5.75269	4.22712	4.62623	4.43982	SOX7	hg19	mRNA	chr8	-
A_23_P502641	0.0368892	4.76161	up	6.55734	7.36315	7.09994	5.24816	5.62738	3.39056	SEC22C	hg19	mRNA	chr3	-
A_23_P138835	0.0276566	6.79539	up	9.57646	9.34752	9.15754	7.01563	7.737	5.03522	CAPN1	hg19	mRNA	chr11	+
A_33_P3331267	0.0103001	6.69815	up	6.75822	7.4839	7.22816	4.65268	5.24458	3.34172		hg19	mRNA	chr6	-
A_24_P220058	0.0275444	4.26033	up	7.41273	7.31711	8.12043	5.94343	6.2216	4.41234	MAPRE1	hg19	mRNA	chr20	+
A_23_P156319	0.0306255	2.00072	up	7.81464	8.0419	8.41779	7.46217	7.19466	6.61596	LARP1	hg19	mRNA	chr5	+
A_23_P59069	0.0385673	3.305	down	11.3356	11.7453	10.8332	13.6672	13.3846	12.0363	HIST1H2BO	hg19	mRNA	chr6	+
A_33_P3290343	0.000916	5.93426	up	9.05761	9.63369	9.71947	7.02173	6.50227	7.17957	CYP1B1	hg19	mRNA	chr2	-
A_24_P76879	0.0475435	4.91319	up	6.72579	6.89202	7.76086	5.69997	5.44525	3.34346	TSPYL1	hg19	mRNA	chr6	-
A_24_P419309	0.0495192	3.09283	up	6.92654	6.63244	6.31572	5.46765	5.63504	3.88522	SNRNP40	hg19	mRNA	chr1	-
A_21_P0011530	0.0136171	2.48566	up	8.02365	8.04914	8.41619	6.87769	7.32879	6.34162	FAM108A1	hg19	mRNA	chr19	-
A_23_P322043	0.0323058	7.87153	up	7.38038	7.44053	8.82432	5.05662	6.20066	3.45802	SMG5	hg19	mRNA	chr1	-
A_33_P3337242	0.00262885	3.1136	up	6.93605	7.32575	7.74882	5.8019	5.5577	5.73527	DTNBP1	hg19	mRNA	chr6	-
A_33_P3242373	0.0167146	6.3323	up	8.91194	9.29686	9.46174	6.91918	7.46891	5.29427	AFF1	hg19	mRNA	chr4	+
A_33_P3367017	0.00456811	9.01825	up	6.43598	6.77678	7.69926	3.67199	4.55214	3.16935	BRMS1	hg19	mRNA	chr11	-
A_23_P33022	0.0080087	3.12876	up	9.96945	10.4557	11.0281	8.90173	9.03914	8.57559	POLR2L	hg19	mRNA	chr11	-
A_23_P79545	0.0227187	4.64367	up	7.26947	7.06834	7.5812	5.68298	5.69245	3.89779	SUCLG1	hg19	mRNA	chr2	-
A_21_P0000083	0.00419023	2.03258	up	5.61594	5.78763	5.57938	4.47843	4.96142	4.47316	CLCN2	hg19	mRNA	chr3	-
A_32_P16258	0.0479712	2.19415	up	6.33103	6.85932	7.34475	6.05982	5.90826	5.16603	EXOC6B	hg19	mRNA	chr2	-
A_24_P150068	0.0316058	5.70556	down	5.28828	5.23353	6.03829	8.59231	6.58455	8.92034	HTR3A	hg19	mRNA	chr11	+
A_23_P324523	0.0283166	2.80944	up	6.44744	6.95271	7.86043	5.84944	5.64263	5.29767	IQCK	hg19	mRNA	chr16	+
A_33_P3343316	0.0437669	3.91075	up	6.06098	6.25512	5.86769	5.06241	2.81448	4.40456	SH3BGRL2	hg19	mRNA	chr6	+
A_24_P362193	0.00656177	6.33968	up	6.50386	7.49201	6.69181	4.08174	3.60027	5.01243	CD84	hg19	mRNA	chr1	-
A_23_P373598	0.018143	2.08314	up	8.33094	8.84863	9.24609	7.83024	7.81076	7.60838	MAFK	hg19	mRNA	chr7	+
A_23_P347528	0.031141	2.54606	up	5.97948	5.96892	5.85398	5.1879	4.77177	3.79791	TFCP2	hg19	mRNA	chr12	-
A_23_P154058	0.0269093	5.88043	up	6.41833	6.66807	6.9794	3.84221	5.51824	3.03758	EIF2B4	hg19	mRNA	chr2	-
A_32_P93852	0.0185217	3.33104	up	6.16267	5.84587	6.28012	4.45729	5.05796	3.5655	BOD1	hg19	mRNA	chr5	-
A_24_P289709	0.00031	42.2272	down	3.43885	2.98097	3.29784	8.8975	9.2447	7.77577		hg19	mRNA	chr11	+
A_23_P207299	0.0341356	2.56468	up	6.45834	6.34874	6.75264	5.52828	5.61742	4.33768	RNFT1	hg19	mRNA	chr17	-
A_23_P30243	0.000449	14.1551	up	7.58553	8.09057	8.77273	4.47867	4.38505	4.11538	ERAP2	hg19	mRNA	chr5	+
A_24_P72479	0.00269311	6.22595	up	8.09368	8.53108	9.37071	5.95455	6.28823	5.8378	ARPC1A	hg19	mRNA	chr7	+
A_23_P110531	0.000224	10.6876	up	6.73159	7.17623	7.62315	3.8376	3.59722	3.84254	FST	hg19	mRNA	chr5	+
A_23_P117782	0.0490498	3.42671	up	7.17185	7.30841	7.95263	6.17951	6.39229	4.53061	LARP6	hg19	mRNA	chr15	-
A_23_P362659	0.0120992	2.13243	up	8.39547	8.0682	7.90084	6.91066	7.42715	6.74921	MYD88	hg19	mRNA	chr3	+
A_23_P133474	0.0228703	9.59478	up	11.8516	11.7694	11.4537	8.89386	6.69204	9.70208	GPX3	hg19	mRNA	chr5	+
A_23_P120883	0.00684136	3.99384	up	6.32914	6.54807	5.96927	3.59117	4.53475	4.72723	HMOX1	hg19	mRNA	chr22	+
A_23_P155907	0.0115825	3.17758	up	7.29042	6.72517	6.95849	5.00995	6.00396	4.95638	METAP1	hg19	mRNA	chr4	+
A_23_P166122	0.00411156	3.62117	up	5.43461	6.0294	6.3108	4.18196	4.30596	3.71752	POLR3F	hg19	mRNA	chr20	+
A_23_P89601	0.0100486	2.90832	down	4.8754	5.15464	5.89481	6.85391	6.60258	7.08893	KRT32	hg19	mRNA	chr17	-
A_23_P431853	0.000676	4.79856	up	15.2264	14.8785	15.3935	13.0851	12.5384	13.087	ND2	hg19	mRNA	chrM	+
A_23_P132910	0.000638	8.09904	up	6.08565	6.61611	6.87752	3.27541	3.32834	3.92228	RBM47	hg19	mRNA	chr4	-
A_33_P3261803	0.00858375	2.22861	down	5.90749	6.54624	6.68212	7.58697	7.49531	7.52201	FAAH	hg19	mRNA	chr1	+
A_23_P397417	0.0215336	2.65706	up	7.1234	6.79825	7.32518	5.87374	6.15786	4.98574	TMEM188	hg19	mRNA	chr16	+
A_23_P500206	0.0338446	2.00805	down	8.35788	7.91768	8.54564	9.01753	9.02771	9.79336	IL17RE	hg19	mRNA	chr3	+
A_19_P00806947	0.0460314	2.65682	up	7.05124	6.90915	6.82067	5.8423	6.1531	4.55656	PCNA	hg19	mRNA	chr20	-
A_32_P148710	0.0320036	4.68391	up	10.8386	11.1101	11.8066	9.31424	9.93508	7.82282	CFL1	hg19	mRNA	chr11	-
A_33_P3327592	0.000295	2.4554	up	5.38086	5.52679	5.36303	3.94329	4.27115	4.16837	RNF13	hg19	mRNA	chr3	+
A_21_P0013769	0.00275642	6.91374	up	7.61787	7.42192	7.8865	5.65209	4.52254	4.38326	ETF1	hg19	mRNA	chr5	-
A_19_P00316398	0.00125145	4.61087	down	7.46863	8.07739	8.10288	10.2608	9.73711	10.2661	Q8NDX4	hg19	mRNA	chr14	+
A_24_P253818	0.000416	6.21169	up	5.86715	5.2385	5.86945	3.03203	3.23369	2.80442	FLOT2	hg19	mRNA	chr17	-
A_33_P3276062	0.0041777	12.3487	down	8.67958	9.22065	8.07355	12.9119	12.6885	11.2522		hg19	mRNA	chr4	+
A_23_P125204	0.00957414	2.28131	down	6.37116	5.5859	6.07204	7.25211	7.36373	6.98286	OR10G8	hg19	mRNA	chr11	+
A_32_P148538	0.00507794	3.83546	up	5.71665	6.48452	5.58618	4.24087	3.58077	4.14751	LPPR4	hg19	mRNA	chr1	+
A_33_P3344127	0.0371325	4.10132	down	8.16411	8.59654	7.44253	10.6328	10.7145	8.9641	HIST1H2AC	hg19	mRNA	chr6	+
A_33_P3412695	0.0116769	2.72007	down	9.48255	9.92065	9.86498	11.4202	10.6105	11.5684		hg19	mRNA	chr9	-
A_33_P3226810	0.0126741	3.31336	up	6.28173	5.96301	5.24092	4.51115	4.16736	3.62227	TNFSF10	hg19	mRNA	chr3	-
A_24_P25346	0.000381	5.62121	up	7.80539	8.06413	8.09669	5.08893	5.66351	5.74112	CIRH1A	hg19	mRNA	chr16	+
A_33_P3209537	0.00078	3.54118	down	6.24484	6.1447	6.61602	8.10022	7.95661	8.42142	EBF4	hg19	mRNA	chr20	+
A_33_P3254291	0.0391405	2.69685	up	5.55571	4.88542	5.30034	3.87324	4.5333	3.04111	CNOT4	hg19	mRNA	chr7	-
A_23_P130040	0.0288711	3.70019	up	7.82184	7.55183	9.28722	6.0652	6.64893	6.28396	PHB	hg19	mRNA	chr17	-
A_23_P76799	0.0169821	5.60628	up	6.73804	7.40142	7.0501	4.62272	5.59427	3.51145	BAZ1A	hg19	mRNA	chr14	-
A_33_P3333364	0.00266366	5.24386	down	4.18531	3.16574	3.67298	5.68698	6.10903	6.3999		hg19	mRNA	chr22	+
A_23_P79703	0.00220634	4.20042	up	10.4235	10.1183	10.1766	8.46655	8.43327	7.60696	HADHB	hg19	mRNA	chr2	+
A_33_P3404779	0.0189594	2.02195	down	8.93589	8.76403	8.50583	9.41021	10.2032	9.63961	TCTEX1D4	hg19	mRNA	chr1	-
A_24_P414376	0.0158966	3.36506	up	5.78172	5.17097	5.44922	3.95606	4.25511	2.93884	KLF3	hg19	mRNA	chr4	+
A_33_P3362048	0.0132463	2.86577	down	6.39543	6.39229	6.3274	7.81593	7.31231	8.54365	SHMT1	hg19	mRNA	chr17	-
A_23_P102876	0.0219847	3.03671	up	8.82422	8.8881	10.1183	7.64914	7.90903	7.46491	CCT8	hg19	mRNA	chr21	-
A_33_P3809328	0.0277532	2.65004	down	7.7586	6.89717	6.60757	8.45891	8.11205	8.91043	PRO0471	hg19	mRNA	chr3	-
A_23_P140848	0.00447686	4.49187	up	5.39267	5.36097	5.94036	3.27154	4.01271	2.9078	MPHOSPH6	hg19	mRNA	chr16	-
A_23_P162288	0.0237452	2.3671	down	6.92434	6.88978	7.09105	8.15516	8.83414	7.64522	MYO1A	hg19	mRNA	chr12	-
A_33_P3217103	0.0202656	2.04976	down	5.16339	5.25644	5.0847	6.48889	6.46418	5.65783	RBFOX2	hg19	mRNA	chr22	-
A_33_P3336652	0.00886707	3.20593	up	9.78138	9.81298	10.1238	8.44865	8.66126	7.566	NDUFC2	hg19	mRNA	chr11	-
A_24_P349039	0.00507401	4.95008	up	6.23711	7.28324	7.23008	4.77136	4.91184	4.14488	ARHGAP31	hg19	mRNA	chr3	+
A_33_P3262069	0.0395236	2.3143	down	8.6599	8.33263	8.25147	9.51446	9.02559	10.3357	OR2AG2	hg19	mRNA	chr11	-
A_33_P3258346	0.00597768	2.06543	up	6.97854	7.15859	6.8475	6.23091	5.62962	5.98477	XAF1	hg19	mRNA	chr17	+
A_33_P3239278	0.0184894	3.53577	down	6.68901	5.44101	6.06699	7.4837	7.68436	8.49502	OR4D10	hg19	mRNA	chr11	+
A_33_P3371718	0.0183836	7.63761	up	10.0984	11.9139	11.9747	9.05199	8.60291	7.53271	SAT1	hg19	mRNA	chrX	+
A_23_P202594	0.0240875	2.29686	up	6.12237	5.72244	5.94729	4.94371	5.14536	4.10404	MCMBP	hg19	mRNA	chr10	-
A_33_P3348639	0.0174808	4.98236	up	8.74077	8.3027	8.15052	6.49564	6.78703	4.96083	KTN1	hg19	mRNA	chr14	+
A_23_P117546	0.0389248	3.50369	up	7.73716	8.29709	7.77026	6.65519	6.7349	4.98779	SOS2	hg19	mRNA	chr14	-
A_33_P3378126	0.00420095	19.7122	up	7.22152	9.46884	7.72153	3.42888	4.34443	3.73553	FBXO32	hg19	mRNA	chr8	-
A_33_P3337931	0.0428639	4.18134	up	7.61887	7.60474	6.90974	5.88367	6.06906	3.98873	PDE4DIP	hg19	mRNA	chr1	-
A_33_P3347392	0.0306648	3.63379	up	7.41568	6.99597	7.32117	4.32315	6.19368	5.63157	SLC25A46	hg19	mRNA	chr5	+
A_32_P4199	0.0275326	6.07471	up	6.10842	7.37604	5.69139	3.44473	4.9152	3.00747	RNF152	hg19	mRNA	chr18	-
A_33_P3231297	0.00437893	3.57202	up	7.57246	8.25623	8.10809	5.85894	6.61652	5.9511	CREG1	hg19	mRNA	chr1	-
A_23_P132718	0.0380866	4.74217	down	8.06511	6.50699	6.71632	9.71161	10.0568	8.25668	SEMA3B	hg19	mRNA	chr3	+
A_32_P202703	0.00665258	3.56104	down	5.82099	4.75675	5.16317	7.07388	6.78465	7.37927	LOC389831	hg19	mRNA	chr7_gl000195_random	-
A_33_P3342305	0.0101098	10.076	up	6.80778	7.7211	8.57112	4.66064	3.36033	5.08046	ABCA8	hg19	mRNA	chr17	-
A_23_P102060	0.0248198	5.61389	up	7.06472	7.77981	8.70507	5.59154	6.13881	4.35224	SSFA2	hg19	mRNA	chr2	+
A_23_P1782	0.0225777	2.51767	down	7.98791	6.90313	7.56776	8.83433	8.47967	9.14105	CD82	hg19	mRNA	chr11	+
A_24_P261259	0.0484087	2.4492	down	7.57772	7.87367	8.22215	9.54737	9.65882	8.34429	PFKFB3	hg19	mRNA	chr10	+
A_33_P3292264	0.023104	2.45543	down	4.88801	5.57878	5.1509	6.36574	6.06297	7.07689	DISP1	hg19	mRNA	chr1	+
A_33_P3292646	0.0329368	2.77223	down	4.09264	4.65703	3.8001	5.6104	6.34202	5.01048	C10orf112	hg19	mRNA	chr10	+
A_23_P151970	0.0203478	4.05701	up	7.24648	7.38957	6.95191	5.87792	5.50395	4.14484	FEM1B	hg19	mRNA	chr15	+
A_23_P110879	0.00571585	4.32554	up	8.12347	7.63132	7.08535	5.87094	5.61153	5.01904	TRAF3IP2	hg19	mRNA	chr6	-
A_23_P141484	3.06e-05	11.8163	up	6.79089	6.77812	7.11313	3.59014	3.18457	3.21931	C17orf63	hg19	mRNA	chr17	-
A_23_P115223	0.0193781	3.98365	up	9.02376	10.1865	10.7585	8.25711	7.88947	7.83989	HAX1	hg19	mRNA	chr1	+
A_23_P3177	0.034589	2.41213	down	5.99729	5.14422	5.83522	6.62597	6.61784	7.54384	KCNK13	hg19	mRNA	chr14	+
A_23_P145874	0.00246739	4.05865	up	7.5224	6.80933	7.48731	5.44727	5.43051	4.87826	SAMD9L	hg19	mRNA	chr7	-
A_24_P226278	0.00191701	14.8316	up	7.07259	8.67562	8.17498	3.59429	4.43129	4.2258	PHF15	hg19	mRNA	chr5	+
A_33_P3335183	0.0207736	2.23108	down	6.23582	7.14615	6.65902	7.96742	7.50298	8.04383	LRRC37A3	hg19	mRNA	chr17	-
A_23_P53668	0.027951	3.34635	up	5.93595	5.81513	5.52867	4.61131	4.42182	3.01885	NFYB	hg19	mRNA	chr12	-
A_24_P265856	0.0079177	2.0583	down	5.73376	5.61426	5.73701	6.71218	6.38948	7.10773	SENP7	hg19	mRNA	chr3	-
A_33_P3224745	0.037462	2.48908	up	6.27679	5.47275	5.99065	4.73951	3.91746	5.13639	PLA2G15	hg19	mRNA	chr16	+
A_33_P3299436	0.0491911	2.15058	up	11.7021	10.8404	10.9534	10.4224	10.2696	9.48975		hg19	mRNA	chr1	-
A_33_P3348164	0.0133772	3.10159	down	6.08762	6.1332	6.17731	8.11566	8.18522	6.99628	TTLL7	hg19	mRNA	chr1	-
A_33_P3348752	0.00262969	2.66104	up	6.93334	6.8265	7.25409	5.81913	5.26362	5.69521	HSPH1	hg19	mRNA	chr13	-
A_23_P5757	0.0243852	2.8575	up	5.72279	5.6648	5.77725	4.9868	3.50831	4.12547	TPRKB	hg19	mRNA	chr2	-
A_24_P945228	0.00393246	8.66747	up	6.23833	6.13761	7.345	4.15239	3.046	3.17572	CYP4V2	hg19	mRNA	chr4	+
A_23_P101950	0.023909	5.91608	up	8.56034	7.83964	8.05955	6.15411	6.39842	4.21306	MDH1	hg19	mRNA	chr2	+
A_33_P3339624	0.0212924	2.45483	down	5.40272	4.56033	4.55085	5.88885	5.95819	6.55373	C6orf127	hg19	mRNA	chr6	+
A_23_P120194	0.0412395	2.08326	up	6.73318	7.22042	7.44082	6.14416	6.5338	5.53993	ORMDL1	hg19	mRNA	chr2	-
A_23_P152548	0.00801104	3.48206	up	7.88409	8.62724	8.4183	6.4331	7.05089	6.04581	SCPEP1	hg19	mRNA	chr17	+
A_23_P162386	0.0174683	2.22002	up	4.89771	5.12394	4.96196	3.66549	4.40539	3.461	BIN2	hg19	mRNA	chr12	-
A_23_P322756	0.0350691	4.07613	down	5.04816	5.81219	4.79861	7.75704	7.8758	6.1077	TET1	hg19	mRNA	chr10	+
A_23_P215778	0.014431	2.24881	up	5.55406	5.83756	6.37825	4.90537	4.89602	4.461	DUS4L	hg19	mRNA	chr7	+
A_33_P3319463	0.000611	2.19185	up	10.3261	10.1487	10.4032	9.01367	9.15059	9.31732	NCOA4	hg19	mRNA	chr10	+
A_23_P122662	0.00827848	6.01804	up	6.77459	7.19729	7.00784	5.02646	4.81104	3.37433	GFOD1	hg19	mRNA	chr6	-
A_33_P3278118	0.00198822	2.65545	up	6.10439	5.72301	5.67299	4.59896	4.14525	4.52931	CASP3	hg19	mRNA	chr4	-
A_23_P215454	0.0105676	4.88409	down	11.4564	11.5318	10.344	13.9665	13.3995	12.8305	ELN	hg19	mRNA	chr7	+
A_24_P414332	0.000944	8.57138	up	8.23994	8.72542	8.96254	5.76132	5.88766	4.98034	AFF1	hg19	mRNA	chr4	+
A_23_P64567	0.00873132	2.52487	up	7.65259	7.15636	7.84581	6.26852	6.51307	5.86453	PPME1	hg19	mRNA	chr11	+
A_24_P84873	0.00456479	2.18857	up	8.07026	7.5897	7.46835	6.71869	6.48975	6.52989		hg19	mRNA	chr5	-
A_24_P134834	0.000224	3.73238	up	7.2455	7.40825	7.51691	5.35851	5.36645	5.74543	RHBDD1	hg19	mRNA	chr2	+
A_23_P23266	0.00509387	5.47127	up	6.08808	6.94095	7.27225	4.15388	4.83039	3.96139	BLZF1	hg19	mRNA	chr1	+
A_23_P334021	0.0225317	4.16319	up	6.97058	7.52403	8.59176	5.72719	6.13057	5.05554	IGF2R	hg19	mRNA	chr6	+
A_23_P67271	0.0109084	4.02296	up	8.6368	9.2502	9.43361	7.50121	7.44917	6.34545	PKN1	hg19	mRNA	chr19	+
A_23_P11372	0.0312902	3.28875	up	7.32775	6.90028	7.46253	5.58181	6.34213	4.614	HPRT1	hg19	mRNA	chrX	+
A_23_P252100	0.0168121	2.33258	down	5.70529	5.78162	5.47584	7.28445	6.30233	7.04174	TAS2R5	hg19	mRNA	chr7	+
A_33_P3291394	0.0494728	2.29711	up	7.69023	7.66909	8.83032	6.88291	7.19178	6.51549	GPN1	hg19	mRNA	chr2	+
A_21_P0014687	0.00109833	2.62129	down	8.72456	8.73662	8.65493	10.2934	10.2224	9.77122	PKD1	hg19	mRNA	chr16	-
A_33_P3254096	0.0143761	2.80059	down	4.21922	3.84593	3.87875	5.50504	6.03332	4.86275	PI15	hg19	mRNA	chr8	+
A_24_P19828	0.0101609	2.04734	up	5.50704	6.05415	5.61912	4.48068	4.98707	4.61131	TOE1	hg19	mRNA	chr1	+
A_23_P305723	0.00243601	4.5973	up	6.27907	6.70762	5.88	3.89039	4.52329	3.85065	MIER1	hg19	mRNA	chr1	+
A_33_P3233834	0.0118646	7.92735	up	10.0995	11.4824	12.1475	8.65126	8.48985	7.62779	IL6ST	hg19	mRNA	chr5	-
A_23_P126135	0.00926062	7.49301	up	7.80959	7.1733	7.28117	3.75639	5.66665	4.12439	MFN2	hg19	mRNA	chr1	+
A_23_P29046	0.0158567	3.8666	up	7.21533	7.00057	7.29574	5.63595	5.75494	4.26755	CBR1	hg19	mRNA	chr21	+
A_23_P380815	0.0118251	6.26627	up	8.83975	8.2599	8.06161	6.31133	6.28103	4.62608	KIAA1279	hg19	mRNA	chr10	+
A_23_P113803	0.0144209	3.17947	up	5.48067	5.81459	5.26376	3.88945	4.47209	3.19112	KATNA1	hg19	mRNA	chr6	-
A_23_P87545	0.0062485	3.86413	up	13.6831	13.9129	12.9849	11.8168	11.0889	11.8247	IFITM3	hg19	mRNA	chr11	-
A_23_P3042	0.0470773	3.01008	up	6.19692	5.95086	5.25069	4.45937	4.89431	3.27538	PPP2R5E	hg19	mRNA	chr14	-
A_32_P58280	0.00481299	5.59153	up	6.32157	5.29322	5.76696	3.90855	2.79933	3.22414	EXOC6	hg19	mRNA	chr10	+
A_33_P3352134	0.00714753	4.19376	up	7.20163	6.21468	6.57726	4.18418	5.1535	4.45116	ATG16L1	hg19	mRNA	chr2	+
A_24_P269062	0.0362675	2.76808	up	7.32394	7.04281	8.57042	6.04509	6.24969	6.23574	SPRY4	hg19	mRNA	chr5	-
A_24_P535219	0.0221176	5.75335	up	6.32335	6.41462	7.34917	4.39394	5.10385	3.01615	PHF10	hg19	mRNA	chr6	-
A_23_P21734	0.00994186	2.43937	up	7.43885	7.56263	7.90579	6.65177	6.52402	5.87197	TAF9	hg19	mRNA	chr5	-
A_23_P1280	0.040096	2.02094	up	7.41629	7.6331	6.85894	6.5489	6.52279	5.79155	ASCC1	hg19	mRNA	chr10	-
A_33_P3380063	0.00491353	3.01039	down	7.9531	7.70849	7.10573	9.428	8.99941	9.10977	ADAMTSL4	hg19	mRNA	chr1	+
A_24_P125690	0.0109303	2.70359	up	9.75601	10.1782	10.4865	8.9172	8.9718	8.22715	MRPL34	hg19	mRNA	chr19	+
A_24_P235400	0.010541	12.3657	down	3.70459	6.01792	3.78913	8.46898	8.30223	7.62523	MMP16	hg19	mRNA	chr8	-
A_33_P3294608	0.00612612	14.8952	up	9.21242	7.84357	8.12522	5.08658	5.12099	3.28331	MVP	hg19	mRNA	chr16	+
A_33_P3305102	0.00480325	2.7338	down	10.3721	10.0006	10.0188	11.7419	11.1351	11.8672	GPR97	hg19	mRNA	chr16	+
A_24_P97770	0.0391684	3.49965	up	9.25922	10.1501	10.985	8.56209	8.74117	7.66942	ERGIC1	hg19	mRNA	chr5	+
A_24_P86240	0.0220928	3.01307	up	7.35553	8.34209	8.4839	6.84256	5.9775	6.58775	BMP2K	hg19	mRNA	chr4	+
A_33_P3330039	0.0022509	2.15673	up	7.47329	7.7195	7.59864	6.72623	6.23247	6.50619	PLEKHO1	hg19	mRNA	chr1	+
A_21_P0002182	0.000603	3.74258	down	4.34949	3.90843	4.0546	6.14678	6.15773	5.72011	FLJ12334	hg19	mRNA	chr2	+
A_23_P109345	0.0246279	3.01147	up	11.3172	11.5818	11.3514	10.3078	10.2342	8.93697	PTTG1IP	hg19	mRNA	chr21	-
A_33_P3379962	0.010368	8.32385	up	12.3513	14.1786	14.4234	10.7064	10.2946	10.7806	HLA-A	hg19	mRNA	chr6	+
A_33_P3351524	0.0278049	2.36793	down	9.00347	8.91417	8.4357	9.98594	9.49078	10.6075		hg19	mRNA	chr4	-
A_23_P48886	0.0274274	3.59853	up	5.52629	6.40478	5.72307	4.6796	4.32186	3.11046	ADAM10	hg19	mRNA	chr15	-
A_23_P28485	0.0333133	3.36948	up	7.08092	7.32104	7.72322	6.0973	6.18065	4.58965	GCA	hg19	mRNA	chr2	+
A_23_P75839	0.0018491	2.65214	up	7.66448	7.68623	8.13978	6.63234	6.39484	6.24183	TSG101	hg19	mRNA	chr11	-
A_33_P3267865	0.0193251	7.57953	up	6.73358	7.90608	9.04296	4.9049	5.67631	4.33509		hg19	mRNA	chr6	+
A_23_P114929	0.014156	4.06806	up	8.71703	8.6115	9.31698	7.04411	7.4989	6.02947	BRP44	hg19	mRNA	chr1	-
A_24_P235429	0.00902482	6.18271	up	8.43777	9.33324	7.74567	5.92731	5.31735	6.3873	ABCA1	hg19	mRNA	chr9	-
A_23_P8416	0.0134907	4.54449	up	5.92474	6.2365	6.32858	4.4642	4.50006	2.9732	GALNT11	hg19	mRNA	chr7	+
A_23_P113283	0.000286	10.5737	up	6.16272	6.5392	7.04595	3.1426	3.4179	2.98016	ZMAT3	hg19	mRNA	chr3	-
A_23_P12199	0.000956	3.58648	down	4.7217	4.76348	5.24424	6.73855	6.98226	6.53632	FAM46B	hg19	mRNA	chr1	-
A_23_P367405	0.00482253	2.00728	up	9.51638	9.15638	9.44358	8.19079	8.26688	8.64295	PCBD1	hg19	mRNA	chr10	-
A_23_P369641	0.00855503	2.13688	down	14.1481	14.4931	14.3824	15.581	15.0349	15.6941	C8orf73	hg19	mRNA	chr8	-
A_23_P153562	0.00116214	9.14196	up	6.14478	6.47005	6.91775	3.18599	3.91596	2.85313	C5AR1	hg19	mRNA	chr19	+
A_24_P289139	0.00727487	4.132	up	8.0348	8.81583	8.72583	6.75722	6.84306	5.83565	SH3KBP1	hg19	mRNA	chrX	-
A_32_P155247	0.019834	3.15903	up	11.7948	12.5172	11.5251	10.7485	10.4576	9.65253	FTL	hg19	mRNA	chr19	+
A_23_P37983	0.00830864	5.94231	up	13.75	12.8053	12.0102	10.5468	9.97693	10.3286	MT1B	hg19	mRNA	chr16	+
A_24_P244410	0.0479522	3.97063	up	6.48529	5.2854	6.13465	3.28697	5.19448	3.45579	C11orf51	hg19	mRNA	chr11	-
A_33_P3327617	0.000841	30.4059	up	9.9355	10.8013	10.2142	5.61669	4.46327	6.09221	FCGR2C	hg19	mRNA	chr1	+
A_33_P3233565	0.00524225	2.80221	up	7.40244	6.65418	6.6317	5.57715	5.38676	5.26472	UROS	hg19	mRNA	chr10	-
A_23_P138805	0.0419905	3.35405	up	5.91479	6.08021	5.01057	4.34284	4.4788	2.94622	CHORDC1	hg19	mRNA	chr11	-
A_33_P3316696	0.0201443	3.08711	down	5.88954	5.57481	5.79358	7.65941	6.54396	7.93335		hg19	mRNA		+
A_33_P3391496	0.0179654	5.56602	down	10.4093	11.1766	9.46635	13.4941	12.8945	12.0937	SLIT3	hg19	mRNA	chr5	-
A_23_P56529	0.049559	2.96141	up	8.20902	8.80493	9.53338	7.4962	7.86513	6.48715	AAMP	hg19	mRNA	chr2	-
A_33_P3216532	0.0142335	2.22505	down	6.99949	6.65997	6.22701	7.94838	7.94707	7.45253	EPHB4	hg19	mRNA	chr7	-
A_33_P3294881	0.048232	2.02769	up	6.10198	6.17282	5.4029	4.6618	5.40272	4.55368	C3orf19	hg19	mRNA	chr3	+
A_32_P154021	0.0405176	3.31438	down	7.0699	7.00913	7.37245	9.18472	7.77886	9.67412	ST8SIA3	hg19	mRNA	chr18	+
A_23_P210300	0.0175436	4.03854	up	7.10792	6.91696	7.70506	4.48323	6.06442	5.1408	ASXL2	hg19	mRNA	chr2	-
A_23_P401380	0.0164499	4.21312	up	5.8355	6.68983	6.29976	4.54752	4.7636	3.28931	DIP2B	hg19	mRNA	chr12	+
A_23_P10870	0.00303121	5.52364	up	6.41019	5.93566	7.1207	4.18937	4.19803	3.68229	DOLK	hg19	mRNA	chr9	-
A_23_P144005	0.00298208	2.03934	down	6.60098	6.0819	6.46825	7.446	7.34243	7.44701	C3orf32	hg19	mRNA	chr3	-
A_23_P401700	0.0017392	13.6919	up	8.08079	7.74053	7.07971	4.61758	3.19561	3.76208	APBB1IP	hg19	mRNA	chr10	+
A_23_P111804	0.00128771	4.4458	up	6.0413	6.19383	6.1425	4.47355	3.86627	3.58048	PARP12	hg19	mRNA	chr7	-
A_23_P315571	0.00027	13.682	up	6.60419	7.53732	6.72312	3.08843	3.05709	3.39647	RFTN1	hg19	mRNA	chr3	-
A_23_P339098	0.0283311	2.13398	up	7.71926	6.97037	7.91069	6.40032	6.72395	6.19539	SLC35F2	hg19	mRNA	chr11	-
A_23_P27571	0.00795392	6.44956	up	7.18406	7.5649	8.39851	4.96704	5.77012	4.34271	MCOLN1	hg19	mRNA	chr19	+
A_33_P3318414	0.00271542	7.09743	up	5.55896	6.73533	5.52068	2.98252	2.93094	3.41962	HMHA1	hg19	mRNA	chr19	+
A_24_P925040	0.0326586	2.04308	up	5.6909	5.05606	5.41117	4.40596	4.78451	3.87543	CAV2	hg19	mRNA	chr7	+
A_33_P3265855	0.0339935	2.16573	down	6.36168	5.5449	6.0013	7.08316	6.63244	7.53683	PRR5-ARHGAP8	hg19	mRNA	chr22	+
A_33_P3265956	0.0036942	6.89057	down	3.96967	5.32163	4.76719	7.72598	7.68696	6.99941	CBFA2T2	hg19	mRNA	chr20	+
A_24_P152635	0.0155058	4.38744	up	7.20697	8.13129	8.47888	6.10513	6.23386	5.07802	TMX2	hg19	mRNA	chr11	+
A_32_P41292	0.0414541	2.1617	up	9.30835	8.64162	8.58587	8.06769	7.98686	7.14479	VDAC2	hg19	mRNA	chr10	+
A_23_P211445	0.00713241	14.3027	up	8.01134	8.71712	7.72412	3.90571	5.67124	3.36099	LIMK2	hg19	mRNA	chr22	+
A_23_P150768	2.43e-05	13.7065	up	6.54152	6.97738	6.7223	2.96082	3.17165	2.77835	SLCO2B1	hg19	mRNA	chr11	+
A_23_P312246	0.011456	5.01675	up	5.85325	6.36819	6.28149	3.68615	4.77561	3.0609	CCDC82	hg19	mRNA	chr11	-
A_23_P430161	0.0171899	7.93134	up	7.01144	7.74095	6.79713	4.30918	5.35724	2.92042	EXOC8	hg19	mRNA	chr1	-
A_24_P386622	0.00412242	2.85552	up	7.0314	6.71505	6.22254	5.34643	5.04084	5.04046	ARRB1	hg19	mRNA	chr11	-
A_33_P3300975	0.0343876	2.19717	down	5.58902	4.9336	4.88047	5.96897	6.01399	6.82707	HOXC4	hg19	mRNA	chr12	+
A_24_P396753	0.00667278	4.51768	up	7.40094	8.08993	7.86519	5.56263	6.27134	4.99533	TRIB2	hg19	mRNA	chr2	+
A_33_P3229722	0.00257711	2.38597	up	9.27178	9.40447	9.75491	8.29575	8.38269	7.98899	PSMF1	hg19	mRNA	chr20	+
A_33_P3378737	0.00280843	2.18889	down	6.04015	6.21832	5.78736	7.2971	6.911	7.22832	TTC39B	hg19	mRNA	chr9	-
A_23_P112634	0.0174844	2.88502	up	7.8145	7.63215	7.7919	6.54667	6.6604	5.44573	C4orf34	hg19	mRNA	chr4	-
A_23_P136870	0.0397281	2.32193	down	6.79429	6.06308	7.41613	7.9684	7.79704	8.15404	MAGEA6	hg19	mRNA	chrX	+
A_32_P73045	0.0396131	3.60716	up	6.24033	6.71185	6.54741	4.42012	5.78274	3.74414	CMAS	hg19	mRNA	chr12	+
A_24_P318656	0.00124782	7.16702	up	5.62194	5.80849	6.65317	3.09789	2.98787	3.47372	ITGB3	hg19	mRNA	chr17	+
A_23_P54900	0.0109984	4.25024	up	6.25593	6.53989	6.73118	5.01222	4.70291	3.54923	UBN1	hg19	mRNA	chr16	+
A_24_P937855	0.00843563	3.33196	up	6.54233	7.05998	7.43917	5.5411	5.50928	4.782	SIKE1	hg19	mRNA	chr1	-
A_24_P272313	0.00514335	2.80744	up	6.74206	6.20875	6.30366	5.25725	4.9969	4.53256	C2orf55	hg19	mRNA	chr2	-
A_23_P148410	0.00386991	2.91126	up	10.3232	11.0441	11.077	9.39034	9.13773	9.29129	FTHL17	hg19	mRNA	chrX	-
A_32_P70818	0.0260526	4.69269	down	5.39787	5.19368	4.62154	7.68025	8.10414	6.11996	PAX9	hg19	mRNA	chr14	+
A_23_P8339	0.0160475	3.93415	up	9.20805	9.66401	9.99903	7.91802	8.23179	6.79313	MRPL18	hg19	mRNA	chr6	+
A_33_P3364571	0.0452357	6.60918	up	11.2996	8.84712	8.45375	6.87424	7.33556	6.21727	TNXB	hg19	mRNA	chr6	-
A_23_P97795	0.0393214	4.38162	up	8.61834	10.147	8.46539	7.33669	7.47023	6.0294	ACBD5	hg19	mRNA	chr10	-
A_23_P83175	0.00556531	9.54952	up	7.39213	8.34521	7.63124	4.81433	5.2726	3.51538	PTPLAD2	hg19	mRNA	chr9	-
A_33_P3415526	0.019706	2.90171	up	12.6609	13.5955	13.8617	12.1117	11.9109	11.4848		hg19	mRNA	chr1	-
A_23_P209195	0.0424866	2.92592	up	7.5644	7.04477	6.96543	6.01481	6.24665	4.66647	C19orf12	hg19	mRNA	chr19	-
A_33_P3214650	0.00142172	4.06855	up	5.84729	5.47448	5.23592	3.12708	3.73476	3.6223	TAP2	hg19	mRNA	chr6	-
A_24_P925314	0.00957256	2.33243	up	6.8196	6.29861	6.70833	5.80454	5.17749	5.179	GM2A	hg19	mRNA	chr5	+
A_21_P0013806	0.00214049	2.96326	up	9.06061	8.74594	8.89822	7.45311	7.61141	6.93869	HADHB	hg19	mRNA	chr2	+
A_23_P102517	0.0393169	3.63304	up	7.05463	7.5147	8.19499	6.09997	6.38238	4.69844	PDE6D	hg19	mRNA	chr2	-
A_33_P3353502	0.00302949	4.81474	down	5.07784	4.40643	4.62857	7.34274	7.17897	6.3935	PLCB4	hg19	mRNA	chr20	+
A_23_P89056	0.0148306	4.22507	up	7.76749	8.3674	8.24306	6.46346	6.57385	5.10371	NUP93	hg19	mRNA	chr16	+
A_33_P3391596	0.0126117	2.19085	up	8.57929	7.82536	8.21759	7.26633	6.78572	7.17572	LAMA4	hg19	mRNA	chr6	-
A_21_P0011417	0.00991291	2.53726	down	9.0242	8.98119	8.93988	10.6426	10.5866	9.74593	PKD1	hg19	mRNA	chr16	-
A_24_P45367	0.00553128	2.73981	up	6.18142	6.92462	6.38477	4.85741	5.3375	4.93367	NIPAL3	hg19	mRNA	chr1	+
A_24_P397386	3.93e-05	10.0435	up	7.63828	7.69786	7.68145	4.44497	4.57186	4.01619	LIFR	hg19	mRNA	chr5	-
A_33_P3253365	0.0169466	3.1829	down	7.04365	6.53906	7.28211	8.72298	7.95366	9.1992	CNTNAP3B	hg19	mRNA	chr9	+
A_24_P154006	0.01432	2.09676	up	8.13285	7.44277	7.41957	6.6738	6.73325	6.38366	NDUFB9	hg19	mRNA	chr8	+
A_23_P152620	0.00323245	20.2211	up	7.28859	9.00494	7.99801	3.36209	4.70448	3.21161	TNFSF13	hg19	mRNA	chr17	+
A_33_P3221788	0.0495894	3.74643	up	6.37385	5.9437	6.60956	4.84668	5.25134	3.11253	RAB22A	hg19	mRNA	chr20	+
A_33_P3385765	0.0103535	2.40922	down	7.16591	7.33245	7.34033	8.63484	8.03891	8.97063	ZNF763	hg19	mRNA	chr19	+
A_24_P175059	0.0358227	2.51044	up	6.79731	7.12776	7.04127	6.24308	5.88241	4.85704	ATG5	hg19	mRNA	chr6	-
A_23_P351138	0.0491397	2.07315	down	5.33291	5.07768	5.7168	5.80544	6.56121	6.91622	CLDN9	hg19	mRNA	chr16	+
A_33_P3415551	0.00329152	2.6074	down	5.06311	5.49596	5.29578	6.51002	6.46335	7.02932	GPAT2	hg19	mRNA	chr2	-
A_33_P3224265	0.0441191	2.47791	down	7.48994	7.72227	7.53677	9.03619	8.05805	9.58211	RPL23	hg19	mRNA	chr17	-
A_23_P19702	0.0127083	2.12897	up	5.91266	6.23205	6.35703	5.03877	5.47011	4.7224	TAB2	hg19	mRNA	chr6	+
A_23_P168211	0.0119759	4.00799	up	8.45497	8.73978	9.87951	7.20658	7.12082	6.73822	VOPP1	hg19	mRNA	chr7	-
A_32_P168886	0.0110695	3.71101	up	9.93143	10.4771	10.7017	8.87915	8.78746	7.76813	EIF4H	hg19	mRNA	chr7	+
A_23_P103476	0.00752437	5.25385	up	5.70512	6.00603	5.94901	2.95971	4.431	3.08932	UBIAD1	hg19	mRNA	chr1	+
A_33_P3283350	0.000736	2.74642	down	6.77212	6.26711	6.66577	7.97105	8.06488	8.04173		hg19	mRNA	chrX	+
A_23_P209625	0.000564	10.1473	up	8.57309	9.01038	9.20044	5.95428	5.03979	5.76076	CYP1B1	hg19	mRNA	chr2	-
A_33_P3243907	0.00015	3.97612	up	11.3282	11.5041	11.5427	9.43892	9.69717	9.26479	CTSD	hg19	mRNA	chr11	-
A_33_P3342285	0.0011388	2.36399	up	8.84126	8.45401	8.61851	7.35658	7.25018	7.58334	RAP1A	hg19	mRNA	chr1	+
A_23_P345591	0.022078	5.73267	up	9.10893	9.25198	9.76604	7.40725	7.62728	5.5348	PSMA2	hg19	mRNA	chr7	-
A_32_P29784	0.00654385	3.46447	up	10.1525	10.6075	11.3067	8.96325	8.73633	8.9892	TPM3	hg19	mRNA	chr1	-
A_33_P3398091	0.00109334	2.21292	up	7.21075	7.25304	7.57999	6.33979	6.15749	6.10865	ZNF562	hg19	mRNA	chr19	-
A_23_P110492	0.0472097	2.1547	up	7.13612	7.80503	7.3375	6.65038	6.6611	5.64471	41704	hg19	mRNA	chr5	+
A_33_P3323074	0.00280994	2.26372	down	5.77623	6.00588	5.77747	7.2192	7.16925	6.70722	AGPAT4	hg19	mRNA	chr6	-
A_23_P145074	0.0430023	2.9044	up	11.6602	12.3122	12.2793	11.127	10.919	9.59094	PNRC1	hg19	mRNA	chr6	+
A_24_P911288	0.0457455	3.93036	down	6.91294	6.16175	6.6721	8.61257	7.39919	9.65902	HPX-2	hg19	mRNA		+
A_33_P3238479	0.0193321	4.49236	down	3.72839	4.6389	3.42269	6.81875	6.17579	5.29785	DIP2C	hg19	mRNA	chr10	-
A_23_P162734	0.00141396	9.87732	up	7.21501	6.887	7.36755	3.61607	4.62447	3.31665	RNF6	hg19	mRNA	chr13	-
A_23_P145817	0.00445572	4.45165	up	7.50548	6.87481	7.68127	5.34673	5.59596	4.65585	C7orf30	hg19	mRNA	chr7	+
A_23_P160460	0.0226117	5.13706	up	9.27753	8.9172	8.87159	7.23621	7.36744	5.37984	UAP1	hg19	mRNA	chr1	+
A_23_P104199	0.0429387	2.59325	up	11.4518	11.3133	11.0808	10.4026	10.3248	8.99424	ITGB1	hg19	mRNA	chr10	-
A_32_P118586	0.000434	4.98915	up	5.7367	6.03941	5.40351	3.52587	3.52046	3.17691	FAM116A	hg19	mRNA	chr3	-
A_23_P210015	0.0171118	2.87762	up	7.99003	8.3426	8.64719	6.92933	7.31363	6.16223	PTPN18	hg19	mRNA	chr2	+
A_23_P310560	0.00780843	2.47848	up	7.20448	7.88947	7.97868	6.42314	6.18756	6.53357	NUDT16	hg19	mRNA	chr3	+
A_23_P210425	0.00885263	5.59886	up	10.5378	10.6105	10.1977	8.2519	8.65841	6.98028	MYL9	hg19	mRNA	chr20	+
A_23_P126803	0.0339712	3.46161	up	10.0988	11.3535	10.9752	9.40986	9.47792	8.16543	ARPC5	hg19	mRNA	chr1	-
A_33_P3398822	0.0055778	2.34429	up	6.15191	6.04399	6.27859	5.3083	4.56047	4.91827	ZBED4	hg19	mRNA	chr22	+
A_33_P3321150	0.00228626	3.46351	up	6.52357	6.84512	6.82829	4.65196	5.40989	4.75841	CUL3	hg19	mRNA	chr2	-
A_23_P131435	0.0430301	3.42694	up	7.94675	9.74972	9.23399	7.56361	7.39973	6.63636	CD302	hg19	mRNA	chr2	-
A_33_P3327888	0.00646716	2.04867	down	5.03143	4.71182	5.32527	5.87812	6.14748	6.14699		hg19	mRNA	chr8	+
A_23_P6066	0.00243492	5.22612	down	7.13436	7.3116	7.71455	10.1238	10.0302	9.16373	CPXM1	hg19	mRNA	chr20	-
A_23_P215875	0.0399378	3.70195	up	7.88251	8.52148	7.49061	6.1889	6.97343	5.0674	DCAF13	hg19	mRNA	chr8	+
A_24_P274270	0.00649495	2.69531	up	9.24086	9.63347	9.05367	8.19321	7.97656	7.46688	STAT1	hg19	mRNA	chr2	-
A_24_P400473	0.00213237	6.46024	up	7.8143	7.82648	8.69023	5.45625	5.82867	4.97132	SLC25A44	hg19	mRNA	chr1	+
A_23_P40611	0.0123411	7.61899	up	7.0132	7.29482	6.69729	4.07048	5.20588	2.94016	TCN2	hg19	mRNA	chr22	+
A_32_P70158	0.000183	5.49072	up	6.18533	5.97141	6.42989	3.93764	3.49898	3.77903	LILRB3	hg19	mRNA	chr19	-
A_24_P134392	0.0192075	4.91976	up	5.86372	6.00051	5.75593	3.20792	4.75089	2.76559	HSPA13	hg19	mRNA	chr21	-
A_33_P3269110	4.44e-05	16.2326	up	6.83396	7.32415	6.76363	2.85191	3.18313	2.82423	GUCY1A3	hg19	mRNA	chr4	+
A_32_P57854	0.0433115	2.71788	up	11.0511	10.5568	11.0056	9.67711	10.0867	8.52215	OST4	hg19	mRNA	chr2	-
A_23_P251173	0.0427262	2.56074	up	10.1039	10.667	11.5384	9.56083	9.66096	9.01778	EIF2AK1	hg19	mRNA	chr7	-
A_32_P197561	0.00339836	3.51081	up	6.04558	6.3478	5.62147	4.24655	4.51165	3.82124	EBF1	hg19	mRNA	chr5	-
A_33_P3341716	0.00961155	2.35259	up	5.65653	5.33813	5.51723	4.26542	4.70226	3.84147	SP4	hg19	mRNA	chr7	+
A_33_P3244834	0.00137031	3.48974	down	5.15994	5.15098	5.2299	6.88442	6.65081	7.41494		hg19	mRNA	chr1	-
A_24_P65910	0.00379334	3.53547	up	6.53048	6.35598	6.86094	5.11807	4.91573	4.2479	UQCC	hg19	mRNA	chr20	-
A_23_P145146	0.00303838	4.75461	up	7.68145	7.17025	7.95943	5.62012	5.61635	4.82668	PDCD2	hg19	mRNA	chr6	-
A_24_P17719	0.00573624	7.03776	up	6.26204	6.47273	7.49948	3.6923	4.6299	3.46669	KLHL5	hg19	mRNA	chr4	+
A_23_P53557	0.0228288	6.02689	up	8.39798	8.90095	8.24403	6.12887	7.00637	4.63348	LTBR	hg19	mRNA	chr12	+
A_33_P3417281	0.026811	3.18637	down	10.5157	9.79366	10.4388	11.7959	11.2434	12.7246	MUC4	hg19	mRNA	chr3	-
A_23_P139260	0.00134895	5.15398	down	9.46124	10.0594	9.77845	12.5653	12.1015	11.7294	SLC22A18	hg19	mRNA	chr11	+
A_32_P220472	0.0089129	5.22786	up	7.16164	7.04017	7.22873	5.10564	5.39192	3.77432	ZFAND6	hg19	mRNA	chr15	+
A_33_P3278475	0.00221603	2.31677	up	5.72439	5.68073	5.75613	4.85229	4.31911	4.35351	FOXN2	hg19	mRNA	chr2	+
A_32_P132438	0.00356439	5.96162	up	6.51595	5.19153	5.40649	2.96254	3.2538	3.17051	AKAP1	hg19	mRNA	chr17	+
A_24_P55148	0.0180086	4.56881	down	10.0322	10.2863	9.47664	12.7736	12.4872	11.1098	HIST1H2BJ	hg19	mRNA	chr6	-
A_24_P252130	0.00032	2.14019	up	6.7454	6.90725	6.93357	5.91339	5.68641	5.6932	PPARD	hg19	mRNA	chr6	+
A_21_P0013953	0.00165467	2.24949	down	7.58558	7.37594	7.0623	8.50867	8.45937	8.56458	LOC653720	hg19	mRNA	chr15	-
A_23_P112825	0.00985713	2.53586	up	8.76599	8.71179	9.27512	7.69811	7.89452	7.13285	LCMT1	hg19	mRNA	chr16	+
A_24_P259922	0.0156267	4.62909	up	6.93869	7.9102	7.78993	5.70982	5.86503	4.43178	LANCL1	hg19	mRNA	chr2	-
A_23_P160025	0.00247684	4.56483	up	7.34488	6.82318	6.7139	5.18346	4.83127	4.29554	IFI16	hg19	mRNA	chr1	+
A_24_P135193	0.0420014	3.49049	up	6.39081	5.86005	6.30575	3.71257	5.55609	3.87764	UEVLD	hg19	mRNA	chr11	-
A_23_P139297	0.00959199	2.21154	up	7.89877	8.38876	8.68115	7.19222	7.32789	7.01341	TRIM44	hg19	mRNA	chr11	+
A_24_P350200	0.00185199	3.8867	up	14.6376	14.6455	15.1773	13.2486	12.5863	12.7498	COX3	hg19	mRNA	chrM	+
A_33_P3414192	0.0498852	2.57851	up	6.31511	5.34228	5.95441	4.46076	5.2202	3.83124	SORCS1	hg19	mRNA	chr10	-
A_23_P111041	0.0371914	3.7357	down	10.3956	11.0566	10.0548	13.1791	12.678	11.354	HIST1H2BI	hg19	mRNA	chr6	+
A_23_P143643	0.0453018	2.53861	up	7.46519	6.79686	7.52941	5.62634	6.72004	5.41297	ASCC2	hg19	mRNA	chr22	-
A_23_P59481	0.00354645	3.9211	up	6.89108	6.47707	7.08805	5.14619	5.07768	4.31855	UBE3C	hg19	mRNA	chr7	+
A_23_P19691	0.0110461	5.10998	up	11.4923	11.4327	12.1649	9.81023	9.81793	8.40173	HEBP2	hg19	mRNA	chr6	+
A_33_P3374338	0.0224365	2.60566	down	4.36391	5.3623	5.36005	6.06762	6.44638	6.71723		hg19	mRNA	chr7	-
A_23_P70398	0.00651485	5.84826	down	9.78356	9.03566	10.1563	12.7225	12.39	11.5071	VEGFA	hg19	mRNA	chr6	+
A_23_P213000	0.00882646	4.33542	up	9.08426	9.16535	10.4444	7.45351	7.53431	7.35772	WDR1	hg19	mRNA	chr4	-
A_33_P3242973	0.000461	6.68595	down	5.29171	4.62249	4.5933	7.69098	7.32575	7.71416	IGF2BP2	hg19	mRNA	chr3	-
A_33_P3358648	0.00834846	11.3752	up	6.33735	7.9285	7.79712	3.76436	4.77371	3.00144	LRRFIP1	hg19	mRNA	chr2	+
A_23_P214474	0.0348196	2.51819	up	10.2812	10.8203	11.2522	9.72514	9.81298	8.81837	TOMM6	hg19	mRNA	chr6	+
A_23_P54649	0.00493209	5.0199	up	7.61246	8.08765	8.68153	5.97766	6.16234	5.25865	TRADD	hg19	mRNA	chr16	-
A_24_P832156	0.0115222	2.59815	up	5.8306	5.21295	5.57203	4.00998	4.65872	3.81442	FAM120AOS	hg19	mRNA	chr9	-
A_23_P67466	0.027975	3.38374	up	10.3574	10.5464	10.3132	8.91582	9.37642	7.64882	PSMD8	hg19	mRNA	chr19	+
A_23_P66682	0.000865	9.33218	down	5.2451	4.47193	5.50123	8.4868	8.47253	7.92558	HOXB6	hg19	mRNA	chr17	-
A_24_P226108	0.000689	4.9006	up	6.81681	6.71998	7.33307	4.37631	4.7391	4.87558	RBM47	hg19	mRNA	chr4	-
A_23_P7761	0.00110569	8.38716	up	7.42715	6.77231	7.75023	3.79807	4.43978	4.50729	C5orf22	hg19	mRNA	chr5	+
A_23_P432626	0.0296231	5.50392	up	6.14659	6.63908	6.73409	3.65176	5.44349	3.04313	SLC25A40	hg19	mRNA	chr7	-
A_33_P3395314	0.00208514	5.0209	up	5.46829	5.83267	6.28872	3.54714	3.13695	3.92176		hg19	mRNA	chr1	-
A_23_P1072	0.0254044	4.46255	up	11.8012	12.2828	13.1126	10.5139	10.9164	9.2927	ATP1A1	hg19	mRNA	chr1	+
A_24_P4661	0.00318873	3.57495	up	8.85161	9.59697	9.75208	7.71102	7.42006	7.5558	EI24	hg19	mRNA	chr11	+
A_23_P126416	0.0012368	12.1958	up	7.41582	6.76775	5.98186	3.42571	2.96835	2.94641	TIE1	hg19	mRNA	chr1	+
A_33_P3226154	0.0457793	51.2575	up	7.00129	13.386	10.4437	4.82131	3.23824	5.73233		hg19	mRNA	chr2	-
A_24_P109214	0.000377	10.5304	up	6.97654	6.62873	6.67778	3.28833	3.89455	2.91071	APOC1	hg19	mRNA	chr19	+
A_33_P3271634	0.0238667	2.15096	down	6.96756	6.40077	6.90538	7.62787	7.58909	8.3717	HLA-DPB1	hg19	mRNA	chr6	+
A_33_P3346046	0.0211758	3.23355	down	11.5189	11.2704	10.6935	13.282	13.2037	12.0762		hg19	mRNA	chr17	-
A_23_P140301	0.0064698	5.67288	up	9.31145	9.45163	8.90106	7.17606	7.16112	5.81472	PSMA3	hg19	mRNA	chr14	+
A_33_P3335177	0.00770272	5.84191	up	6.28385	7.18704	6.68076	4.75117	3.30356	4.4576	SFRP4	hg19	mRNA	chr7	-
A_24_P363005	0.026831	3.24698	up	7.92558	7.81666	8.20246	6.63318	6.88784	5.32637	UBE2D3	hg19	mRNA	chr4	-
A_33_P3329444	0.00160247	2.954	down	6.19392	6.12189	5.55531	7.44477	7.56361	7.55074	MAMSTR	hg19	mRNA	chr19	-
A_32_P12639	0.024529	4.57459	up	7.22709	7.16919	7.58261	5.58316	5.88983	3.92498	PSMD12	hg19	mRNA	chr17	-
A_33_P3354631	0.0366656	2.77576	down	6.17101	7.05496	6.35321	8.00674	7.31373	8.67736	LOC100132292	hg19	mRNA	chr15	-
A_23_P100632	0.0245794	3.36869	up	8.96717	8.12909	8.10975	7.05763	7.06352	5.8283	HN1	hg19	mRNA	chr17	-
A_23_P157268	0.0166777	2.25101	up	5.63294	5.98541	5.89123	4.57858	5.18199	4.2373	CLDN12	hg19	mRNA	chr7	+
A_33_P3271273	0.000835	2.70007	down	5.43559	5.71556	5.31367	7.06286	6.98512	6.71582	HOXB2	hg19	mRNA	chr17	-
A_33_P3214012	0.014755	2.13479	down	6.17057	5.48746	5.40765	6.80792	6.57905	6.96099	HMGCLL1	hg19	mRNA	chr6	-
A_33_P3319810	0.00498903	4.90319	down	3.25119	3.82507	3.30697	5.39973	6.4877	5.37698	FAM123C	hg19	mRNA	chr2	+
A_24_P167683	0.0202657	2.4163	up	7.52952	8.58878	7.7827	6.63098	6.92583	6.52577	ITPK1	hg19	mRNA	chr14	-
A_24_P5750	0.0401272	2.61716	down	7.97094	7.74161	7.80191	9.1667	8.46379	10.048	KLK2	hg19	mRNA	chr19	+
A_23_P134176	0.000104	11.6865	up	12.0002	12.4174	12.4918	8.81284	8.43395	9.02237	SOD2	hg19	mRNA	chr6	-
A_24_P87931	0.0147126	4.51183	up	12.9295	12.7019	12.6187	9.66726	10.5918	11.47	APOL1	hg19	mRNA	chr22	+
A_24_P382765	0.0240092	2.0512	up	8.65424	8.33368	8.85321	7.89217	7.75749	7.08207	NHP2L1	hg19	mRNA	chr22	-
A_23_P327370	0.0108999	3.98348	up	7.91171	7.60817	8.78047	6.20826	6.51703	5.59296	PGPEP1	hg19	mRNA	chr19	+
A_21_P0011319	0.000952	2.64214	down	6.26982	6.59065	6.19585	7.87396	7.84412	7.54336	STARD9	hg19	mRNA	chr15	+
A_33_P3408280	0.0446725	2.18065	down	4.6525	5.66767	5.78836	6.20334	6.59004	6.68943		hg19	mRNA	chr7	+
A_23_P393607	0.0388828	4.05659	up	6.82285	7.35997	6.61823	5.56914	5.51658	3.65452	SNAP47	hg19	mRNA	chr1	+
A_33_P3306110	0.00241554	2.20527	up	5.20305	5.49091	5.26304	4.07135	4.46018	4.00261	CALCRL	hg19	mRNA	chr2	-
A_23_P210109	0.00680877	5.0911	down	5.67136	4.62508	4.88149	7.72378	7.75341	6.74466	CYP26B1	hg19	mRNA	chr2	-
A_23_P142096	0.00478263	5.42487	down	5.66699	5.63978	4.81117	7.70093	7.311	8.42478	GPR32	hg19	mRNA	chr19	+
A_24_P224727	0.000258	16.9909	up	6.26761	7.33703	7.14804	2.81638	2.9394	2.73684	CEBPA	hg19	mRNA	chr19	-
A_23_P45345	0.0153023	4.383	up	10.0333	10.3574	9.72114	8.18383	8.58239	6.94981	HTATSF1	hg19	mRNA	chrX	+
A_23_P250462	0.0409465	3.49995	up	7.71597	8.85191	8.91892	7.04247	7.25697	5.76537	ATP6AP1	hg19	mRNA	chrX	+
A_21_P0013930	0.0470818	2.90944	up	6.86742	6.82567	7.36703	4.77089	6.48054	5.18648	LOC100287852	hg19	mRNA	chr3	+
A_24_P302695	0.0409199	2.77573	up	6.95133	6.67114	6.93976	5.7653	5.9633	4.41503	MRPL30	hg19	mRNA	chr2	+
A_23_P86943	0.0231634	2.04906	up	9.43361	9.77638	10.1233	8.8078	9.06892	8.35165	SRPR	hg19	mRNA	chr11	-
A_23_P337875	0.0158924	5.12085	up	6.0157	5.96137	7.20722	4.41474	4.5058	3.1946	PAQR3	hg19	mRNA	chr4	-
A_24_P253251	0.0019348	3.7664	up	6.90788	7.15037	7.55613	5.65172	5.03988	5.18321	SLC7A1	hg19	mRNA	chr13	-
A_33_P3592015	0.0423674	4.89786	up	6.11069	5.58348	6.96168	3.58667	5.21561	2.97712	HABP4	hg19	mRNA	chr9	+
A_24_P390668	0.000986	4.45798	up	6.76531	6.86012	6.83496	4.36411	5.15563	4.47147	FMNL1	hg19	mRNA	chr17	+
A_23_P419624	0.00422974	4.60786	up	8.06171	6.97259	7.45113	5.69821	5.13121	5.04373	BLCAP	hg19	mRNA	chr20	-
A_33_P3376493	2.43e-05	13.995	down	4.03167	3.86546	4.02842	8.07669	7.51685	7.75252	AGTR2	hg19	mRNA	chrX	+
A_33_P3323453	0.0363266	2.09692	up	8.90397	9.0963	9.85826	8.52386	8.2439	7.88595	HM13	hg19	mRNA	chr20	+
A_33_P3775848	0.00131294	8.24341	up	6.24777	6.81189	6.33871	3.86443	2.76135	3.64287	CLIC2	hg19	mRNA	chrX	-
A_24_P922357	0.000783	4.39677	up	5.47735	5.33598	5.65149	3.26238	3.75937	3.03374	C22orf39	hg19	mRNA	chr22	-
A_33_P3407742	0.0275909	10.5127	up	8.48547	8.34824	8.74825	6.14325	6.11321	3.14332	PPM1B	hg19	mRNA	chr2	+
A_24_P127121	0.00866731	4.85892	up	8.34272	7.32322	7.16248	5.55589	5.69462	4.736		hg19	mRNA	chrX	+
A_24_P98555	0.028692	2.38953	up	6.58091	6.69044	7.27645	5.85822	5.93987	4.97953	FAM45A	hg19	mRNA	chr10	+
A_23_P412515	0.0071026	3.33527	up	8.00724	9.14607	8.7925	7.0261	6.80903	6.89726	CLDN12	hg19	mRNA	chr7	+
A_24_P408047	0.00395409	2.81589	up	6.59836	5.92013	5.81954	4.58479	4.72245	4.55002	PLEKHA4	hg19	mRNA	chr19	-
A_23_P155857	0.0152102	3.32464	up	6.00968	5.62984	5.68916	3.97752	4.78204	3.36954	NUDT6	hg19	mRNA	chr4	-
A_24_P132470	0.0323899	10.0843	up	8.16741	9.07513	10.9759	6.55007	6.83212	4.83414	ESYT2	hg19	mRNA	chr7	-
A_23_P55256	3.35e-05	2.39189	up	5.78985	5.95624	5.88491	4.55669	4.61201	4.68786	ZNF652	hg19	mRNA	chr17	-
A_23_P256413	0.0247504	7.57234	up	9.57017	11.9683	9.76238	7.70747	6.88896	7.94222	CMTM7	hg19	mRNA	chr3	+
A_33_P3370163	0.030789	2.07466	down	8.47446	8.62796	8.32837	9.50595	9.00494	10.0785		hg19	mRNA	chr15	-
A_23_P35399	0.00327859	4.58949	up	11.5341	11.031	11.112	9.34035	9.34093	8.40087	ANXA11	hg19	mRNA	chr10	-
A_23_P122041	0.0418078	3.97476	up	8.8523	9.35971	9.39318	7.89009	7.83297	5.90953	PPP2CA	hg19	mRNA	chr5	-
A_33_P3347787	0.00807574	2.63148	down	5.60235	5.16907	5.36684	6.58	6.46264	7.28324		hg19	mRNA		+
A_24_P154142	0.0210929	3.22818	down	4.82003	5.01498	5.0728	6.01242	7.53071	6.43685	RXFP4	hg19	mRNA	chr1	+
A_33_P3318148	0.0351135	2.06203	down	4.36618	4.01212	4.44071	5.24507	4.82673	5.87941	SLC24A4	hg19	mRNA	chr14	+
A_23_P69573	0.00280663	5.24556	up	7.88079	8.36991	7.71941	5.3179	5.26445	6.21447	GUCY1A3	hg19	mRNA	chr4	+
A_23_P352870	0.0199262	3.29894	up	6.98593	7.12316	6.97768	5.49514	5.98672	4.43889	PVRL2	hg19	mRNA	chr19	+
A_24_P277934	0.0457236	3.92015	down	13.9129	15.0726	13.169	16.7939	15.8683	15.4052	COL1A2	hg19	mRNA	chr7	+
A_23_P4036	0.0095013	10.569	up	8.0725	9.13401	10.0473	6.27902	5.97366	4.79579	TEX2	hg19	mRNA	chr17	-
A_23_P31477	0.00674262	2.26362	up	8.82818	8.95394	9.43892	7.9943	8.05923	7.63161	NUDCD3	hg19	mRNA	chr7	-
A_23_P312132	0.00944132	4.04533	up	4.85077	5.54732	6.21842	3.82995	3.23441	3.50338	ITGAX	hg19	mRNA	chr16	+
A_23_P254888	0.00120732	8.02055	up	11.0636	10.9094	11.9208	8.30057	8.61669	7.96546	ZYX	hg19	mRNA	chr7	+
A_33_P3378509	0.00813826	3.40989	up	5.40344	5.37698	5.78086	3.8309	4.29203	3.12917	USP38	hg19	mRNA	chr4	+
A_33_P3309741	0.0049274	2.71889	down	5.74152	4.92886	5.38469	6.58864	6.89805	6.89743	CCDC108	hg19	mRNA	chr2	-
A_24_P268160	0.0394165	2.66246	up	8.27604	8.72815	8.38705	7.45721	7.54078	6.15499	DRAM2	hg19	mRNA	chr1	-
A_23_P130304	0.0379129	2.36543	up	7.37241	7.16793	7.34667	6.36899	6.53578	5.25592	TXNL4A	hg19	mRNA	chr18	-
A_23_P157793	0.000827	91.6355	down	4.86932	2.9377	3.08039	10.4898	10.5328	9.41823	CA9	hg19	mRNA	chr9	+
A_24_P383609	0.00139682	5.17977	up	5.86258	4.87386	5.53897	3.15488	3.09827	2.90359	NANOS1	hg19	mRNA	chr10	+
A_24_P286013	0.0346171	3.72919	up	8.40038	8.22339	8.78865	7.19758	7.10478	5.41347	UBE2K	hg19	mRNA	chr4	+
A_33_P3245631	0.00968567	3.98531	up	8.65555	8.7058	8.64873	5.95324	6.63538	7.43738	TTC39A	hg19	mRNA	chr1	-
A_23_P384517	7.27e-05	7.89277	up	9.52461	9.22763	9.11314	6.50168	6.35468	6.06742	GYG1	hg19	mRNA	chr3	+
A_21_P0011967	6.43e-05	12.8776	up	6.54459	7.17478	7.12827	3.29183	3.35239	3.14306	SFRP4	hg19	mRNA	chr7	-
A_23_P317683	0.0347699	2.95381	up	5.14396	5.63759	5.41255	3.76601	4.69306	3.0473	TRAPPC10	hg19	mRNA	chr21	+
A_24_P233917	0.0447293	4.96517	up	8.5272	9.27868	8.44658	7.16628	7.22308	4.92757	KIAA0494	hg19	mRNA	chr1	-
A_23_P107587	0.00195537	2.73352	up	6.9559	7.29055	7.55397	5.61797	5.95953	5.87064	NPC1	hg19	mRNA	chr18	-
A_33_P3286552	0.0382176	2.1615	down	5.86747	5.83895	5.82919	6.45811	6.7454	7.66821	NOX1	hg19	mRNA	chrX	-
A_23_P167920	0.0127993	4.15343	up	5.43553	5.9965	5.99673	4.26414	2.87599	4.12573	DLL1	hg19	mRNA	chr6	-
A_21_P0000199	0.0241428	5.18125	down	5.54038	6.77166	6.4356	8.88714	9.43645	7.54396	HOXA6	hg19	mRNA	chr7	-
A_23_P358195	0.00745269	2.08579	down	5.42679	6.06843	5.81346	6.66131	6.82053	7.00862	GOLGA6L10	hg19	mRNA	chr15	-
A_23_P202334	0.0318893	2.84401	down	7.95182	6.93488	7.67489	9.40699	9.35767	8.32072	FGFR2	hg19	mRNA	chr10	-
A_33_P3380932	0.0103945	3.87077	up	7.90435	8.40113	9.04522	6.427	7.00287	6.06297	ZNF800	hg19	mRNA	chr7	-
A_21_P0011843	0.00935985	3.27449	up	6.91822	6.62383	7.01032	5.05521	4.58764	5.77571	LOC729468	hg19	mRNA		+
A_23_P53891	0.0112077	10.5974	up	7.66359	8.02623	6.68918	4.58158	4.82306	2.75744	KLF5	hg19	mRNA	chr13	+
A_33_P3746549	0.0191671	3.37435	down	6.55351	5.19327	6.21677	7.3119	7.96048	7.95501	PLEKHG4B	hg19	mRNA	chr5	+
A_33_P3263890	0.0152829	11.8036	up	7.41315	7.43901	4.86449	2.88103	3.39554	2.75663	PRRX1	hg19	mRNA	chr1	+
A_23_P45294	0.0071335	2.90613	up	6.55159	7.15162	7.49928	5.76251	5.48609	5.33659	FAM199X	hg19	mRNA	chrX	+
A_24_P36299	0.0149594	2.8129	up	9.33975	9.51784	9.18588	8.18783	8.22703	7.15242	ARHGAP35	hg19	mRNA	chr19	+
A_23_P14473	0.0285511	3.99664	up	6.42629	6.995	6.30073	4.99161	5.26181	3.47223	CNIH	hg19	mRNA	chr14	-
A_33_P3331307	0.00277246	10.164	up	6.86612	7.51691	6.56121	4.07031	2.78853	4.04922	CDC42EP3	hg19	mRNA	chr2	-
A_23_P105392	0.0139595	2.83213	up	8.46084	7.99283	8.40273	7.12891	7.09409	6.12773	CCT2	hg19	mRNA	chr12	+
A_33_P3350758	0.000407	3.79095	up	7.56324	7.39286	7.31431	5.51497	5.7723	5.21546	RASAL2	hg19	mRNA	chr1	+
A_33_P3324428	0.00575576	9.62179	up	8.53108	7.43022	7.88057	4.44535	5.66855	3.92906	AKAP1	hg19	mRNA	chr17	+
A_23_P30547	0.000323	33.7788	up	7.99035	8.35819	9.09948	3.26706	2.97483	3.972	LCP2	hg19	mRNA	chr5	-
A_23_P66543	0.0480908	2.60893	up	5.99646	6.31077	6.22384	4.12686	5.73114	4.52268	PIK3R5	hg19	mRNA	chr17	-
A_23_P335452	0.0006	4.39336	up	7.69515	7.54133	7.24489	5.63062	5.03908	5.40569	ZCCHC24	hg19	mRNA	chr10	-
A_23_P20248	0.00384566	4.01949	up	9.17094	8.87602	9.52983	7.55607	7.3514	6.64828	MAP2K1	hg19	mRNA	chr15	+
A_23_P89101	0.020791	2.2656	down	5.6197	5.70941	5.80521	6.68333	6.48191	7.50877	41894	hg19	mRNA	chr16	-
A_33_P3363898	0.0422455	2.87183	up	6.63009	5.23329	6.33529	3.95545	4.83259	4.84471	TUBG1	hg19	mRNA	chr17	+
A_33_P3407638	0.0121162	2.33394	up	5.89207	5.93771	5.88456	4.6949	5.16098	4.19016	C11orf46	hg19	mRNA	chr11	+
A_23_P210948	0.0129765	3.34491	up	6.45704	6.18185	7.15913	4.69798	5.41338	4.46076	UQCC	hg19	mRNA	chr20	-
A_23_P50357	0.00264721	2.99035	up	6.59959	6.79606	6.77473	5.3634	5.38108	4.68496	ARHGEF18	hg19	mRNA	chr19	+
A_23_P332960	0.000587	2.81796	up	7.61797	7.49061	7.84107	6.13152	5.97565	6.35853	TMEM80	hg19	mRNA	chr11	+
A_24_P334130	0.0475725	9.32242	up	17.0667	16.7605	16.6207	14.7181	14.737	11.3306	FN1	hg19	mRNA	chr2	-
A_24_P327181	0.0291635	2.63937	down	7.24835	6.05912	7.00385	8.1591	8.54594	7.80686	WNK4	hg19	mRNA	chr17	+
A_23_P210358	0.0313336	6.13449	up	8.01536	8.24761	8.09034	6.25632	6.34835	3.89781	LIMS1	hg19	mRNA	chr2	+
A_23_P355385	0.0118549	2.72289	up	8.78556	8.6495	8.61475	7.46202	7.65582	6.59655	PPP6C	hg19	mRNA	chr9	-
A_33_P3418055	0.0086289	2.10964	down	6.06281	6.17889	5.87746	7.35075	6.70534	7.29405	ZNF235	hg19	mRNA	chr19	-
A_24_P311856	0.00103069	4.98217	down	9.92964	10.3835	9.6203	12.5384	12.0032	12.3421	COL9A1	hg19	mRNA	chr6	-
A_23_P217570	0.0269533	11.2314	down	4.67307	5.59334	7.7537	9.90871	10.0023	8.57744	CAPN6	hg19	mRNA	chrX	-
A_33_P3295523	0.000351	2.03772	down	6.93939	7.06489	7.25073	8.13182	8.09927	8.10478	RAC3	hg19	mRNA	chr17	+
A_23_P148372	0.002092	2.93403	up	6.58502	6.88961	7.17078	5.50589	5.42669	5.05418	CSTF2	hg19	mRNA	chrX	+
A_33_P3382835	0.00150518	3.05923	down	6.53751	6.0931	5.83895	7.84937	7.75704	7.70266	NYNRIN	hg19	mRNA	chr14	+
A_32_P181077	0.00165613	4.60035	up	5.67037	5.51185	4.99023	3.10252	3.58372	2.88097	DOCK8	hg19	mRNA	chr9	+
A_33_P3413168	5.01e-05	9.77833	down	3.61279	3.29539	3.20401	6.91294	6.56338	6.50463	COL27A1	hg19	mRNA	chr9	+
A_23_P59426	0.0139295	3.236	up	7.32531	7.41134	7.39569	5.49091	6.46001	5.09878	PAXIP1	hg19	mRNA	chr7	-
A_33_P3236921	0.00880669	2.35886	up	7.58985	7.90292	7.30729	5.99272	6.64982	6.44326	PARP1	hg19	mRNA	chr1	-
A_23_P141715	0.033172	3.12286	up	8.76682	9.8207	9.15497	7.8597	8.15688	6.79731	C18orf10	hg19	mRNA	chr18	-
A_23_P115105	0.0499129	3.32531	up	8.7537	9.05901	8.19013	7.03037	7.86926	5.90276	C1orf144	hg19	mRNA	chr1	+
A_23_P34956	0.0242668	3.39177	up	8.65602	9.06288	9.80974	7.55847	7.96666	6.71739	MRPL9	hg19	mRNA	chr1	-
A_33_P3351536	0.00116438	5.41263	up	5.97779	6.4203	6.37031	4.04958	3.30271	4.10712	PTK2B	hg19	mRNA	chr8	+
A_23_P66563	0.00417317	3.21324	up	5.94186	6.61911	6.60689	4.93653	4.82531	4.35395	SMG8	hg19	mRNA	chr17	+
A_23_P305140	0.00953641	3.96865	up	5.96858	5.91003	5.77835	3.87894	4.63738	3.17469	C10orf32	hg19	mRNA	chr10	+
A_23_P79221	0.0237343	4.77172	up	7.93934	8.03435	7.77387	6.23236	6.34844	4.40322	ACVR1	hg19	mRNA	chr2	-
A_33_P3215023	0.0302737	2.22387	up	8.17012	8.46951	8.85097	7.41283	7.80821	6.81033	C6orf89	hg19	mRNA	chr6	+
A_33_P3232458	0.03541	3.18981	up	6.72745	6.6119	5.77278	5.46546	4.69667	3.9296	CLIP4	hg19	mRNA	chr2	+
A_23_P85693	0.000658	6.15408	up	6.41609	6.97562	6.18981	3.63243	4.10672	3.97775	GBP2	hg19	mRNA	chr1	-
A_23_P3186	0.0465757	2.38125	up	7.32279	7.80959	7.44644	6.52247	6.83625	5.46494	CCNK	hg19	mRNA	chr14	+
A_24_P172481	0.00175185	11.5281	up	6.60019	7.49956	7.22763	3.21545	4.36742	3.16325	TRIM22	hg19	mRNA	chr11	+
A_24_P346431	0.0235937	4.05361	up	10.547	10.5266	10.4281	8.97609	9.11584	7.3521	TNS3	hg19	mRNA	chr7	-
A_23_P136573	0.0168272	8.05593	up	7.50808	6.76147	8.58374	4.83337	5.4251	3.56466	ST3GAL5	hg19	mRNA	chr2	-
A_23_P143247	0.022924	6.54499	up	7.35386	7.38157	6.84112	5.19592	3.01427	5.23519	TSHZ2	hg19	mRNA	chr20	+
A_33_P3396389	0.00810763	8.39016	up	8.57415	8.16871	7.32141	5.1278	5.73139	3.99899	IL1R1	hg19	mRNA	chr2	+
A_23_P78152	0.0140086	5.04477	up	6.50421	6.86708	6.15749	4.88524	4.47924	3.15995	MIS12	hg19	mRNA	chr17	+
A_33_P3317336	0.0355851	2.57206	up	5.8115	6.12042	5.14635	4.63652	4.68125	3.67173		hg19	mRNA	chr5	-
A_23_P70843	0.00460699	6.85851	up	5.93091	6.38948	7.21482	3.8288	4.21188	3.16084	BPGM	hg19	mRNA	chr7	+
A_23_P12992	0.0170787	2.30923	up	10.5228	11.3172	11.5103	10.0186	9.85939	9.85006	TRMT112	hg19	mRNA	chr11	-
A_24_P207150	0.0325918	3.28777	up	5.78965	5.49531	5.35285	3.74811	4.76583	2.97253	UBE3A	hg19	mRNA	chr15	-
A_21_P0000109	0.0227247	5.75213	up	10.5828	10.3985	10.6896	8.36132	9.0395	6.69784	MTRNR2L9	hg19	mRNA	chr6	+
A_33_P3263696	0.016622	2.67569	up	7.78937	8.28186	8.70673	7.11077	7.04859	6.35886	ATG13	hg19	mRNA	chr11	+
A_33_P3225983	0.0270373	2.78819	down	7.34645	7.96648	7.84946	9.52515	9.6516	8.42363		hg19	mRNA	chr2	-
A_23_P86570	0.0403034	6.19416	up	7.12827	6.33635	6.34268	2.94128	5.63464	3.33866	ANXA7	hg19	mRNA	chr10	-
A_23_P69109	0.00439976	7.34257	up	7.2869	6.92048	6.198	3.64604	4.67572	3.45476	PLSCR1	hg19	mRNA	chr3	-
A_23_P60002	0.0435984	2.9197	up	7.06286	7.87656	6.63251	5.88538	6.1593	4.88978	TTC35	hg19	mRNA	chr8	+
A_23_P20107	0.00336908	3.8366	up	8.72055	9.05391	9.48681	7.34693	7.38325	6.7116	GSTK1	hg19	mRNA	chr7	+
A_23_P303155	0.0264374	3.64078	up	7.12597	7.41757	7.45484	5.82978	6.15617	4.4197	TMEM87B	hg19	mRNA	chr2	+
A_23_P205768	0.0362301	4.06213	up	9.27868	9.90487	9.74915	8.27721	8.21557	6.37321	ARPP19	hg19	mRNA	chr15	-
A_23_P61127	0.0203315	5.31398	up	7.43826	7.09051	8.575	5.58244	5.91225	4.3797	APOO	hg19	mRNA	chrX	-
A_23_P158053	0.00757249	2.26429	up	7.66742	7.47658	8.01814	6.73616	6.69743	6.19137	C9orf16	hg19	mRNA	chr9	+
A_33_P3374589	0.00243043	2.08713	down	8.22003	7.8427	7.81407	9.03355	8.86748	9.16033	ATXN10	hg19	mRNA	chr22	+
A_24_P203226	0.0313857	5.38997	up	11.0642	12.5233	13.282	10.1993	10.256	9.12341	PPIAL4A	hg19	mRNA	chr1	-
A_23_P16992	0.0172052	3.53361	up	5.7447	5.19148	6.0275	4.08807	4.35189	3.06028	PKP4	hg19	mRNA	chr2	+
A_32_P342064	0.0143722	2.27899	up	9.71724	10.4722	10.228	9.16284	9.09966	8.58977	FTH1	hg19	mRNA	chr11	-
A_24_P295877	0.0495417	4.39926	up	6.27152	6.28747	6.4767	3.68397	5.71386	3.22608	CEP104	hg19	mRNA	chr1	-
A_33_P3304511	0.0436712	2.82228	down	4.25524	4.14361	4.98837	5.41328	5.63266	6.83186	SULT1C4	hg19	mRNA	chr2	+
A_21_P0011816	0.0421272	2.66503	down	4.93318	4.77807	5.94202	6.95016	6.93729	6.00828	IGSF3	hg19	mRNA	chr1	-
A_33_P3245539	0.0252714	4.9333	up	8.59288	8.99424	8.41001	6.71382	7.25045	5.12519	PNMA1	hg19	mRNA	chr14	-
A_24_P343233	0.000318	8.21467	up	11.7247	11.6576	12.3284	8.76573	8.66481	9.16562	HLA-DRB1	hg19	mRNA	chr6	-
A_33_P3313532	0.00361981	2.57512	down	5.75637	6.2425	6.41231	7.62602	7.29162	7.58745	ANKRD20A1	hg19	mRNA	chr9	+
A_33_P3220857	0.024998	2.36144	down	5.70821	5.73315	5.6648	6.78001	6.42548	7.61966	C9orf64	hg19	mRNA	chr9	-
A_33_P3302652	0.0393043	6.50697	up	6.26852	7.95429	7.20258	5.09494	2.94086	5.28364		hg19	mRNA	chr1	-
A_32_P831181	0.0420752	2.18767	up	6.63819	7.20091	6.96339	6.00812	6.27726	5.12895	BRI3BP	hg19	mRNA	chr12	+
A_23_P102965	0.000408	4.43117	up	8.8696	8.40919	8.24057	6.36406	6.46248	6.24975	BCL2L13	hg19	mRNA	chr22	+
A_32_P161762	0.00629744	5.12566	up	7.14028	8.54468	7.51058	5.48935	5.06096	5.57203	RUNX2	hg19	mRNA	chr6	+
A_33_P3278265	0.00771246	2.3864	up	6.34971	6.5625	6.35434	5.63221	4.81138	5.05846	PYROXD1	hg19	mRNA	chr12	+
A_23_P414958	0.000336	7.81996	up	6.06724	6.26649	5.72906	2.86529	2.82847	3.46755	PLXNC1	hg19	mRNA	chr12	+
A_23_P89460	0.000486	3.89523	up	7.93642	8.52263	8.35799	6.35468	6.16941	6.40782	AATF	hg19	mRNA	chr17	+
A_33_P3390539	0.0091568	2.53375	down	5.97022	5.0839	5.26987	6.67114	6.9578	6.71887	GYLTL1B	hg19	mRNA	chr11	+
A_33_P3230189	0.0329201	2.14335	up	8.03232	7.23304	7.3811	6.08681	6.90457	6.35547	SLITRK6	hg19	mRNA	chr13	-
A_23_P118105	0.0186675	3.53337	up	8.29068	7.78836	8.43298	6.26966	7.13783	5.6414	NDUFB10	hg19	mRNA	chr16	+
A_23_P14284	1.97e-05	3.4919	up	8.20979	8.08947	7.96151	6.33386	6.27848	6.2364	VTI1B	hg19	mRNA	chr14	-
A_19_P00321310	0.00180569	2.15897	down	7.26449	7.02512	6.99688	7.95764	8.31377	8.34611	P39188	hg19	mRNA	chr11	+
A_33_P3775281	0.0372954	2.33984	down	9.47207	9.6501	9.73174	10.8799	10.1482	11.505	LOC644050	hg19	mRNA	chr19	-
A_33_P3326275	0.0375838	2.50747	down	6.12912	6.95523	6.73527	7.73463	7.44	8.62371	LOC100653325	hg19	mRNA	chr2	+
A_33_P3214665	0.00283633	2.5357	up	6.02286	6.17137	5.70884	4.67515	4.86313	4.33764	MAP2	hg19	mRNA	chr2	+
A_33_P3215640	0.0343756	8.65416	up	6.57811	9.72194	8.21988	4.95556	4.44711	5.77708	PI16	hg19	mRNA	chr6	+
A_33_P3307133	0.0224285	2.45307	down	5.89279	4.74838	5.58582	6.50273	6.74639	6.86162	GRIK2	hg19	mRNA	chr6	+
A_23_P145397	0.0369317	4.69937	up	6.85866	7.78915	7.90796	5.80802	6.04581	4.00455	CCNC	hg19	mRNA	chr6	-
A_23_P62741	0.00147583	7.78274	up	7.00287	6.76246	6.03243	4.03264	3.19051	3.69377	ELTD1	hg19	mRNA	chr1	-
A_24_P336584	0.0101641	11.2592	up	6.84818	7.03958	8.83994	3.88582	3.46972	4.89305	RASSF5	hg19	mRNA	chr1	+
A_33_P3326807	0.00601735	2.40248	down	7.02822	6.25433	6.73418	7.88882	7.83684	8.08464	LOC100130152	hg19	mRNA	chr20	-
A_23_P215449	0.00280938	2.06298	up	8.23018	8.17282	8.56613	7.41345	7.34299	7.07849	BAZ1B	hg19	mRNA	chr7	-
A_23_P135164	0.0157476	2.04008	down	5.09802	5.34423	4.63928	5.75587	6.21465	6.19688	UAP1L1	hg19	mRNA	chr9	+
A_24_P205130	0.000357	3.12392	up	6.05766	6.00035	5.82487	4.26984	4.56002	4.12294	FNBP1	hg19	mRNA	chr9	-
A_23_P90679	0.00495499	2.04395	up	7.42505	6.87236	7.3648	6.25751	6.07833	6.23228	STRADB	hg19	mRNA	chr2	+
A_33_P3373364	0.0311767	2.04721	up	9.13694	9.06753	9.23912	8.27624	8.55765	7.50872	CLIC4	hg19	mRNA	chr1	+
A_24_P379820	0.0018903	6.26276	down	7.17852	7.27433	6.72389	9.98043	10.0717	9.06506	ITM2C	hg19	mRNA	chr2	+
A_23_P109143	0.0278944	5.10676	up	8.5501	8.88115	9.23464	7.13571	7.27091	5.20203	PRNP	hg19	mRNA	chr20	+
A_24_P351304	0.0164773	4.28617	up	8.10247	7.8017	7.97159	6.42476	6.33386	4.81808	IMMT	hg19	mRNA	chr2	-
A_33_P3257708	0.0297782	3.79412	up	8.94005	9.41068	10.8435	7.95052	7.86978	7.60266	APOA1BP	hg19	mRNA	chr1	+
A_23_P44166	0.00925256	3.13268	up	9.07215	9.08383	10.0691	7.68631	7.98707	7.60952	DCXR	hg19	mRNA	chr17	-
A_23_P159237	0.022523	2.14553	down	5.04703	5.34922	5.44166	6.21361	6.00001	6.92831	GPR20	hg19	mRNA	chr8	-
A_24_P102880	0.00782764	3.06344	up	5.93182	5.78393	5.36373	4.03239	4.58302	3.6186	NAV1	hg19	mRNA	chr1	+
A_21_P0014688	0.00105047	3.1775	down	4.81295	5.05947	5.03277	6.41679	6.49892	6.99316	LOC100288368	hg19	mRNA	chr16	-
A_33_P3419785	0.0159607	4.35158	down	10.0258	9.70641	10.2613	12.8524	12.3513	11.1545	BNIP3	hg19	mRNA	chr10	-
A_23_P208706	0.0451944	2.24145	up	6.81996	6.65941	6.47237	4.89181	6.2267	5.33992	BAX	hg19	mRNA	chr19	+
A_33_P3379939	0.00494773	13.078	up	12.7311	14.5351	14.7837	10.4307	10.4541	10.0379	HLA-F	hg19	mRNA	chr6	+
A_23_P94103	0.00474039	46.5457	up	9.83098	12.8781	11.6756	5.48274	5.54484	6.73541	SCARA5	hg19	mRNA	chr8	-
A_33_P3363305	0.0479324	2.28281	down	9.71331	9.04659	9.61157	10.5941	10.0388	11.3109		hg19	mRNA	chr11	+
A_23_P137578	0.0301936	6.51161	up	6.84729	8.1498	7.03037	5.47226	5.22643	3.21973	FBXO28	hg19	mRNA	chr1	+
A_33_P3329078	0.00502544	5.47646	down	9.33692	8.58815	9.31026	11.8349	11.9532	10.807	HBG1	hg19	mRNA	chr11	-
A_23_P168868	0.00811257	3.13495	up	8.96173	10.0577	9.34384	8.00812	7.73752	7.67232	PTDSS1	hg19	mRNA	chr8	+
A_23_P118002	0.0355715	2.79213	up	8.73929	8.13156	7.92116	7.24469	7.13148	5.97174	UQCRC2	hg19	mRNA	chr16	+
A_23_P360209	0.00290673	4.95513	up	14.5462	13.4818	14.2543	11.83	11.4875	12.038	ND3	hg19	mRNA	chrM	+
A_23_P76015	0.0227422	2.56264	up	6.8471	7.69394	6.97578	5.61997	6.34765	5.47631	ARHGEF17	hg19	mRNA	chr11	+
A_24_P159635	0.00931271	2.84254	down	5.37318	5.45164	6.16503	6.9181	7.03119	7.5621	LIMD2	hg19	mRNA	chr17	-
A_24_P346126	0.000402	4.63602	up	5.84862	5.90461	6.09892	4.02119	3.38126	3.81103	SERF1A	hg19	mRNA	chr5	+
A_19_P00319413	0.00341698	5.14941	up	5.77772	5.95225	6.28517	4.1273	2.96085	3.83376		hg19	mRNA	chr8	+
A_33_P3334398	0.0156155	4.58224	up	12.5331	12.3215	12.3164	9.2199	10.2821	11.0808	CA6	hg19	mRNA	chr1	+
A_32_P222695	0.0358548	2.92084	up	5.76774	6.56836	6.54491	5.13263	3.9046	5.20463	ARHGEF37	hg19	mRNA	chr5	+
A_23_P383258	0.0136746	5.75901	up	6.64759	4.66037	5.14206	3.06936	2.90326	2.89994	GDA	hg19	mRNA	chr9	+
A_23_P35045	0.00185414	6.06864	up	5.89961	6.40017	6.53331	3.37197	3.38368	4.27333	ARHGAP30	hg19	mRNA	chr1	-
A_23_P163380	0.0284688	2.15858	up	8.4125	8.68618	8.45128	7.53005	7.88825	6.8014	MTHFS	hg19	mRNA	chr15	-
A_23_P48121	0.032896	2.84683	up	6.8228	8.01008	8.30623	5.94537	6.3012	6.36448	ADIPOR2	hg19	mRNA	chr12	+
A_23_P114740	0.00576023	8.29263	up	9.22763	9.42734	7.75127	5.71726	6.12116	5.41233	CFH	hg19	mRNA	chr1	+
A_23_P13524	0.000337	3.75168	up	6.2836	6.77361	6.65714	4.80196	4.65861	4.53117	TMEM126A	hg19	mRNA	chr11	+
A_32_P215179	0.0109537	2.44611	down	8.42242	8.26017	8.1498	9.7885	9.8972	9.01817	NPIP	hg19	mRNA	chr16	+
A_33_P3281930	0.0313239	3.06788	up	7.69248	7.52546	7.1637	6.17278	6.4451	4.91203	LRRFIP2	hg19	mRNA	chr3	-
A_23_P57379	0.0165136	2.45122	down	6.70487	6.39626	6.59481	7.68835	7.42258	8.46551	CDC45	hg19	mRNA	chr22	+
A_24_P403459	0.00815137	3.96956	down	6.74379	5.558	6.12858	8.14209	7.74515	8.51008	IFNA4	hg19	mRNA	chr9	-
A_23_P137931	0.00255891	13.3541	up	7.40473	7.68527	7.08964	3.13582	3.11327	4.71292	ADORA3	hg19	mRNA	chr1	-
A_23_P25433	0.0304193	4.91827	up	5.78916	6.3147	6.29634	3.28464	5.18473	3.03637	C12orf4	hg19	mRNA	chr12	-
A_23_P148916	0.0425564	2.61518	up	8.96811	9.74829	8.77091	8.00707	8.26147	7.05804	OSBPL9	hg19	mRNA	chr1	+
A_33_P3258723	0.00342677	3.697	up	8.62772	9.12237	9.59653	7.37347	7.32061	6.99348	RMND5B	hg19	mRNA	chr5	+
A_24_P74932	0.00585596	2.16864	up	10.2069	10.2424	10.0693	9.12237	9.36744	8.67837	PLP2	hg19	mRNA	chrX	+
A_23_P42997	0.0296758	2.15148	up	7.3321	7.64316	7.97363	6.79348	5.98936	6.85008	CPSF4	hg19	mRNA	chr7	+
A_33_P3293768	0.0499224	2.52222	down	6.33402	5.8337	6.41592	7.28221	6.91288	8.39263	KRTAP10-6	hg19	mRNA	chr21	-
A_23_P93217	0.0199424	5.28826	down	5.56785	4.92668	5.29608	8.88064	7.2075	6.91085	SLC22A7	hg19	mRNA	chr6	+
A_23_P203137	0.0424285	2.529	up	7.4799	8.20724	8.14209	6.79822	7.16505	5.85026	UBE4A	hg19	mRNA	chr11	+
A_24_P362317	0.014072	5.07118	up	8.6603	10.1352	9.92579	7.60559	7.49871	6.59007	ADAR	hg19	mRNA	chr1	-
A_33_P3254555	0.0302773	3.09875	up	5.53993	6.20668	6.0841	4.70489	4.82043	3.41033	MCM9	hg19	mRNA	chr6	-
A_24_P182122	0.00148394	7.34816	up	13.6006	13.0019	13.6326	10.6866	9.93995	10.9764	ND1	hg19	mRNA	chrM	+
A_23_P207537	0.00710294	2.43794	up	7.63483	7.92716	8.49671	6.72569	6.75609	6.71992	DUSP14	hg19	mRNA	chr17	+
A_33_P3296682	0.0471756	2.75616	up	6.07251	5.71386	5.29688	3.60097	5.13899	3.95531	NDUFB5	hg19	mRNA	chr3	+
A_24_P289260	0.00193935	5.05288	down	4.14028	3.68437	3.11972	5.91492	6.23994	5.80082	DACT2	hg19	mRNA	chr6	-
A_33_P3342663	0.0112284	3.656	down	5.1989	6.09914	5.40798	7.73339	7.78408	6.79936	ADAM33	hg19	mRNA	chr20	-
A_33_P3256660	0.0364352	2.87904	up	12.2434	12.3513	13.2439	11.4197	11.5084	10.3337		hg19	mRNA	chrX	+
A_23_P36120	0.000614	52.6836	up	9.28193	10.1541	9.50963	2.96022	4.06968	4.7579	MS4A6A	hg19	mRNA	chr11	-
A_33_P3238966	0.0190505	4.30559	up	11.9607	11.6238	11.7289	8.6594	9.80423	10.5311	NPLOC4	hg19	mRNA	chr17	-
A_33_P3229357	0.0388782	3.93769	down	6.50568	5.90269	6.41047	8.25855	7.16235	9.32998		hg19	mRNA	chr7	-
A_33_P3240518	0.0189749	3.25292	up	8.22968	7.38284	8.06968	6.41214	6.68285	5.482	AURKAIP1	hg19	mRNA	chr1	-
A_24_P406301	0.0330799	3.38408	up	9.81354	9.35201	9.92	8.34224	8.56705	6.89998	NDUFB2	hg19	mRNA	chr7	+
A_33_P3298492	0.0267995	2.32071	up	11.5514	12.2023	11.9661	11.0571	10.9218	10.0972	PCBP2	hg19	mRNA	chr12	+
A_23_P154938	0.0112147	2.7691	up	6.91775	6.87156	6.8577	5.6151	5.8549	4.76877	HIRA	hg19	mRNA	chr22	-
A_23_P8013	0.0283669	3.64087	down	11.8779	12.6099	11.6736	14.5991	14.1561	12.9991	HIST1H2BL	hg19	mRNA	chr6	-
A_23_P33723	0.00110216	30.0822	up	9.36777	10.4576	9.71889	4.35071	4.55279	5.90826	CD163	hg19	mRNA	chr12	-
A_23_P17706	0.00702307	5.43681	up	6.63521	6.61094	7.45158	3.88579	5.20795	4.27571	IL17RA	hg19	mRNA	chr22	+
A_23_P217901	0.00273545	9.84902	up	6.61857	7.46875	8.2606	4.38032	4.22443	3.84323	TSTD1	hg19	mRNA	chr1	-
A_24_P126181	0.018872	3.88739	up	6.21152	6.73434	7.14368	4.20375	5.60393	4.40546	NR2C2AP	hg19	mRNA	chr19	-
A_23_P154832	0.0286571	4.46754	up	10.9329	11.1753	10.8038	9.34156	9.54729	7.54474	ATP5J	hg19	mRNA	chr21	-
A_23_P29422	0.00013	9.58658	up	10.0831	10.397	10.396	7.42592	6.86886	6.79825	GYG1	hg19	mRNA	chr3	+
A_23_P124024	0.0199787	3.30999	up	5.15555	6.13768	6.23135	4.25483	4.56128	3.528	MED10	hg19	mRNA	chr5	-
A_23_P58529	0.00066	4.20555	up	8.55612	9.21943	9.17631	6.87211	6.96433	6.89854	DIMT1	hg19	mRNA	chr5	-
A_23_P250800	0.00183312	6.90449	up	6.65542	7.07187	6.55214	3.40137	4.59298	3.92248	ST3GAL6	hg19	mRNA	chr3	+
A_33_P3325843	0.000176	5.64907	down	10.54	10.4713	10.3613	13.0446	13.2096	12.6126	FLJ40039	hg19	mRNA		+
A_23_P61551	0.0215788	2.96921	up	5.72599	5.62026	6.14832	4.40186	4.86889	3.5136	CD2BP2	hg19	mRNA	chr16	-
A_23_P258418	0.0293343	2.39382	up	7.06918	6.50789	7.09215	6.09314	5.80049	4.99764	TNIP2	hg19	mRNA	chr4	-
A_23_P1948	0.0154763	2.25171	up	6.34562	6.97027	7.20965	5.69383	5.88606	5.43259	C11orf48	hg19	mRNA	chr11	-
A_33_P3229181	0.0357127	5.08068	up	7.62711	7.48629	8.31197	5.83988	6.45811	4.09231	SLC12A9	hg19	mRNA	chr7	+
A_23_P327698	0.0422337	5.28528	up	6.38987	6.80564	7.31558	4.96212	5.42616	2.91688	LMBRD2	hg19	mRNA	chr5	-
A_33_P3413701	0.0159304	2.99106	up	6.04041	6.089	6.44229	5.1155	4.83161	3.88262	ERAP1	hg19	mRNA	chr5	-
A_33_P3302681	0.020539	4.92753	up	7.03639	6.72136	6.23222	4.842	5.02448	3.2209	TLE4	hg19	mRNA	chr9	+
A_23_P406131	0.0102357	3.32622	up	7.05953	7.45766	7.4924	6.04925	5.8524	4.90627	TMEM159	hg19	mRNA	chr16	+
A_23_P79927	0.0430164	3.11234	up	8.61082	8.55142	8.80367	7.20804	7.86848	5.97539	NOP56	hg19	mRNA	chr20	+
A_33_P3313283	0.0102216	31.4006	down	5.51773	7.85103	4.16927	11.134	10.6634	10.6588	CILP2	hg19	mRNA	chr19	+
A_23_P31536	0.0274529	2.00675	up	7.09086	7.08492	7.53445	6.39605	6.56984	5.72977	SSBP1	hg19	mRNA	chr7	+
A_19_P00317242	0.0171069	2.19979	up	9.58287	9.40894	9.63511	7.86559	8.53639	8.81284	LOC388210	hg19	mRNA	chr16	-
A_23_P308032	0.000178	2.4163	up	5.76459	5.96182	5.96987	4.56197	4.5561	4.75981	NUP98	hg19	mRNA	chr11	-
A_23_P310483	0.0266598	3.22918	up	7.02455	7.71986	6.84313	5.60801	6.16666	4.73937	C8orf58	hg19	mRNA	chr8	+
A_33_P3390102	0.00868419	11.397	up	7.14912	6.97456	8.28275	4.67438	4.44832	2.75199	GIPC1	hg19	mRNA	chr19	-
A_33_P3292588	0.00142894	6.07394	down	2.95989	2.78363	2.81823	5.0241	5.24668	6.09887	UBTFL1	hg19	mRNA	chr11	+
A_33_P3420068	0.0140958	3.22699	up	7.4393	8.19461	7.64573	6.21908	6.56515	5.42485	GOLGA7	hg19	mRNA	chr8	+
A_23_P500400	0.00385275	3.94993	up	5.67981	5.87018	5.706	4.11254	3.12215	4.07582	ABCA6	hg19	mRNA	chr17	-
A_23_P349406	0.0458544	2.25006	down	4.25378	5.44831	4.77047	5.74969	5.80373	6.42903	RIMKLA	hg19	mRNA	chr1	+
A_23_P101351	0.00109106	2.52912	up	6.03004	6.25396	6.57627	4.97233	4.92871	4.94334	ZNF426	hg19	mRNA	chr19	-
A_23_P35912	4.18e-05	3.69542	up	7.90579	7.95335	8.0264	6.02389	5.95169	6.25275	CASP4	hg19	mRNA	chr11	-
A_23_P339773	0.0229832	5.32994	up	7.24463	7.17832	7.0539	5.04188	5.72848	3.46412	TPRG1L	hg19	mRNA	chr1	+
A_23_P215790	0.000823	8.40732	up	7.68356	8.11302	8.66639	5.3633	5.15006	4.73468	EGFR	hg19	mRNA	chr7	+
A_23_P118306	0.00183471	3.23262	up	8.13988	7.94891	8.51254	6.79722	6.48363	6.24237	DNAJA3	hg19	mRNA	chr16	+
A_24_P382187	0.00281526	7.40496	up	10.9802	9.88775	9.54628	7.32355	7.35031	7.07494	IGFBP4	hg19	mRNA	chr17	+
A_23_P426636	0.0234723	3.37222	up	11.0889	12.3925	11.7156	10.4009	10.1762	9.3588	AHNAK	hg19	mRNA	chr11	-
A_24_P319942	0.0311384	5.26529	up	8.15651	8.80104	9.03603	6.93187	6.97786	4.89431	SSR3	hg19	mRNA	chr3	-
A_33_P3403356	0.0133701	4.47787	up	7.088	6.53454	7.15993	5.39521	5.05688	3.84194		hg19	mRNA	chr10	-
A_33_P3228375	0.0252067	2.75215	up	5.79104	5.23247	5.97948	4.37191	4.72073	3.52869	XPO5	hg19	mRNA	chr6	-
A_33_P3310286	0.0414362	2.04814	down	6.60201	6.10893	6.62475	7.22223	7.1276	8.08882	LMNB1	hg19	mRNA	chr5	+
A_24_P566701	0.00595684	2.25293	up	8.10723	8.65708	8.80334	7.46619	7.30646	7.2796	SKP1	hg19	mRNA	chr5	-
A_33_P3265374	0.00699727	3.42128	up	10.2652	9.53819	10.3308	8.58366	8.42401	7.80299	HOMER3	hg19	mRNA	chr19	-
A_33_P3399474	0.031457	2.35606	down	8.37959	9.48142	9.50914	10.5219	10.2705	10.2869		hg19	mRNA	chr2	+
A_33_P3312842	0.00125031	3.03072	up	6.90008	6.70242	6.9242	5.56299	4.92555	5.23917	ZNRF2	hg19	mRNA	chr7	+
A_33_P3390758	0.0148054	3.37664	up	11.1101	10.3355	11.3953	9.63833	9.28155	8.65424	HSPA8	hg19	mRNA	chr11	-
A_33_P3232993	0.0201021	3.55563	up	5.80709	5.30674	5.97089	4.05608	4.52466	3.01367	MARK2	hg19	mRNA	chr11	+
A_24_P929754	0.00841961	3.73649	up	10.1198	9.2458	8.87365	7.29764	7.76064	7.47592	MKNK2	hg19	mRNA	chr19	-
A_33_P3338956	0.000139	2.82618	up	5.96647	6.05559	5.78525	4.54213	4.45992	4.3087	ARL8B	hg19	mRNA	chr3	+
A_23_P159907	0.00577677	6.7759	down	5.46531	5.2087	4.76769	8.20426	8.53387	6.9848	MAGED4B	hg19	mRNA	chrX	+
A_33_P3313075	0.0062601	2.80774	up	6.49463	6.85941	6.60736	4.64738	5.49568	5.35011		hg19	mRNA	chr7	+
A_33_P3396877	0.00450689	3.06471	up	7.49456	7.42961	7.68356	6.18557	6.19468	5.38024	RPP38	hg19	mRNA	chr10	+
A_24_P188377	0.0262922	4.78779	up	8.70598	10.7552	8.97053	7.04655	7.47595	7.13108	CD55	hg19	mRNA	chr1	+
A_24_P219266	0.008486	3.46671	up	5.78099	6.18401	6.80702	4.78026	4.5739	4.03716	LRRC57	hg19	mRNA	chr15	-
A_33_P3212982	0.00130532	2.66152	up	7.97714	8.41293	8.0014	6.90276	6.54062	6.71132	PLEKHM1	hg19	mRNA	chr17	-
A_33_P3283535	0.0326105	4.13112	down	5.29771	3.93611	4.59983	6.67884	5.77772	7.5167		hg19	mRNA		+
A_23_P83781	0.0103544	10.7617	up	9.1774	9.66548	10.5266	6.81021	7.1768	5.09896	CYTH1	hg19	mRNA	chr17	-
A_33_P3367073	0.0149587	2.04544	down	9.07327	8.7444	8.78716	10.031	9.45301	10.218		hg19	mRNA	chr17	-
A_23_P54846	0.00785958	9.50381	up	9.5201	10.4146	10.5871	7.40603	7.57956	5.79071	HERPUD1	hg19	mRNA	chr16	+
A_33_P3404701	0.0374658	3.16005	up	8.47184	8.80849	8.29877	7.27722	7.48929	5.83275	SEL1L	hg19	mRNA	chr14	-
A_24_P184305	0.0396426	2.46353	up	6.19358	6.77316	6.38072	4.68562	5.93927	4.82039	BBS1	hg19	mRNA	chr11	+
A_23_P34733	0.0446193	3.01751	up	7.9644	7.29126	7.47364	6.27273	6.69181	4.98468	FH	hg19	mRNA	chr1	-
A_23_P151614	0.00283687	5.77571	up	6.7971	6.46733	6.22349	4.03327	4.53541	3.32924	PSME1	hg19	mRNA	chr14	+
A_23_P106204	0.021163	2.20981	down	6.12906	5.86601	5.65386	6.89025	6.6274	7.56305	GSTZ1	hg19	mRNA	chr14	+
A_33_P3393927	0.0137795	4.56202	down	6.29058	5.48609	5.57516	8.43673	8.42251	7.06161	MTMR11	hg19	mRNA	chr1	-
A_33_P3288942	0.00735518	2.56533	up	6.60566	6.19283	6.37342	5.49276	4.67049	4.93122	FAM107B	hg19	mRNA	chr10	-
A_24_P307135	0.0352103	5.80629	up	11.2737	9.0828	8.74384	7.07834	7.4903	6.91887	TNXB	hg19	mRNA	chr6	-
A_24_P103025	0.0199011	2.51572	up	11.5494	12.0291	11.7795	10.9049	10.6401	9.82018	PCBP1	hg19	mRNA	chr2	+
A_24_P7652	0.0499291	2.12732	down	6.74113	6.11697	6.57006	7.3673	7.09151	8.23647	MAP7D2	hg19	mRNA	chrX	-
A_24_P224776	0.0468485	6.35215	up	8.04184	7.21676	8.76965	5.50513	6.6826	3.83879	LSM4	hg19	mRNA	chr19	-
A_33_P3235562	0.0046355	6.06189	up	8.23528	6.8785	7.91855	5.09845	5.40868	4.72591	CAPZB	hg19	mRNA	chr1	-
A_32_P198330	0.00810353	4.96669	up	6.61931	6.18565	6.52776	4.18249	4.89199	3.32139	SREK1IP1	hg19	mRNA	chr5	-
A_23_P66260	0.0176522	4.56686	up	7.22342	7.97868	8.80749	6.09338	6.18461	5.15799	ZNF267	hg19	mRNA	chr16	+
A_33_P3311618	0.0307352	3.65239	up	7.16334	6.94455	6.85358	4.88499	6.19027	4.27969	RABGGTB	hg19	mRNA	chr1	+
A_23_P50919	0.0121873	3.30767	up	7.67712	8.7844	8.10182	6.54055	6.02745	6.81789	SERPINE2	hg19	mRNA	chr2	-
A_23_P151975	0.0216437	2.60786	down	4.92834	4.57214	4.92013	5.84723	5.81352	6.90847	RHCG	hg19	mRNA	chr15	-
A_23_P36157	0.0227478	2.29588	up	7.36254	7.76715	7.80686	6.16168	6.12904	7.04868	WDR74	hg19	mRNA	chr11	-
A_23_P215435	0.00705351	2.09968	up	6.81902	6.77916	7.23597	5.95306	5.58191	6.08868	POM121	hg19	mRNA	chr7	+
A_23_P8281	0.00539044	10.3504	up	8.23856	9.04143	8.40087	5.96148	5.51399	4.09056	IFNGR1	hg19	mRNA	chr6	-
A_24_P288424	0.0028364	5.22269	up	6.90581	6.68425	7.6628	4.94421	4.27452	4.87976	SLMO2	hg19	mRNA	chr20	-
A_23_P53390	0.000102	22.6418	up	7.28052	8.12322	8.15194	3.45215	3.32841	3.27238	PTPRB	hg19	mRNA	chr12	-
A_23_P415401	7.14e-07	5.5556	up	9.61715	9.57109	9.47288	7.09253	7.04528	7.10148	KLF9	hg19	mRNA	chr9	-
A_33_P3402763	0.0243589	4.93982	up	8.16046	7.73359	7.42744	5.87477	6.27859	4.25476	MKI67IP	hg19	mRNA	chr2	-
A_24_P225719	0.00284642	4.23677	up	6.15433	6.208	6.77389	4.17077	4.77782	3.93874	MOB4	hg19	mRNA	chr2	+
A_23_P2397	0.0196257	2.30989	up	7.68254	7.25998	8.25818	6.62156	6.2538	6.70188	RASSF3	hg19	mRNA	chr12	+
A_21_P0012407	0.0162829	2.82592	up	7.38474	7.08558	7.41095	5.99065	6.29903	5.09541	EIF3J	hg19	mRNA	chr15	+
A_23_P502808	0.000586	3.48885	down	8.08979	8.03011	8.31391	9.90638	9.69215	10.2435	PRIMA1	hg19	mRNA	chr14	-
A_24_P97825	0.0478785	4.99292	up	6.94781	5.2063	4.14935	2.90199	3.18975	3.25206	CCDC69	hg19	mRNA	chr5	-
A_21_P0011433	0.0269502	3.44354	up	7.83884	8.28967	9.55922	6.95653	6.69223	6.68729	BCAP31	hg19	mRNA	chrX	-
A_33_P3407524	0.0132568	2.01672	up	6.23113	6.23088	6.6308	5.16894	5.13999	5.74784	SUV39H1	hg19	mRNA	chrX	+
A_24_P636974	0.0192502	3.33394	down	6.67687	6.72579	6.94554	8.60291	7.70111	9.25585		hg19	mRNA	chr7	+
A_24_P633902	0.00890264	9.57896	up	8.89339	9.99816	9.54667	6.57688	7.04212	5.03961	RNF115	hg19	mRNA	chr1	+
A_23_P10442	0.00716932	2.20249	up	8.13856	8.16734	7.70732	6.81143	7.18087	6.60352	OSBPL1A	hg19	mRNA	chr18	-
A_33_P3240234	0.0425048	3.20909	up	9.465	9.65149	9.23445	7.22564	8.88768	7.19113		hg19	mRNA	chr2	-
A_23_P100499	0.038141	3.46984	up	7.83807	6.84256	8.72751	5.86162	6.44943	5.71249	ROGDI	hg19	mRNA	chr16	-
A_23_P355623	0.0204875	5.40228	up	5.40282	6.20303	6.7632	3.60673	4.6318	2.82982	ANKIB1	hg19	mRNA	chr7	+
A_33_P3383381	0.0188611	3.78482	down	3.74077	3.45652	3.12111	5.4795	6.10794	4.49164	SPHKAP	hg19	mRNA	chr2	-
A_23_P131771	0.023538	5.39401	up	7.35571	7.85785	8.21587	5.74397	6.24956	4.14182	TPD52L2	hg19	mRNA	chr20	+
A_33_P3489646	0.00880701	3.37996	up	8.24005	8.24719	8.23398	6.02564	6.21332	7.21124	SPI1	hg19	mRNA	chr11	-
A_33_P3311076	0.0104403	3.98974	up	7.69105	8.75982	7.84143	5.87135	6.66759	5.76448	CYB5A	hg19	mRNA	chr18	-
A_23_P138760	0.0460938	2.94815	up	5.76969	5.3074	6.74921	3.76253	4.94608	4.43826	CLCF1	hg19	mRNA	chr11	-
A_33_P3269718	0.0380445	2.46303	up	7.5805	8.42324	8.65909	6.87838	7.41345	6.46969	IVD	hg19	mRNA	chr15	+
A_33_P3369158	0.0493345	5.04549	up	7.62474	6.97635	9.29863	5.4618	6.51925	4.91369	KIF3C	hg19	mRNA	chr2	-
A_33_P3691860	0.0232868	2.38189	up	5.88112	6.49226	6.80616	5.05554	5.55985	4.80784	FAM122B	hg19	mRNA	chrX	-
A_33_P3220994	0.012738	2.94182	down	6.21234	6.63088	6.34893	7.84375	7.42601	8.59252		hg19	mRNA	chr6	+
A_23_P32913	0.00721019	2.82587	up	7.64932	7.81076	8.58087	6.64407	6.39151	6.50928	ARMC10	hg19	mRNA	chr7	+
A_24_P316019	0.0130759	4.37976	down	6.93807	8.35734	7.38229	9.88721	10.0333	9.14977		hg19	mRNA	chr15	+
A_23_P88351	0.00367837	2.60802	up	7.51772	7.69113	7.56337	6.33935	6.50765	5.77637	ATL1	hg19	mRNA	chr14	+
A_23_P78092	0.0298037	5.31309	up	6.91864	7.62512	7.25793	4.00857	6.24627	4.3182	EVI2A	hg19	mRNA	chr17	-
A_23_P3368	0.040896	4.85069	up	6.49786	7.95675	8.18591	5.22947	6.24657	4.32991	FURIN	hg19	mRNA	chr15	+
A_23_P46812	0.0313475	3.39664	up	5.3634	5.34679	5.54326	3.25338	4.72065	2.98707	CPEB3	hg19	mRNA	chr10	-
A_23_P9255	0.0133515	3.31902	up	6.69738	6.71646	6.76406	4.72399	4.46338	5.79826	SYK	hg19	mRNA	chr9	+
A_23_P54840	0.0360656	3.82212	up	14.7274	14.0047	13.0458	12.3041	11.2189	12.4518	MT1A	hg19	mRNA	chr16	+
A_23_P200138	0.00386327	3.67539	up	7.32374	7.63535	7.46372	5.34798	5.24893	6.19221	SLAMF8	hg19	mRNA	chr1	+
A_23_P108835	0.00601918	2.99821	up	7.57106	7.81155	8.24826	6.14209	6.73075	6.00572	YPEL5	hg19	mRNA	chr2	+
A_23_P122545	0.0205518	2.31818	up	8.50149	8.6123	8.96081	7.61288	7.9101	6.91265	RDBP	hg19	mRNA	chr6	-
A_23_P25945	0.0239006	2.1098	up	5.98454	5.91211	5.36879	4.47661	5.14375	4.41376	ADCK1	hg19	mRNA	chr14	+
A_33_P3416218	0.0029151	2.36093	down	5.41463	5.50928	5.26873	6.30314	6.69729	6.91028		hg19	mRNA	chr7	+
A_33_P3410836	0.0341146	5.77925	down	8.48862	9.03207	8.10345	12.0389	11.5907	9.58727	HIST1H4D	hg19	mRNA	chr6	-
A_23_P71300	0.000412	3.64092	up	6.6349	6.37821	6.14607	4.71397	4.38828	4.46402	CCDC25	hg19	mRNA	chr8	-
A_33_P3354569	0.00690794	4.82125	up	5.90035	5.92854	5.84206	3.76295	2.79267	4.30709	GPD2	hg19	mRNA	chr2	+
A_24_P128442	0.00902001	3.77739	up	5.80633	5.34455	5.99083	3.7993	4.41117	3.17906	TBX15	hg19	mRNA	chr1	-
A_21_P0013945	0.0460647	6.4542	down	3.46684	6.10865	4.91507	7.8423	6.44738	8.2716	LOC100288601	hg19	mRNA	chr15	+
A_32_P139894	0.00274918	2.66716	up	6.86079	7.19222	7.07573	5.61895	5.9638	5.30008	ABL2	hg19	mRNA	chr1	-
A_21_P0014047	0.0130485	7.42051	up	9.24452	10.6477	10.3568	7.53934	7.87929	6.15576	C4A	hg19	mRNA	chr6	+
A_23_P91491	0.0321769	2.75306	up	7.57723	7.16409	7.17176	5.94642	6.53508	5.04846	C21orf59	hg19	mRNA	chr21	-
A_23_P214882	0.00260091	2.89508	up	6.17345	5.6893	6.19493	4.76411	4.48008	4.21267	MTRF1L	hg19	mRNA	chr6	-
A_23_P145197	0.00331034	6.16314	up	6.09062	5.53412	6.51432	3.80052	2.81274	3.65481	BYSL	hg19	mRNA	chr6	+
A_24_P376391	0.0120766	4.2507	up	8.58966	8.59445	7.5968	6.77523	6.16415	5.57843	PLXND1	hg19	mRNA	chr3	-
A_33_P3372844	0.0406644	2.34765	up	9.50729	9.51189	10.1311	8.73554	8.94005	7.78101	DDX56	hg19	mRNA	chr7	-
A_23_P374767	0.0408343	2.67442	up	8.5728	7.28036	7.97674	6.66549	6.95145	5.95529	UBE2D4	hg19	mRNA	chr7	+
A_23_P127460	0.00624188	8.15056	up	7.0263	6.93131	7.89864	3.85946	5.22525	3.69085	SIPA1	hg19	mRNA	chr11	+
A_23_P131778	0.0128798	2.08619	up	7.92519	8.57204	8.71095	7.26449	7.44566	7.31542	MANBAL	hg19	mRNA	chr20	+
A_33_P3349676	0.0268548	3.00042	up	8.21577	7.89162	8.11373	6.48807	7.27501	5.70254		hg19	mRNA	chr16	+
A_23_P431939	0.0256758	2.19092	up	7.73149	8.30988	8.01346	6.69799	7.43868	6.52357	MR1	hg19	mRNA	chr1	+
A_23_P68628	0.00726147	3.10207	up	7.70665	6.7632	7.68136	5.69604	5.93053	5.62493	NECAB3	hg19	mRNA	chr20	-
A_23_P306933	0.00549303	4.51494	up	7.83841	8.29237	7.15876	5.83539	5.13977	5.79026	PPTC7	hg19	mRNA	chr12	-
A_21_P0011602	0.0340278	4.42802	up	6.31407	5.9664	6.7135	4.2501	5.26427	3.0396	USP32	hg19	mRNA	chr17	-
A_23_P87500	0.0233265	8.19492	up	7.0001	6.95849	7.93321	3.34722	5.83054	3.60986	ORMDL2	hg19	mRNA	chr12	+
A_33_P3289121	0.0321817	5.81213	up	11.5119	11.0296	10.4043	8.97669	9.33324	7.01856	C2orf40	hg19	mRNA	chr2	+
A_33_P3218301	0.00174694	3.01201	down	6.5013	6.01247	6.13764	7.85141	7.51887	8.05331		hg19	mRNA	chr2	+
A_33_P3396469	0.0428755	3.26656	down	6.41571	5.00526	5.44766	7.17884	6.71192	8.10119		hg19	mRNA	chr20	+
A_33_P3313730	0.0358039	2.2498	up	6.39827	6.86944	7.15089	6.03649	5.83542	5.0373	SH3BP2	hg19	mRNA	chr4	+
A_23_P3562	0.00571308	4.97357	up	6.37925	7.65626	7.33556	4.80759	5.14316	4.47748	SLC7A6OS	hg19	mRNA	chr16	-
A_24_P142095	0.0451176	3.49555	up	9.03726	9.72664	9.03228	8.01374	8.0725	6.29338	AKAP13	hg19	mRNA	chr15	+
A_23_P127697	0.0369559	2.36165	down	6.22465	5.88739	5.97813	6.95075	6.81338	8.04542		hg19	mRNA	chr11	+
A_24_P88800	0.013618	2.54963	up	8.25404	8.56209	9.03809	7.53777	7.44637	6.81921	COX7A2L	hg19	mRNA	chr2	-
A_23_P487	0.0149042	12.102	up	7.991	9.18084	9.60062	5.63578	6.41571	3.92944	UCK2	hg19	mRNA	chr1	+
A_33_P3371984	0.0387123	5.33055	down	5.58618	3.92825	5.40004	7.61966	6.25077	8.28688	IGSF1	hg19	mRNA	chrX	-
A_23_P85140	0.00136379	7.46772	down	5.20375	4.96642	5.52926	8.36516	8.54787	7.4884	TCEAL2	hg19	mRNA	chrX	+
A_24_P120346	0.00120236	5.55062	up	6.66735	6.46861	6.03704	4.37233	3.57286	3.80987	NIT2	hg19	mRNA	chr3	+
A_33_P3377851	0.00126464	2.50105	down	7.47413	7.21989	7.50219	8.64735	8.53074	8.98573	PNMAL2	hg19	mRNA	chr19	-
A_23_P761	0.00931169	3.35484	up	6.17232	7.17606	7.30147	5.33702	5.07153	5.00256	PSMB4	hg19	mRNA	chr1	+
A_23_P50241	0.0264151	3.0146	up	9.91024	10.2408	9.88007	8.72518	8.9956	7.53445	CLPTM1	hg19	mRNA	chr19	+
A_23_P125082	0.00260078	3.73746	up	7.45503	7.4616	7.1495	5.94804	5.37135	5.04056	IRF2	hg19	mRNA	chr4	-
A_33_P3313940	0.0177377	2.27798	down	5.79164	5.80686	6.17259	7.07203	6.64903	7.6133		hg19	mRNA	chr9	+
A_23_P135486	0.0401996	2.03053	down	5.02174	4.85592	5.21617	5.50158	6.62709	6.03072	AHSP	hg19	mRNA	chr16	+
A_21_P0001952	0.000896	3.48714	up	6.29449	6.48889	6.29377	4.67579	4.81525	4.17996	CFLAR	hg19	mRNA	chr2	+
A_23_P103631	0.00380962	2.94476	up	6.93988	6.3719	7.04281	4.93118	5.43914	5.3098	EBNA1BP2	hg19	mRNA	chr1	-
A_21_P0005115	0.0188701	2.008	down	8.19809	7.80736	7.57141	8.61351	8.74318	9.23745	RAB44	hg19	mRNA	chr6	+
A_24_P84781	0.0433655	3.36895	down	5.40569	5.41186	5.76038	7.43938	6.1869	8.20856		hg19	mRNA	chr7_gl000195_random	-
A_24_P329065	0.0439003	3.53149	up	6.36582	7.27461	7.5449	5.17476	6.16541	4.38433	BTN3A1	hg19	mRNA	chr6	+
A_33_P3210492	0.0278124	2.2264	down	4.72131	4.68835	4.65536	6.05041	6.30242	5.17633	C1QTNF4	hg19	mRNA	chr11	-
A_33_P3696965	0.00169363	2.27957	down	5.90494	5.93519	5.55373	6.99478	6.80826	7.1571		hg19	mRNA	chr2	+
A_19_P00811843	0.0433216	2.58629	down	7.67874	7.94148	8.41223	9.67817	8.55668	9.91024	ARHGAP32	hg19	mRNA	chr11	-
A_24_P37264	0.0178804	3.33209	up	5.53176	6.61606	5.25702	3.8928	4.40238	3.90037	RNF144A	hg19	mRNA	chr2	+
A_33_P3503537	0.0176478	3.52511	up	6.61038	5.98477	7.49603	5.18288	4.8191	4.63619	LOC285178	hg19	mRNA	chr2	+
A_24_P105564	0.00420742	4.60009	up	6.15578	6.00427	6.33713	4.3281	4.32511	3.23898	PRKAB2	hg19	mRNA	chr1	-
A_23_P34307	0.00945229	4.3586	up	5.9682	6.8991	6.45036	4.67033	4.69175	3.58399	PIGK	hg19	mRNA	chr1	-
A_33_P3340014	0.000629	3.8405	down	5.47262	6.04798	5.60901	7.79316	7.69986	7.46046	TRO	hg19	mRNA	chrX	+
A_24_P287691	0.0393494	4.79046	up	7.91529	7.73537	8.63899	6.39283	6.66482	4.45151	AP3S2	hg19	mRNA	chr15	-
A_23_P254472	0.00281924	6.92849	up	6.00463	6.28751	5.94433	2.99094	4.10283	2.76509	C6orf211	hg19	mRNA	chr6	+
A_24_P49106	0.0299063	2.69829	down	5.46087	5.60551	5.99388	7.17623	7.78734	6.39283	TCEAL7	hg19	mRNA	chrX	+
A_23_P116829	0.00699817	4.30648	up	6.53962	7.21155	6.66253	4.83323	5.23936	4.02158	UBE2N	hg19	mRNA	chr12	-
A_33_P3232277	0.0349271	2.25854	up	7.55767	8.51874	8.73169	7.29126	6.97109	7.01959	CCNG1	hg19	mRNA	chr5	+
A_32_P64475	0.0366893	3.01577	up	7.80126	9.25781	8.59917	7.19802	7.31472	6.36792	C1orf55	hg19	mRNA	chr1	-
A_23_P255503	0.0270663	4.57003	up	8.75888	8.9845	9.17094	7.15971	7.63297	5.54505	PAFAH1B2	hg19	mRNA	chr11	+
A_24_P47988	0.00629432	3.27623	up	6.30692	6.96772	6.12035	4.93149	4.35258	4.97481	ELL3	hg19	mRNA	chr15	-
A_23_P315252	0.00306679	3.69202	up	16.1801	15.7112	16.1264	14.4808	14.2543	13.6294	ND4	hg19	mRNA	chrM	+
A_24_P382017	0.0232527	2.1829	up	6.11845	6.38011	5.99772	5.18161	5.4621	4.47384	RRN3	hg19	mRNA	chr16	-
A_32_P140139	0.0317942	4.36185	up	8.97687	7.77895	7.07068	5.34099	6.49708	5.61361	F13A1	hg19	mRNA	chr6	-
A_23_P77993	0.0403071	17.2908	down	9.15835	6.40456	4.56039	11.1213	11.1672	10.1706	C1QL1	hg19	mRNA	chr17	-
A_23_P39840	0.0365463	3.99015	up	7.68835	7.61697	8.59061	6.21937	6.79761	4.88962	VAMP5	hg19	mRNA	chr2	+
A_24_P136866	0.000376	11.6379	up	6.4802	7.20709	6.96797	3.26422	2.97962	3.78915	SLC8A1	hg19	mRNA	chr2	-
A_23_P58647	0.0318536	3.28001	up	9.51257	10.0581	10.493	8.70635	8.80221	7.41406	CTNNA1	hg19	mRNA	chr5	+
A_23_P104892	0.041932	5.44285	up	10.7779	11.5573	11.8507	9.73595	9.69368	7.42313	EIF4G2	hg19	mRNA	chr11	-
A_33_P3369939	0.000509	6.56688	up	5.7308	5.99815	6.18024	3.71472	3.03756	3.01129	DNAJC21	hg19	mRNA	chr5	+
A_24_P30206	0.0210205	2.33749	up	6.32043	5.49191	5.78793	4.77547	4.9504	4.19952	BCCIP	hg19	mRNA	chr10	+
A_23_P76743	0.043711	3.29217	down	4.7782	5.49467	4.95866	6.34885	6.14899	7.8908	ASPG	hg19	mRNA	chr14	+
A_23_P23114	0.00502641	6.40515	up	6.89323	7.00883	6.87688	4.79111	4.65488	3.29525	PTP4A2	hg19	mRNA	chr1	-
A_23_P31372	0.00421266	4.32528	up	10.6787	9.86067	10.3208	8.47334	8.4161	7.63239	MDH2	hg19	mRNA	chr7	+
A_23_P53663	0.0217903	7.27879	up	6.16329	8.60381	7.59774	4.66798	5.13505	3.97072	PAWR	hg19	mRNA	chr12	-
A_32_P18258	0.00599011	2.94305	up	7.23794	7.10318	7.60021	6.00378	6.01327	5.25235	TALDO1	hg19	mRNA	chr11	+
A_23_P305759	0.00100894	5.52086	up	5.81946	6.3246	5.77623	3.31903	3.95981	3.24677	ABHD3	hg19	mRNA	chr18	-
A_33_P3219105	0.0116587	4.32039	up	8.39637	7.78773	8.37636	6.3533	6.6525	5.22118		hg19	mRNA	chr1	+
A_33_P3377130	0.0149617	4.34571	up	6.53032	6.41597	6.31077	4.3994	5.13585	3.36303	MAP3K5	hg19	mRNA	chr6	-
A_23_P211957	0.0127838	3.18842	up	10.0224	10.4742	10.8251	9.08887	9.07373	8.1406	TGFBR2	hg19	mRNA	chr3	+
A_33_P3403361	0.0227896	2.46993	up	8.37744	7.90738	8.49985	7.18853	7.34757	6.33517	TIMM23	hg19	mRNA	chr10	-
A_24_P410516	0.0337185	2.10826	down	6.98905	7.4868	7.03421	8.21743	7.74237	8.77843	GOLGA6L9	hg19	mRNA	chr15	+
A_23_P365719	0.00117281	2.33302	up	9.81725	10.0217	9.77609	8.51777	8.90346	8.5272	TAPBP	hg19	mRNA	chr6	-
A_33_P3250278	0.0208533	2.13546	down	6.29416	6.04514	6.63862	7.21276	7.14825	7.90054	AGXT	hg19	mRNA	chr2	+
A_33_P3342569	0.00270776	2.96653	down	6.20401	6.27127	5.90938	7.4377	7.54159	8.11169		hg19	mRNA	chr10	-
A_24_P54178	0.000389	13.8967	up	7.1276	7.31584	6.98979	3.97851	2.85206	3.21265	TMED5	hg19	mRNA	chr1	-
A_33_P3225250	0.020308	6.99657	up	6.23447	6.64811	6.72166	3.25533	5.17383	2.75514	ALKBH3	hg19	mRNA	chr11	+
A_33_P3304516	0.0277745	2.28292	up	7.89354	8.52456	8.96206	7.51438	6.94993	7.34322	ZNFX1	hg19	mRNA	chr20	-
A_21_P0010602	0.00453195	2.37305	down	5.99337	5.58172	5.52323	7.00894	7.18383	6.64578	CROCC	hg19	mRNA	chr1	+
A_23_P252052	0.00162672	15.1238	up	9.67711	10.9378	10.3098	6.26314	5.82566	7.07964	FILIP1L	hg19	mRNA	chr3	-
A_23_P25525	0.00565395	7.16839	up	8.36167	7.71168	8.61686	5.23951	6.23307	4.69269	GTF3A	hg19	mRNA	chr13	+
A_24_P108262	0.00173964	27.6289	down	4.99235	3.45888	4.61909	9.47421	9.70163	8.2588	SDK2	hg19	mRNA	chr17	-
A_33_P3590259	0.00648933	91.8383	up	10.1918	12.101	7.95485	3.1744	4.29168	3.21853	CXCL14	hg19	mRNA	chr5	-
A_21_P0000175	0.0243437	2.52557	up	7.43439	6.873	6.23966	5.68873	5.6496	5.1989	PRMT1	hg19	mRNA	chr19	+
A_23_P117494	0.00098	2.57577	up	8.39131	8.57583	8.27624	7.24675	7.10106	6.80056	MTHFD1	hg19	mRNA	chr14	+
A_33_P3241521	0.0434458	2.4521	up	7.44193	7.45806	6.70901	5.78099	6.60201	5.34395	EBF1	hg19	mRNA	chr5	-
A_24_P242132	0.0308304	2.55566	up	6.54335	7.46501	6.64393	5.80558	5.84243	4.9432	NRBP2	hg19	mRNA	chr8	-
A_24_P658584	0.0384781	4.72243	up	6.68119	7.96913	7.61561	5.69308	5.92307	3.93119	SASH1	hg19	mRNA	chr6	+
A_23_P34115	0.0477516	2.80924	up	9.35332	9.0014	9.71319	8.03337	8.6121	6.95191	IDH3G	hg19	mRNA	chrX	-
A_33_P3265965	0.0438855	3.51698	up	7.72777	7.86778	9.00088	6.73087	6.98109	5.44146	KIAA1430	hg19	mRNA	chr4	-
A_32_P103633	0.0310916	2.78551	down	6.95049	6.76079	6.74433	8.47612	7.44547	8.96785	MCM2	hg19	mRNA	chr3	+
A_24_P317907	0.0373097	2.48021	up	8.19403	7.20522	6.86176	6.39389	5.87923	6.05651	SORBS1	hg19	mRNA	chr10	-
A_23_P204850	0.000555	7.43678	up	6.76066	7.03953	6.79141	4.44604	3.49427	3.96727	RB1	hg19	mRNA	chr13	+
A_23_P158997	0.0355516	3.6118	up	5.80623	6.43811	6.02423	4.74454	4.85586	3.11001		hg19	mRNA	chr1	-
A_23_P118254	0.00601471	2.4463	down	7.59343	7.0597	7.4205	8.39127	9.00715	8.54703	FOXF1	hg19	mRNA	chr16	+
A_24_P116710	0.000182	8.02201	up	6.31871	5.89078	5.94521	3.36856	3.02966	2.7446	RAMP2	hg19	mRNA	chr17	+
A_24_P278172	0.00206096	6.27253	up	11.1356	12.0974	11.9927	9.42028	9.16766	8.6906	ZFAND5	hg19	mRNA	chr9	-
A_23_P501007	0.0349415	9.3746	up	9.81247	9.75548	9.95998	7.52896	7.74962	4.56309	EFEMP1	hg19	mRNA	chr2	-
A_23_P93641	0.0190896	35.4986	up	6.34716	8.89112	10.9415	3.11452	4.03062	3.58553	AKR1B10	hg19	mRNA	chr7	+
A_33_P3286988	0.0154732	3.1859	up	5.80681	5.37843	6.21887	4.63297	4.25813	3.49791		hg19	mRNA	chr15	-
A_24_P915007	0.0105261	3.73056	up	5.50584	5.44547	6.46712	3.43553	4.31793	3.9668	NACC1	hg19	mRNA	chr19	+
A_33_P3311439	0.0395261	2.3417	up	7.38192	8.52442	7.51866	6.88117	6.63508	6.22608	GCH1	hg19	mRNA	chr14	-
A_23_P53162	0.00195132	3.04459	up	9.14131	9.26176	9.1289	7.46631	7.99068	7.25623	STIM1	hg19	mRNA	chr11	+
A_24_P208045	0.0108624	3.19511	up	6.60512	7.38189	7.33279	5.14492	5.98167	5.16562	EDEM3	hg19	mRNA	chr1	-
A_24_P288685	0.00151184	5.17217	up	10.6087	10.1825	10.4201	8.22243	8.39653	7.47999	IL13RA1	hg19	mRNA	chrX	+
A_24_P161403	0.0291028	3.61137	up	10.4916	11.9208	11.8939	10.0258	9.69759	9.02526		hg19	mRNA	chr3	+
A_33_P3352958	0.030042	2.48734	down	5.21162	5.98786	5.95939	6.8475	6.62034	7.63483	ENDOV	hg19	mRNA	chr17	+
A_24_P60845	0.0193121	3.02994	down	10.752	10.7375	9.6062	12.0854	12.2071	11.601	ACHE	hg19	mRNA	chr7	-
A_24_P924591	0.0206162	3.11877	up	6.48761	7.01787	6.88591	5.24668	5.82075	4.40103	VEZF1	hg19	mRNA	chr17	-
A_23_P120146	0.0135433	3.56975	up	6.55727	7.26771	7.43868	5.66767	5.51476	4.57377	TGFBRAP1	hg19	mRNA	chr2	-
A_23_P32036	0.0199284	2.97648	up	6.40871	5.72865	5.15119	4.44451	4.34949	3.77373	C9orf95	hg19	mRNA	chr9	-
A_33_P3276308	0.00348547	2.60238	down	5.39381	5.61245	6.12293	7.18824	7.08824	6.9922	FLJ44124	hg19	mRNA	chr7	+
A_23_P92424	0.0249965	3.76934	up	6.55214	6.27365	7.05436	4.34596	5.69717	4.09408	UTP3	hg19	mRNA	chr4	+
A_24_P196851	0.00176246	3.13071	up	10.4053	10.3337	10.1228	8.63739	8.99776	8.28721	TLN1	hg19	mRNA	chr9	-
A_23_P359245	0.00957466	5.60556	up	6.57621	5.7496	7.41075	4.55896	3.87319	3.84384	MET	hg19	mRNA	chr7	+
A_23_P109677	0.024683	3.7905	up	10.3658	11.4889	11.5805	9.54888	9.66195	8.45723		hg19	mRNA	chr3	-
A_24_P165423	0.0326008	3.4233	up	5.49514	6.06625	4.93259	3.52171	4.57561	3.0705	RBP7	hg19	mRNA	chr1	+
A_23_P63390	0.0286267	4.79242	up	6.45119	6.23818	6.7873	4.31742	3.05453	5.32245	FCGR1B	hg19	mRNA	chr1	-
A_33_P3249731	0.00821905	2.67102	down	7.07125	6.64515	7.14995	8.11018	8.14556	8.86279		hg19	mRNA	chr7	+
A_23_P250735	0.00048	5.29058	up	7.7992	7.99451	7.57765	5.13894	5.77578	5.24637	CBX7	hg19	mRNA	chr22	-
A_23_P203665	2.59e-05	9.39727	up	6.37394	6.4718	6.76627	3.37615	3.41147	3.12766	ACER3	hg19	mRNA	chr11	+
A_33_P3267543	0.00283322	3.69272	down	6.65608	6.59694	5.88644	8.18636	8.55159	8.05557	DPM2	hg19	mRNA	chr9	-
A_23_P252283	0.000558	3.07129	up	8.29888	8.61093	8.1755	6.77483	6.89193	6.56201	RNF135	hg19	mRNA	chr17	+
A_24_P185117	0.0182106	4.85844	up	6.81694	5.77927	6.04707	4.07303	4.72732	3.00146	RILP	hg19	mRNA	chr17	-
A_23_P87011	0.00411408	8.59421	up	11.2786	12.5618	12.6639	9.27035	9.40986	8.51396	TAGLN	hg19	mRNA	chr11	+
A_23_P135977	0.0298265	2.62959	up	7.86468	7.84176	8.33693	6.64886	7.28025	5.92974	CKAP5	hg19	mRNA	chr11	-
A_23_P217269	0.00115624	50.0907	up	9.45487	10.2032	9.09541	3.41482	3.26832	5.13088	VSIG4	hg19	mRNA	chrX	-
A_23_P139820	0.0496905	3.45282	up	7.8677	8.42282	9.02431	7.08773	7.30391	5.55985	SLC11A2	hg19	mRNA	chr12	-
A_23_P258246	0.0302143	2.34724	up	7.52796	7.95083	8.39596	7.00862	7.00159	6.17164	DDB1	hg19	mRNA	chr11	-
A_33_P3349414	0.0320163	2.40173	up	6.51198	5.70772	5.89821	5.0579	5.10644	4.16136	ZBTB43	hg19	mRNA	chr9	+
A_23_P41143	0.0371704	6.90034	up	7.94715	7.46472	7.62609	5.12515	6.31443	3.23838	APEH	hg19	mRNA	chr3	+
A_23_P55319	0.000212	2.69738	up	9.07099	8.86085	9.2424	7.61641	7.65775	7.6054	FLOT2	hg19	mRNA	chr17	-
A_33_P3242416	0.00772622	4.5158	down	8.13446	7.41805	7.89678	9.81725	10.728	9.42902		hg19	mRNA	chr1	-
A_23_P170453	0.025829	21.5723	up	10.3846	11.1056	13.1013	7.50589	8.57464	5.21773	CST5	hg19	mRNA	chr20	-
A_23_P136986	0.0133764	3.87743	up	6.11037	6.26661	6.05068	3.53239	5.06888	3.96109	APOOL	hg19	mRNA	chrX	+
A_24_P389916	0.00497017	7.12916	up	7.75922	8.79871	8.06115	5.47805	4.63288	6.00696	LRRC32	hg19	mRNA	chr11	-
A_24_P942517	0.015356	3.73143	up	8.02563	8.14244	9.20776	6.90106	6.7684	6.00718	TMX4	hg19	mRNA	chr20	-
A_23_P111995	0.0108502	10.2021	down	5.71155	3.55315	4.15074	8.25274	8.14149	7.07359	LOXL2	hg19	mRNA	chr8	-
A_23_P250404	0.0461125	2.27557	up	6.52477	6.96697	7.09241	5.42673	6.41768	5.18105	RAD50	hg19	mRNA	chr5	+
A_23_P389118	0.0216935	4.70425	up	7.6809	6.29416	6.53979	3.78063	5.27087	4.76145	ANO6	hg19	mRNA	chr12	+
A_33_P3415491	0.00949117	3.61132	down	10.5658	11.4848	10.6725	13.2549	12.7005	12.3253	WDR90	hg19	mRNA	chr16	+
A_33_P3370881	0.00213521	2.13837	down	7.82271	7.84556	7.82758	8.96365	8.64345	9.17829	LOC390937	hg19	mRNA	chr19	-
A_33_P3283611	0.000328	13.1118	up	6.39006	7.18039	6.491	2.80315	3.38595	2.73398	IFIT3	hg19	mRNA	chr10	+
A_33_P3332989	0.0134453	3.37308	down	6.3418	6.11581	6.28173	8.0486	7.26786	8.68509		hg19	mRNA	chr8	-
A_23_P131365	0.020747	3.77144	up	9.31978	8.70977	9.07409	7.41121	7.77577	6.17132	NDUFS1	hg19	mRNA	chr2	-
A_23_P40956	0.0106344	2.87339	down	6.30524	5.6936	5.77975	7.16262	7.1811	8.00315	GHRL	hg19	mRNA	chr3	-
A_33_P3289835	0.0173184	2.7048	up	7.65892	7.8299	7.24686	6.15234	6.69823	5.57854	OSBPL9	hg19	mRNA	chr1	+
A_33_P3327847	0.0151657	4.10683	up	7.34702	8.37454	7.99275	6.3354	6.19461	5.07022	SGPL1	hg19	mRNA	chr10	+
A_23_P54540	0.0247254	3.20724	up	7.54834	7.71648	8.09572	6.6756	6.42622	5.21472	EIF2AK4	hg19	mRNA	chr15	+
A_33_P3230259	0.0206009	3.02261	down	4.53074	5.21429	4.88263	6.41529	5.84038	7.15937	NCAPH	hg19	mRNA	chr2	+
A_21_P0011310	0.0489033	4.24146	up	6.46496	5.867	6.28553	3.51875	5.56207	3.28299	HERC2	hg19	mRNA	chr15	-
A_23_P116414	0.00034	17.1631	up	7.65711	7.90237	8.39315	4.04735	3.32233	4.27924	PLA2G16	hg19	mRNA	chr11	-
A_23_P45099	0.00691351	15.5813	up	11.7036	9.23775	10.3486	6.41618	5.97159	7.01689	HLA-DRB5	hg19	mRNA	chr6	-
A_33_P3262431	0.00891409	2.08938	down	4.39742	4.47306	4.25846	5.19016	5.86614	5.26186	KREMEN1	hg19	mRNA	chr22	+
A_24_P106357	0.0132278	3.39402	up	6.29463	5.81226	5.66823	4.37814	4.66652	3.44147	WDR36	hg19	mRNA	chr5	+
A_24_P217572	0.024655	3.98794	up	6.94042	6.98395	6.55177	5.43365	3.72828	5.32729	EDNRA	hg19	mRNA	chr4	+
A_24_P38081	0.00283397	29.64	up	8.4781	10.0605	9.52117	5.09501	3.29158	5.00475	FKBP5	hg19	mRNA	chr6	-
A_24_P400355	0.00838223	4.58435	up	5.60473	5.69217	6.6228	4.17453	4.00186	3.15317	GET4	hg19	mRNA	chr7	+
A_23_P208334	0.00858962	7.50825	up	6.92296	6.96894	6.77292	3.92869	5.04685	2.96384	PDE4A	hg19	mRNA	chr19	+
A_33_P3272698	0.0101114	2.1699	up	7.31168	6.89447	7.59448	6.00068	6.03027	6.41679	DUSP23	hg19	mRNA	chr1	+
A_33_P3369016	0.0484335	2.02386	down	6.29024	5.07784	5.42974	6.62611	6.67937	6.54367		hg19	mRNA	chr1	-
A_21_P0013796	0.0261089	3.19298	up	12.6866	13.6965	13.6154	12.137	11.8886	10.9483	FTH1	hg19	mRNA	chr11	-
A_23_P308136	0.00202353	3.19037	down	5.65932	5.1851	5.11566	7.0916	6.68096	7.2087	TRIM50	hg19	mRNA	chr7	-
A_33_P3268181	0.0377094	6.08096	up	8.4406	7.5331	6.39673	3.95907	6.02557	4.57289	LIMS2	hg19	mRNA	chr2	-
A_23_P93562	0.00321037	9.51376	up	8.18591	8.95633	8.50359	5.48375	5.99228	4.41976	SESN1	hg19	mRNA	chr6	-
A_33_P3268567	0.0116755	4.4891	up	6.66325	7.39407	6.9612	5.13932	5.4141	3.96583	NCK2	hg19	mRNA	chr2	+
A_33_P3242873	0.0199346	3.95737	up	5.81591	5.7729	6.74302	4.37847	3.29867	4.70106	BRP44L	hg19	mRNA	chr6	-
A_23_P69493	0.0481535	3.26474	up	11.2228	11.7055	11.3848	10.4337	10.1999	8.5586	RHOA	hg19	mRNA	chr3	-
A_23_P131240	0.0316485	4.25685	up	5.97323	6.09852	6.61361	4.36951	5.06836	2.97814	UBXN2A	hg19	mRNA	chr2	+
A_23_P77593	0.00672675	5.75611	up	7.76274	7.64463	7.94352	5.36379	6.03607	4.37574	VAC14	hg19	mRNA	chr16	-
A_24_P9671	0.00618311	4.60425	up	8.21449	8.03751	8.19127	6.21842	6.48433	5.13163	DNAJA1	hg19	mRNA	chr9	+
A_33_P3292241	0.0497182	2.12555	down	9.5361	9.49189	9.10856	10.3071	9.9265	11.1664		hg19	mRNA	chr8	+
A_23_P88865	0.00497963	5.21224	up	10.3506	10.5306	11.037	8.60265	8.65586	7.514	CMTM3	hg19	mRNA	chr16	+
A_33_P3252695	0.0446589	5.44522	down	4.76735	4.68817	5.53712	7.95847	5.86895	8.5002	CYTL1	hg19	mRNA	chr4	-
A_23_P66719	0.0071922	2.0003	down	6.52283	6.55909	6.74085	7.46328	7.97674	7.3834	DHRS13	hg19	mRNA	chr17	-
A_23_P24004	0.00133707	8.61875	up	6.52259	6.80738	7.17774	3.46164	3.31987	4.40376	IFIT2	hg19	mRNA	chr10	+
A_23_P160668	0.0363842	2.21215	down	5.97348	5.48108	6.01037	6.6785	6.60048	7.62229	MYCL1	hg19	mRNA	chr1	-
A_23_P69226	0.0155104	4.62188	up	7.18766	7.26024	7.51896	5.24234	5.9718	4.1273	TMEM111	hg19	mRNA	chr3	-
A_23_P48237	0.044486	2.0684	up	8.24845	7.41594	7.62917	6.68307	6.27793	7.187	MCRS1	hg19	mRNA	chr12	-
A_23_P148919	0.000836	2.52103	up	6.12858	5.93341	5.86341	4.44815	4.60064	4.87457	CPT2	hg19	mRNA	chr1	+
A_33_P3320943	0.0390775	4.26309	up	10.8661	12.2647	13.2021	10.2477	10.0319	9.77752		hg19	mRNA	chr17	+
A_23_P343808	0.0315067	2.05232	up	8.84192	8.07133	7.91966	7.15668	7.52013	7.04434	SOS1	hg19	mRNA	chr2	-
A_23_P329870	0.043592	2.94693	up	5.21843	6.5074	6.6869	4.19854	4.43625	5.1003	RHBDF2	hg19	mRNA	chr17	-
A_21_P0014389	0.00109104	3.46922	up	8.80749	9.12565	9.07534	7.52301	7.232	6.86963	ACTR3	hg19	mRNA	chr2	+
A_23_P77779	0.0477231	2.27343	up	13.6858	14.1134	13.7059	13.2253	12.8343	11.8909	RPL19	hg19	mRNA	chr17	+
A_33_P3221055	0.0162009	4.24078	down	6.69441	7.06105	6.72298	9.298	7.90277	9.53066		hg19	mRNA	chr7	+
A_23_P91390	4.74e-05	21.7552	up	7.74383	7.88669	7.9943	3.60513	3.70515	2.98467	THBD	hg19	mRNA	chr20	-
A_23_P340263	0.0311016	4.21067	down	3.41426	3.62109	5.38513	6.44762	6.06915	6.12586	RNF175	hg19	mRNA	chr4	-
A_33_P3244181	0.0492118	3.93963	up	9.19203	9.34893	10.1985	8.11787	8.3501	6.33735	HSBP1	hg19	mRNA	chr16	+
A_24_P236799	0.00138574	10.142	up	7.42345	8.54354	7.2016	4.49305	4.22724	4.4215	RAB31	hg19	mRNA	chr18	+
A_19_P00801821	0.00555225	5.90382	up	9.77638	9.21572	9.52494	6.59012	7.82315	6.41882		hg19	mRNA	chr9	+
A_23_P259823	0.000791	5.81451	up	5.3527	5.53611	6.15239	3.40166	3.07644	2.94414	TRMT61B	hg19	mRNA	chr2	-
A_33_P3280801	0.0152937	3.14009	up	8.92064	8.32571	9.17103	7.31373	7.61179	6.53945	LMO7	hg19	mRNA	chr13	+
A_33_P3424267	0.00235084	3.31243	up	7.76354	7.53401	8.25597	5.91088	6.08861	6.37036	NAA60	hg19	mRNA	chr16	+
A_33_P3341329	0.0297302	2.8073	up	8.53872	9.1295	9.37001	7.73508	8.04366	6.79194	ZCRB1	hg19	mRNA	chr12	-
A_33_P3239112	0.0147432	2.9481	down	6.79692	6.43564	6.071	8.19499	7.37403	8.41389	PTCH1	hg19	mRNA	chr9	-
A_23_P42045	0.00197333	2.25384	up	8.0299	8.32219	8.56949	7.12713	7.21967	7.05763	ORC3	hg19	mRNA	chr6	+
A_23_P106371	0.0168019	2.90029	down	5.93085	5.99049	5.97007	7.64828	6.76549	8.08622	GOLGA6A	hg19	mRNA	chr15	-
A_23_P51548	0.00982077	5.67626	up	10.5473	10.6081	10.8459	8.41968	8.93019	7.13665	MGST3	hg19	mRNA	chr1	+
A_24_P355493	0.026658	3.60531	up	6.27012	5.65175	5.7451	3.93157	4.96179	3.22324	LHPP	hg19	mRNA	chr10	+
A_23_P78383	0.00259433	2.58034	up	5.84048	5.77452	5.88386	4.15517	4.3967	4.84433	C18orf8	hg19	mRNA	chr18	+
A_33_P3302777	0.0202695	10.6144	up	8.23909	7.45275	5.73625	3.69321	4.68438	2.82665	DCLK1	hg19	mRNA	chr13	-
A_24_P287189	0.00735948	2.05472	up	5.60849	6.10433	5.94976	5.08038	4.57913	4.88626	TOLLIP	hg19	mRNA	chr11	-
A_33_P3264404	0.0186482	2.02107	down	6.8434	5.99796	6.40726	7.37854	7.2842	7.63124	LOC100132593	hg19	mRNA	chr7	+
A_23_P113623	0.0206091	3.15313	up	7.86483	8.18591	7.78549	6.7036	6.73181	5.43047	MRPL45	hg19	mRNA	chr17	+
A_23_P65442	0.0140535	2.91516	up	7.98594	8.63914	7.51438	6.78611	6.54097	6.18166	IRF9	hg19	mRNA	chr14	+
A_24_P396375	0.0169884	7.65279	up	7.53825	7.54407	7.16901	4.2336	5.86005	3.34973	ECE1	hg19	mRNA	chr1	-
A_33_P3311956	0.00746657	4.13069	up	7.90142	7.75687	8.18404	5.79059	6.62357	5.28902	FEZ2	hg19	mRNA	chr2	-
A_23_P327069	0.00515741	5.85282	up	7.90896	7.02533	7.96859	5.17803	5.62816	4.44929	KIAA0232	hg19	mRNA	chr4	+
A_23_P70020	0.0217468	2.63355	up	8.86085	9.25875	9.20326	7.61121	8.38105	7.13957	PFDN1	hg19	mRNA	chr5	-
A_23_P93180	0.0474332	3.54277	down	9.94269	10.7473	9.52261	12.6391	12.1929	10.8553	HIST1H2BC	hg19	mRNA	chr6	-
A_24_P322741	0.0108274	2.80927	up	7.12843	7.55648	6.7129	6.06247	5.29521	5.56955	IL10RB	hg19	mRNA	chr21	+
A_23_P19115	0.0206365	2.45396	up	5.91859	6.50531	6.43064	5.38478	5.17476	4.40966	GSPT2	hg19	mRNA	chrX	+
A_33_P3412016	0.0156036	3.485	up	8.24306	7.02853	7.1086	5.5376	6.07146	5.36765	SEMA4B	hg19	mRNA	chr15	+
A_23_P142849	0.0102618	7.83535	up	7.6266	8.1919	9.39257	5.82741	4.65582	5.81785	RND3	hg19	mRNA	chr2	-
A_23_P502750	0.0115043	11.3568	up	6.57065	8.75047	7.97318	3.81884	5.2009	3.75813	MDM2	hg19	mRNA	chr12	+
A_23_P16166	0.0298424	2.87117	up	6.81308	6.53092	6.66325	5.09361	5.95826	4.39047	PNPLA6	hg19	mRNA	chr19	+
A_24_P99216	0.00589738	2.70061	up	8.95659	8.62567	8.84712	7.4515	7.7667	6.91132	LRP10	hg19	mRNA	chr14	+
A_33_P3378835	0.0084157	2.14261	up	6.55237	6.52625	6.74204	5.32147	5.26126	5.93983	SLC9A3R1	hg19	mRNA	chr17	+
A_23_P210886	0.0115912	4.36921	up	9.60695	10.63	11.258	8.39983	8.40822	8.30473	BCL2L1	hg19	mRNA	chr20	-
A_23_P336796	0.0107662	3.39648	up	5.95653	4.83826	5.23797	3.58045	3.95228	3.20792	GXYLT1	hg19	mRNA	chr12	-
A_33_P3403598	0.0202971	2.01661	down	5.84429	6.09611	5.94316	6.95871	6.52805	7.4326	TMEM120B	hg19	mRNA	chr12	+
A_24_P362646	0.00639413	6.22316	up	6.9365	6.57459	7.25336	4.38075	5.03622	3.43454	TXNDC9	hg19	mRNA	chr2	-
A_23_P3527	0.0179757	2.7144	up	9.25693	9.86229	10.2911	8.66511	8.48907	7.93419	POLR2C	hg19	mRNA	chr16	+
A_23_P147388	0.0025468	5.91295	up	7.07385	7.29897	6.61565	4.58825	4.89888	3.80971	KIF13B	hg19	mRNA	chr8	-
A_33_P3212839	0.0430004	2.10764	down	6.45108	6.91951	5.73038	7.45484	7.65234	7.22067		hg19	mRNA	chr1	+
A_33_P3335022	0.00960844	3.8719	down	6.0847	7.27998	6.07901	8.67671	8.24265	8.38345		hg19	mRNA	chr2	-
A_33_P3228573	0.00639668	2.02846	down	9.28101	8.8809	9.03507	9.96362	9.89753	10.397	ASPSCR1	hg19	mRNA	chr17	+
A_33_P3349651	0.0397266	5.97123	up	7.22783	7.27909	7.1235	3.57452	6.32803	3.9938	SWAP70	hg19	mRNA	chr11	+
A_23_P65870	0.0105717	5.54593	up	7.0399	6.9619	7.85429	5.08125	5.4515	3.90905	FBXO22	hg19	mRNA	chr15	+
A_23_P97736	0.0391683	3.03018	up	7.48782	7.32141	7.51213	6.06724	6.61811	4.83781	NCDN	hg19	mRNA	chr1	+
A_24_P252575	0.037091	2.12045	up	5.41292	5.77375	5.4026	4.38889	5.04447	3.90279	RABGAP1	hg19	mRNA	chr9	+
A_33_P3353552	0.0010659	3.88664	up	6.90033	7.21482	7.57962	5.34528	5.43945	5.03447	SLC48A1	hg19	mRNA	chr12	+
A_33_P3351416	0.046307	4.39352	up	8.56016	8.50317	10.7136	7.32169	6.77014	7.27896	SMOC2	hg19	mRNA	chr6	+
A_23_P29575	0.0221564	2.9518	up	8.19499	8.02902	8.29709	6.58734	7.35686	5.89211	MRPS36	hg19	mRNA	chr5	+
A_23_P46470	0.000916	15.1353	up	8.99716	8.68798	7.82896	5.09397	4.14786	4.51274	ERRFI1	hg19	mRNA	chr1	-
A_23_P63459	0.017277	5.81415	up	6.60998	7.003	5.9996	3.94321	5.0266	3.02407	C1orf31	hg19	mRNA	chr1	+
A_23_P207174	0.00373229	2.44796	down	7.23668	6.63462	6.64057	8.15199	8.24384	7.99078	GH2	hg19	mRNA	chr17	-
A_33_P3245824	0.0270862	4.00309	up	7.04643	8.73097	7.50014	5.87392	6.21468	5.1856	PQLC1	hg19	mRNA	chr18	-
A_23_P206960	0.00093	4.69814	up	8.82515	8.38121	8.44865	6.57059	6.49351	5.89464	SEC14L1	hg19	mRNA	chr17	+
A_24_P286114	0.0258971	2.71372	up	6.21011	6.71132	6.59664	4.4215	5.01295	5.76281	SLC1A3	hg19	mRNA	chr5	+
A_33_P3233100	0.000174	4.30693	down	3.99337	3.4662	3.70685	5.76898	5.88435	5.83306		hg19	mRNA	chr2	+
A_23_P89812	0.0100851	3.35705	up	7.29363	7.31466	7.46867	5.89534	6.07393	4.8661	CNDP2	hg19	mRNA	chr18	+
A_33_P3411628	0.00230638	8.70079	up	6.79179	7.35598	7.48031	3.87941	4.86007	3.52517	CDKN2A	hg19	mRNA	chr9	-
A_33_P3398065	0.0418994	10.7031	up	6.85959	6.06319	9.53571	4.36818	4.72142	3.10903	TPD52L1	hg19	mRNA	chr6	+
A_33_P3879161	0.00230019	5.15909	up	5.86858	5.88074	5.63683	3.8009	2.76346	3.72044	PIK3AP1	hg19	mRNA	chr10	-
A_33_P3209025	0.0421049	2.83956	up	6.08038	7.15349	5.74234	5.38498	4.50999	4.56422	ZNF623	hg19	mRNA	chr8	+
A_33_P3403549	0.0107921	4.0148	up	6.49424	5.95169	6.42119	4.71512	4.67507	3.46096	TMEM188	hg19	mRNA	chr16	+
A_23_P335428	0.0283771	2.33118	up	9.23992	9.26033	9.87506	8.43777	8.62344	7.65092	HIBADH	hg19	mRNA	chr7	-
A_23_P145238	0.0125836	2.63915	up	10.275	10.5598	9.50561	8.61028	8.65658	8.87331	HIST1H2BK	hg19	mRNA	chr6	-
A_23_P380724	0.0365564	4.32727	up	7.3381	6.4739	6.85557	5.60421	5.19854	3.52446	FASTKD5	hg19	mRNA	chr20	-
A_24_P55250	0.0236561	8.16038	up	9.77035	10.6268	11.2018	8.20515	8.28891	6.019	HDDC2	hg19	mRNA	chr6	-
A_23_P24709	0.0182263	2.39254	up	7.88389	8.18908	8.28643	6.78506	7.42022	6.37848	OSBP	hg19	mRNA	chr11	-
A_33_P3212092	0.0368415	2.42003	up	6.69154	6.11604	6.18749	4.82102	5.78542	4.56356	PDCD4	hg19	mRNA	chr10	+
A_33_P3422728	0.0221449	2.9279	down	4.95436	3.6709	4.39227	5.96535	6.20917	5.49261	CNTNAP3	hg19	mRNA	chr9	-
A_33_P3326046	0.0119272	2.74168	up	9.4353	9.86432	9.53086	8.20926	8.65622	7.59981	RNF167	hg19	mRNA	chr17	+
A_33_P3215797	0.00747479	2.21714	down	9.59557	9.67453	9.06892	10.6109	10.3645	10.8098	AHDC1	hg19	mRNA	chr1	-
A_24_P53976	0.00163526	14.3001	up	9.84761	11.2192	10.188	7.07113	6.6196	6.05026	GLUL	hg19	mRNA	chr1	-
A_23_P423864	0.00674035	3.82939	up	8.62132	8.96921	8.53771	6.99278	7.24125	6.08286	PHC2	hg19	mRNA	chr1	-
A_33_P3397693	0.0226381	3.15877	up	5.63285	5.75757	5.96549	4.27352	4.82072	3.28357	AGPS	hg19	mRNA	chr2	+
A_23_P140256	0.000628	2.31056	up	7.59738	7.49416	7.59334	6.26192	6.59065	6.20758	PNP	hg19	mRNA	chr14	+
A_23_P104583	0.0450358	3.80308	up	7.87396	8.11858	8.50639	6.35631	7.29042	5.07071	CORO1B	hg19	mRNA	chr11	-
A_33_P3214501	0.0032757	16.6879	up	8.00343	8.44373	10.0533	5.10884	4.54375	4.66568	AEN	hg19	mRNA	chr15	+
A_33_P3403733	0.000981	2.58365	down	8.87147	9.27716	8.85191	10.5214	10.3081	10.2793		hg19	mRNA	chr1	+
A_24_P257478	0.0301011	3.29591	down	5.45204	4.24906	4.90212	6.48529	7.30925	5.9707	COL25A1	hg19	mRNA	chr4	-
A_33_P3306146	0.0108782	10.5011	up	8.03952	6.0892	5.62274	3.28885	2.89913	3.38607	PLAU	hg19	mRNA	chr10	+
A_23_P415652	0.00139116	5.82853	up	5.25596	6.14529	5.63047	3.17184	3.44802	2.78246	GALNT12	hg19	mRNA	chr9	+
A_33_P3718152	0.0305198	2.7145	down	5.49836	5.16247	5.51266	6.71763	6.16098	7.61694	C14orf41	hg19	mRNA	chr14	+
A_33_P3307068	0.0450156	2.66144	down	8.11071	7.6936	7.4566	9.28101	8.33254	9.88399	GOLGA2	hg19	mRNA	chr9	-
A_23_P50907	0.0293943	3.906	up	8.54571	7.81285	8.22866	6.69036	6.87054	5.12925	ITGAV	hg19	mRNA	chr2	+
A_24_P368735	0.0459003	2.74634	down	6.04239	5.4637	4.97174	7.4209	7.28515	6.14432	ARL10	hg19	mRNA	chr5	+
A_33_P3213747	0.00012	5.88602	down	6.27712	6.03681	6.52609	8.83617	9.00882	8.66691	ZNHIT2	hg19	mRNA	chr11	-
A_23_P7342	0.00167306	3.61963	down	6.54772	6.50116	6.07785	8.30872	7.85937	8.52617	UGT2B10	hg19	mRNA	chr4	+
A_23_P73142	0.00674588	5.06291	up	6.49135	5.35684	6.31344	3.19639	4.18769	3.75765	TACO1	hg19	mRNA	chr17	+
A_33_P3292560	0.0095028	3.15938	up	6.56146	6.81497	6.5329	5.45654	5.16333	4.31053	SURF1	hg19	mRNA	chr9	-
A_23_P77630	0.00226296	5.62994	up	8.87466	8.82126	9.3314	6.94963	6.70833	5.89	MAP1LC3B	hg19	mRNA	chr16	+
A_33_P3211263	0.021531	2.44683	up	6.03838	6.08672	6.84552	5.12338	4.58529	5.38921	GPATCH4	hg19	mRNA	chr1	-
A_23_P126752	0.00360892	3.49216	up	9.45188	9.70582	9.67551	8.07768	8.10338	7.2398	CAPZB	hg19	mRNA	chr1	-
A_23_P127948	0.0273847	2.67313	down	6.72623	6.82337	7.06635	8.39456	8.9347	7.54229	ADM	hg19	mRNA	chr11	+
A_24_P681011	0.000327	10.3353	up	7.83643	7.94535	8.66582	4.62749	5.04838	4.66318	HIPK2	hg19	mRNA	chr7	-
A_23_P15450	0.00173498	14.1044	up	8.14546	8.48121	7.01517	3.74251	4.57099	3.87412	TMEM100	hg19	mRNA	chr17	-
A_21_P0013564	0.00317022	3.77441	down	5.08433	4.26836	5.0718	6.59405	6.9964	6.58277	CNTNAP3B	hg19	mRNA	chr9	+
A_33_P3233550	0.0199089	7.1292	up	10.6373	10.6997	10.7536	8.4504	8.77325	6.36574	RTN4	hg19	mRNA	chr2	-
A_24_P135444	0.0352758	4.14279	up	9.12913	9.07134	10.1085	7.85396	8.03799	6.26518	AMFR	hg19	mRNA	chr16	-
A_24_P370156	0.0117047	3.28569	up	7.57574	7.66005	7.61237	5.80599	6.61635	5.27722	MAN2B1	hg19	mRNA	chr19	-
A_32_P113436	0.021152	2.11901	down	10.0488	10.2209	9.81615	11.5863	11.0977	10.6521	HNRNPA1L2	hg19	mRNA	chr13	+
A_32_P18159	0.0163627	3.44706	up	5.59665	5.90238	5.76503	4.45817	4.35746	3.09232	LYRM7	hg19	mRNA	chr5	+
A_33_P3290898	0.000179	14.7428	down	3.63747	2.85608	3.26418	7.1834	7.42171	6.79844	CPAMD8	hg19	mRNA	chr19	-
A_24_P42681	0.00758268	3.43501	up	8.60539	8.0055	8.05139	6.6285	6.84137	5.85146	PSMD2	hg19	mRNA	chr3	+
A_33_P3240941	0.019445	2.95304	up	7.63392	8.04156	8.33269	6.45059	7.05941	5.81157	BACE1	hg19	mRNA	chr11	-
A_23_P203920	0.0179297	2.24109	up	9.64325	9.60936	9.33759	8.67931	8.62041	7.79786	SSPN	hg19	mRNA	chr12	+
A_33_P3313519	0.0105478	2.04335	down	6.32323	6.27649	6.19027	7.2316	6.94136	7.70982	CHRFAM7A	hg19	mRNA	chr15	-
A_23_P3014	0.0016455	12.912	up	6.40077	7.28245	7.16997	2.82905	4.06451	2.88769	RNASE6	hg19	mRNA	chr14	+
A_23_P209740	0.0252203	2.62528	up	7.08222	5.96209	7.16925	5.46484	5.16401	5.4073	PSMD1	hg19	mRNA	chr2	+
A_21_P0011851	0.00173095	6.30409	up	8.34429	8.22299	8.5521	5.94694	6.16178	5.04179	RHOQ	hg19	mRNA	chr2	+
A_23_P1676	0.016348	2.91699	up	5.40456	5.58575	5.65311	4.11197	4.60131	3.29668	TMEM218	hg19	mRNA	chr11	-
A_24_P222599	0.00409421	2.68561	up	6.94575	7.37807	7.54916	6.03681	6.01601	5.54442	PDPK1	hg19	mRNA	chr16	+
A_23_P340158	0.00585566	4.78357	up	8.46232	7.74411	7.5306	5.8373	6.0819	5.04357	ISCU	hg19	mRNA	chr12	+
A_33_P3276068	0.0374884	2.12422	down	6.10132	5.9677	6.45663	7.56901	6.61588	7.60157	BET3L	hg19	mRNA	chr6	-
A_33_P3325935	0.00101813	2.99067	down	10.529	10.5589	10.342	12.1185	12.3186	11.7342	PQBP1	hg19	mRNA	chrX	+
A_33_P3236881	0.00116343	9.24871	up	10.1173	11.4219	10.4962	7.49019	7.47962	7.43782	C1orf151-NBL1	hg19	mRNA	chr1	+
A_33_P3409086	0.00205105	5.30518	up	10.2524	9.8483	10.5752	7.88389	8.2394	7.33042	S100A1	hg19	mRNA	chr1	+
A_33_P3324137	0.0276914	3.48122	down	3.24996	4.76769	4.737	6.31931	5.71204	6.12207	PRO0628	hg19	mRNA	chr20	+
A_23_P143127	0.00973469	2.3887	up	6.44503	6.50691	6.41847	5.63556	5.25865	4.70751	EML4	hg19	mRNA	chr2	+
A_23_P124300	0.00133174	5.04	down	4.29229	4.06115	4.13276	6.16788	7.06119	6.25739	BCMO1	hg19	mRNA	chr16	+
A_23_P359616	0.0199789	4.0196	up	5.83327	6.00495	5.96221	4.87092	3.88215	3.0262	RPF1	hg19	mRNA	chr1	+
A_24_P141786	0.0112975	8.07855	up	12.7373	11.2529	10.8226	8.85391	9.02275	7.89382	ATP2A2	hg19	mRNA	chr12	+
A_33_P3420442	0.00382749	3.22622	down	5.27158	5.02576	5.55456	7.01987	6.54519	7.35637	CDK20	hg19	mRNA	chr9	-
A_33_P3410935	0.01004	5.00787	up	6.68592	6.10553	6.76079	3.68055	5.11326	3.78585	C17orf89	hg19	mRNA	chr17	+
A_24_P50801	0.0216112	6.43181	up	8.21313	8.43699	7.68863	5.96844	6.27508	4.03956	NRP2	hg19	mRNA	chr2	+
A_24_P98249	0.0139196	3.53027	up	9.61986	10.7283	10.6642	8.67637	8.03526	8.84147	TACC1	hg19	mRNA	chr8	+
A_33_P3228300	0.028053	2.13093	up	6.87995	7.48884	6.67727	6.2454	5.52058	6.00563	RCL1	hg19	mRNA	chr9	+
A_33_P3354945	0.000876	8.86946	up	8.03526	7.64502	6.86972	4.51573	4.21525	4.37248	CSF1	hg19	mRNA	chr1	+
A_33_P3292126	0.0327823	2.12296	down	10.3551	10.5646	10.4927	11.8467	10.8919	11.932		hg19	mRNA	chr7	-
A_32_P219368	0.000913	8.49994	up	5.87183	6.04509	6.77417	3.54692	2.81417	3.06764	WTAP	hg19	mRNA	chr6	+
A_24_P312189	0.0104623	3.84197	up	7.52221	8.21868	7.61662	6.37168	6.02308	5.13721	MEPCE	hg19	mRNA	chr7	+
A_33_P3333317	0.00729907	2.80542	up	5.39961	5.06041	5.77771	3.60924	4.32418	3.83966	OPTN	hg19	mRNA	chr10	+
A_33_P3335800	0.0465879	2.45714	down	7.88057	6.90922	6.96272	8.49037	8.00868	9.14439	LOC100128219	hg19	mRNA	chr18	+
A_32_P24140	0.0395738	15.6624	down	3.62288	3.87266	2.8833	8.42871	8.97937	4.87846	GAS2	hg19	mRNA	chr11	+
A_24_P88696	0.00903239	24.3182	up	8.21186	6.73541	10.0013	3.90642	3.25958	3.97069	SCG2	hg19	mRNA	chr2	-
A_24_P374516	0.0104652	8.07036	up	10.615	11.6366	11.1597	8.64222	8.79094	6.94019	TMSB4X	hg19	mRNA	chrX	+
A_33_P3287745	0.0159363	2.0497	down	7.78032	7.57956	7.83841	8.72419	8.36631	9.21404	KAT8	hg19	mRNA	chr16	+
A_24_P407930	0.0133829	3.17295	up	6.72959	6.75651	6.7454	5.05879	5.76958	4.40566	SEH1L	hg19	mRNA	chr18	+
A_33_P3305433	0.0241085	2.00553	down	7.68493	6.91839	7.30207	7.97615	8.35434	8.58686	LOC100131381	hg19	mRNA	chr11	+
A_24_P216681	0.0196847	3.78195	up	8.45648	7.5112	7.89625	6.16098	6.70871	5.23684	LSM10	hg19	mRNA	chr1	-
A_23_P41470	0.000406	4.84819	up	6.39465	6.76585	7.00366	4.5113	4.22602	4.5945	DDX60	hg19	mRNA	chr4	-
A_23_P104804	0.00902989	5.03195	up	8.64258	10.1885	9.78584	7.28167	6.89168	7.45022	ZBTB16	hg19	mRNA	chr11	+
A_21_P0014809	0.0170353	2.08392	up	7.03531	7.0215	7.66812	5.89552	6.46461	6.1869	FAM136A	hg19	mRNA	chr2	-
A_24_P219971	0.000416	5.06801	up	5.9814	5.89711	6.18495	3.31128	3.99481	3.73313	C20orf11	hg19	mRNA	chr20	+
A_23_P111621	1.42e-05	4.01949	up	6.17877	6.07537	5.98572	4.11	4.14556	3.96325	GTF2IRD1	hg19	mRNA	chr7	+
A_24_P625382	0.00300804	5.34087	up	10.6456	9.55556	9.50048	7.57854	7.44193	7.42994	CSDA	hg19	mRNA	chr12	-
A_33_P3318606	0.0168152	2.02671	down	4.40515	4.9675	4.77612	5.34439	5.87365	5.98815	SHC2	hg19	mRNA	chr19	-
A_33_P3280981	0.0217957	2.24422	down	5.22866	6.05641	6.06899	6.98006	6.66444	7.2082		hg19	mRNA	chr9	-
A_23_P348138	0.0419131	3.90217	up	7.32641	7.05826	6.4533	5.31916	5.83449	3.79151	MKL1	hg19	mRNA	chr22	-
A_23_P77073	0.0129234	6.94354	up	9.76422	9.90753	9.58864	7.74077	7.46024	5.67237	SPPL2A	hg19	mRNA	chr15	-
A_33_P3293888	0.0041902	6.06033	down	3.25552	3.60742	3.20346	6.35975	6.39725	5.10759	AFF2	hg19	mRNA	chrX	+
A_23_P106002	0.00164709	3.29001	up	9.75712	10.4927	10.0064	8.50359	8.26184	8.33645	NFKBIA	hg19	mRNA	chr14	-
A_33_P3352407	0.040261	2.79609	up	12.8187	14.0251	13.8959	12.5946	12.183	11.5119		hg19	mRNA	chr2	-
A_19_P00320218	0.0055819	2.63898	down	7.61569	7.21054	7.33606	8.73649	8.4198	9.20593		hg19	mRNA	chr2	+
A_23_P39465	0.00068	15.9301	up	6.80802	7.70506	7.15069	2.93639	2.86361	3.88271	BST2	hg19	mRNA	chr19	-
A_23_P147918	0.0486593	2.46641	up	9.47575	10.1571	10.9503	9.03149	9.11958	8.52486	S100A16	hg19	mRNA	chr1	-
A_23_P416581	0.0320015	2.01903	down	4.57539	4.28206	4.88112	5.50115	6.08589	5.1925	GNAZ	hg19	mRNA	chr22	+
A_33_P3367396	0.0373471	93.1045	up	13.8074	12.8959	13.1331	5.55406	10.8451	3.81488	FAM177B	hg19	mRNA	chr1	+
A_23_P205389	0.0338736	2.91514	up	7.63683	7.57356	7.997	6.21215	6.99409	5.37045	MOAP1	hg19	mRNA	chr14	-
A_24_P283928	0.0100222	2.38214	up	7.91471	7.52278	8.11736	6.72042	6.88503	6.19262	OBFC2B	hg19	mRNA	chr12	+
A_23_P149281	0.0450334	3.48899	up	6.5808	7.2219	7.96486	5.18895	4.78271	6.38748	EPHA2	hg19	mRNA	chr1	-
A_24_P101101	0.0165544	3.30097	up	7.97694	7.8403	7.64202	6.20296	6.77082	5.31682		hg19	mRNA	chr17	-
A_33_P3805085	0.0305203	2.13905	up	6.21689	7.21219	6.61773	5.62147	5.85693	5.27751	FNIP1	hg19	mRNA	chr5	-
A_33_P3379326	0.000221	13.7332	up	8.25472	9.05823	8.44792	4.4691	5.03826	4.91473	MSR1	hg19	mRNA	chr8	-
A_24_P69538	6.29e-05	9.73157	up	6.70905	7.11116	6.70606	3.38796	3.47344	3.81685	TLR4	hg19	mRNA	chr9	+
A_33_P3275948	0.000386	6.78488	up	6.53523	6.9568	7.38619	4.24691	4.24838	4.09596	STARD3NL	hg19	mRNA	chr7	+
A_24_P44462	0.0223486	12.1671	up	10.6904	11.5731	12.091	8.42522	9.04774	6.06669	TPM1	hg19	mRNA	chr15	+
A_33_P3243683	0.0486666	2.75952	up	6.59992	5.79856	6.52541	4.93042	5.58575	4.01447	DIAPH1	hg19	mRNA	chr5	-
A_24_P381029	0.0358048	2.32424	up	7.79243	6.95331	7.87546	6.26245	6.7965	5.91197	GLRX3	hg19	mRNA	chr10	+
A_33_P3326025	0.000528	3.03249	down	11.2599	11.6122	11.3596	13.2306	12.8288	12.9738	KANK3	hg19	mRNA	chr19	-
A_23_P154566	0.0113388	3.29908	down	5.11933	5.74838	5.82757	7.39892	6.69142	7.77112	TOX2	hg19	mRNA	chr20	+
A_24_P186943	0.0031137	7.35349	down	10.173	10.3265	9.19933	13.2689	12.7736	12.2916	ELN	hg19	mRNA	chr7	+
A_23_P107247	0.0086566	2.23086	down	6.04348	5.70369	5.34289	6.64291	7.09535	6.82459	CACNA1G	hg19	mRNA	chr17	+
A_24_P371758	0.0128381	2.90553	up	7.15208	6.54152	7.514	5.70178	5.79686	5.09255	MRPL36	hg19	mRNA	chr5	-
A_24_P684186	0.0371436	5.58933	up	6.82331	7.46009	5.57	3.8986	3.25842	5.24834	EMB	hg19	mRNA	chr5	-
A_24_P309415	0.0041067	8.92209	up	8.4358	9.129	8.66229	5.92715	6.21632	4.61148	TMEM123	hg19	mRNA	chr11	-
A_23_P382199	0.0330751	2.67426	up	9.03914	9.33098	9.13507	8.18167	8.18857	6.87752	VAPA	hg19	mRNA	chr18	+
A_24_P18270	1.71e-05	145.017	down	4.80499	4.48345	4.87805	12.4077	11.8137	11.4853	UCMA	hg19	mRNA	chr10	-
A_33_P3399755	0.00195194	2.27568	down	8.71884	8.26031	8.57583	9.57939	9.64811	9.88636		hg19	mRNA	chr15	-
A_23_P215227	0.0375033	2.66784	up	7.2175	7.60952	8.49046	6.82042	6.35763	5.89241	DNAJB6	hg19	mRNA	chr7	+
A_23_P89455	0.034981	3.18414	up	8.40706	7.84345	9.06635	7.11809	7.21362	5.97245	SLC35B1	hg19	mRNA	chr17	-
A_23_P162486	0.0186848	8.84477	up	7.42843	8.23846	8.85742	4.81984	6.35171	3.91829	PTPN6	hg19	mRNA	chr12	+
A_33_P3251901	0.0200423	4.0287	up	11.6912	10.5618	11.2349	8.40737	9.17026	9.87933	APBB2	hg19	mRNA	chr4	-
A_19_P00807545	0.00125263	2.80982	down	5.68677	5.37811	5.28346	7.19589	6.89873	6.72517	P39194	hg19	mRNA	chr22	+
A_32_P54544	0.0202104	3.27719	up	9.1768	9.169	9.69279	8.01628	8.09882	6.78611	CCT6A	hg19	mRNA	chr7	+
A_33_P3230478	0.000295	7.96501	up	11.3919	11.8133	11.0502	8.67062	8.26196	8.3418	C1S	hg19	mRNA	chr12	+
A_21_P0000035	0.0430951	2.45981	down	5.12534	5.57837	5.72728	6.87559	6.02831	7.42273	TMEM217	hg19	mRNA	chr6	-
A_23_P77401	0.0135042	2.98466	up	5.94885	5.47872	5.90597	4.15093	4.81686	3.63306	CPPED1	hg19	mRNA	chr16	-
A_23_P77145	0.024388	6.1693	up	6.64369	6.79352	7.04706	4.67613	5.17321	2.75961	RAB11A	hg19	mRNA	chr15	+
A_23_P66137	0.00316743	3.05949	down	7.33424	6.54577	7.19078	8.48854	8.67505	8.74708	SOX8	hg19	mRNA	chr16	+
A_23_P115519	0.0239564	2.16655	down	6.93488	6.99409	6.61468	7.72607	7.6198	8.54397	LCE3D	hg19	mRNA	chr1	-
A_23_P21548	0.0273057	3.91897	up	6.46733	7.16095	7.28511	4.79543	5.98786	4.21867	ARHGAP10	hg19	mRNA	chr4	+
A_33_P3360072	0.00343371	13.7022	up	7.98115	6.32601	7.42549	3.05277	4.19773	3.15314	RANBP3L	hg19	mRNA	chr5	-
A_33_P3307402	0.0354138	2.03083	down	6.07963	5.41991	5.69907	6.48636	6.49238	7.28608		hg19	mRNA	chr6	-
A_23_P250629	0.00115829	8.30199	up	6.9672	7.86293	7.57273	3.90056	4.69784	4.6441	PSMB8	hg19	mRNA	chr6	-
A_24_P183664	0.0269223	17.74	up	7.79118	9.35699	9.95197	5.47299	6.30026	2.88006	TRIL	hg19	mRNA	chr7	-
A_21_P0012453	0.0282587	3.67119	up	8.44197	7.96412	7.75896	6.52934	6.85171	5.15527	PROS1	hg19	mRNA	chr3	-
A_33_P3261957	1.63e-06	7.27755	up	5.65945	5.73343	5.52114	2.79594	2.79368	2.73404	CALCRL	hg19	mRNA	chr2	-
A_23_P83351	0.00618819	2.28816	down	7.6331	6.98598	6.99487	8.52442	8.40074	8.27135	DFNB31	hg19	mRNA	chr9	-
A_33_P3209096	0.00206173	4.76591	up	6.2131	6.52897	7.25761	4.47218	4.49049	4.27875	CD58	hg19	mRNA	chr1	-
A_33_P3260342	0.033371	2.85612	down	5.84667	5.09096	4.99299	6.44281	6.42296	7.60703	NFASC	hg19	mRNA	chr1	+
A_23_P64404	0.000907	8.18819	up	7.15214	7.31177	7.81155	4.11039	4.95194	4.1125	FADS3	hg19	mRNA	chr11	-
A_24_P314351	0.0236169	2.57242	up	6.51147	7.00649	6.33137	5.70742	5.43041	4.62213	ZBTB33	hg19	mRNA	chrX	+
A_33_P3363938	0.0371538	3.59311	down	4.69885	6.58567	5.77863	7.76592	7.79616	7.03678	NAP1L4	hg19	mRNA	chr11	-
A_23_P92967	0.0345724	3.62654	up	7.75851	7.59176	8.00732	6.27726	6.7062	4.79836	MOCS2	hg19	mRNA	chr5	-
A_24_P37409	0.046716	2.13133	down	4.94515	5.70366	6.24757	6.8265	6.59176	6.75336	DUSP2	hg19	mRNA	chr2	-
A_24_P313262	0.00377217	4.34704	up	9.52662	10.475	10.1347	8.15475	8.12447	7.49706	ARPP19	hg19	mRNA	chr15	-
A_23_P37623	0.0465005	3.89504	down	6.33667	8.14209	6.87135	9.70532	9.28313	8.24657	GOLGA8A	hg19	mRNA	chr15	-
A_23_P301925	0.00621278	6.73906	up	16.7605	16.448	16.8181	14.6255	14.211	12.9325	COX1	hg19	mRNA	chr1	+
A_23_P56314	0.0353422	3.55413	up	9.37515	9.12514	9.59568	7.96104	8.23806	6.40838	UQCR11	hg19	mRNA	chr19	-
A_33_P3316800	0.00180138	11.0877	up	8.23421	9.8134	8.92819	5.57379	5.68399	5.30536	AHR	hg19	mRNA	chr7	+
A_19_P00318140	0.0151461	3.53121	down	4.96342	5.40208	5.27171	6.932	6.3481	7.8176		hg19	mRNA	chr3	+
A_23_P35066	0.0455118	2.71969	up	8.0964	8.50499	8.89919	7.56156	7.44238	6.16631	SNX7	hg19	mRNA	chr1	+
A_24_P3249	0.00560921	8.89871	up	7.55696	7.94352	6.30296	4.42121	3.50399	4.41744	RARB	hg19	mRNA	chr3	+
A_33_P3350580	0.0145236	2.20111	down	6.50241	5.77127	6.17442	7.21882	7.02118	7.62279		hg19	mRNA	chr3	+
A_19_P00801576	0.042787	3.05558	up	6.57476	5.89431	5.78656	4.56393	5.27621	3.58115	CELF1	hg19	mRNA	chr15	+
A_23_P62932	0.0270367	3.66602	up	7.93443	7.8413	8.98235	6.74625	6.82984	5.55934	ATP1B1	hg19	mRNA	chr1	+
A_23_P26254	0.00334577	3.77576	up	8.39127	8.11099	7.5112	6.08465	6.37249	5.80601	NDUFAF1	hg19	mRNA	chr15	-
A_24_P273245	0.0362543	2.85294	up	6.52144	6.97978	7.02133	5.34706	6.1174	4.52074		hg19	mRNA	chr3	+
A_23_P63896	0.0108488	3.45089	up	6.59655	7.75763	6.77574	4.93468	5.34356	5.49078	FAS	hg19	mRNA	chr10	+
A_33_P3387696	0.0130753	2.24899	up	5.8903	5.38627	5.36551	4.48177	3.96588	4.68659	TMBIM4	hg19	mRNA	chr12	-
A_33_P3313889	0.0225878	2.70376	up	5.56162	5.53176	5.56423	4.53387	3.32281	4.49604	TOR1A	hg19	mRNA	chr9	-
A_24_P222655	0.000554	32.0898	up	8.65856	9.3591	9.52546	3.57158	4.98877	3.97065	C1QA	hg19	mRNA	chr1	+
A_24_P264909	0.0159114	3.27352	up	7.01208	7.61991	6.8325	5.83634	5.75632	4.7393	NDFIP2	hg19	mRNA	chr13	+
A_23_P101655	0.0322071	3.36031	up	8.64153	9.86008	9.26689	7.86936	7.97003	6.68333	ACTN4	hg19	mRNA	chr19	+
A_24_P273413	0.0495698	2.66089	up	8.8479	9.00377	9.32258	8.04097	8.22058	6.67699	EML4	hg19	mRNA	chr2	+
A_23_P100764	0.0253728	4.12691	up	8.90916	8.83529	10.1782	7.38064	7.87884	6.528	SLC25A39	hg19	mRNA	chr17	-
A_23_P16976	0.0177513	2.10025	up	9.20044	10.0046	9.66096	8.64011	8.74998	8.26425	ANXA4	hg19	mRNA	chr2	+
A_23_P145863	0.00469211	8.47506	up	11.7411	12.4562	13.153	9.70065	9.74496	8.65511	S100A11	hg19	mRNA	chr1	-
A_33_P3267230	0.0491812	2.574	down	8.42571	9.58046	8.47998	10.395	9.58125	10.602	TBC1D3G	hg19	mRNA	chr17	-
A_33_P3239184	0.0428805	2.23877	up	10.623	10.3876	11.2397	9.82344	9.95675	8.98204		hg19	mRNA	chr19	+
A_21_P0013932	0.00306594	2.25744	up	6.9667	6.4893	6.57562	5.66365	5.5522	5.29171	LOC100289196	hg19	mRNA	chr7	+
A_23_P255376	0.0315888	6.48366	up	6.78443	7.06959	8.12791	5.47701	5.22522	3.18926	CCDC109B	hg19	mRNA	chr4	+
A_23_P56228	0.0251232	4.97729	up	6.60947	6.99963	7.36254	4.72348	5.73586	3.56622	GMIP	hg19	mRNA	chr19	-
A_33_P3424800	0.00387902	51.3195	up	9.71883	11.5178	11.6099	5.80346	6.15536	3.84347	HLA-B	hg19	mRNA	chr6	-
A_21_P0011126	0.0024446	2.27019	up	6.21524	6.73792	6.69441	5.44778	5.36707	5.28427	NUS1	hg19	mRNA	chr6	+
A_23_P311640	0.00275504	21.8836	up	9.15229	8.92173	10.9098	5.57969	5.3181	4.73069	AGFG2	hg19	mRNA	chr7	+
A_23_P331598	0.00172257	2.43248	up	8.27921	7.90773	8.02845	7.03711	6.74699	6.58401	IPO7	hg19	mRNA	chr11	+
A_33_P3274851	0.014593	2.60549	up	8.68568	7.979	8.83076	7.3401	7.30874	6.70193	COX5B	hg19	mRNA	chr2	+
A_23_P25994	7.46e-05	8.28762	up	9.78458	10.3407	10.2524	7.18655	7.05055	6.98776	LGMN	hg19	mRNA	chr14	-
A_23_P120931	0.00163047	5.28638	up	8.05162	8.21815	7.67841	5.04542	5.95205	5.74388	APOBEC3C	hg19	mRNA	chr22	+
A_33_P3306192	0.0394988	2.57948	down	11.2574	11.7247	10.8122	12.9404	13.0595	11.8956	KBTBD13	hg19	mRNA	chr15	+
A_23_P42664	0.0456708	3.04262	up	7.52504	7.49706	7.59963	6.01339	6.86269	4.92972	SHFM1	hg19	mRNA	chr7	-
A_32_P456537	0.0276283	3.70979	up	6.98395	6.49249	7.54757	5.27553	5.83616	4.23831	TCP1	hg19	mRNA	chr6	-
A_23_P204484	0.0324138	3.64788	up	5.93202	6.45631	6.25614	4.53643	5.2098	3.29706	RAB35	hg19	mRNA	chr12	-
A_23_P500861	0.0242907	2.21511	up	8.02375	7.4984	7.84854	6.99007	6.86355	6.07494	SYNE1	hg19	mRNA	chr6	-
A_33_P3344831	0.0336497	2.96683	down	4.51012	4.58449	4.21422	6.39821	6.56875	5.04864	TMEM45A	hg19	mRNA	chr3	+
A_21_P0013915	0.0478922	2.02421	down	5.30464	4.44096	5.59011	6.17224	5.93047	6.28508	LOC100130445	hg19	mRNA	chr2	-
A_33_P3398005	0.0484785	2.03652	down	7.47196	7.41437	7.25718	8.28828	7.85197	9.08158		hg19	mRNA	chr3	-
A_33_P3235189	0.0053124	2.50273	down	9.21943	9.45951	9.31732	10.7866	10.208	10.9722	ANKRD13B	hg19	mRNA	chr17	+
A_23_P156061	0.0102071	4.46783	up	9.09076	9.2382	9.81211	7.56166	7.71027	6.39041	LNPEP	hg19	mRNA	chr5	+
A_23_P164148	0.00814693	5.50226	up	8.68463	8.73085	9.33125	6.82048	7.00222	5.54396	MLX	hg19	mRNA	chr17	+
A_23_P75516	0.0198992	5.35487	up	5.82224	6.63018	6.74144	4.01014	4.95854	2.96264	PPFIA1	hg19	mRNA	chr11	+
A_23_P338401	0.017139	3.37655	up	6.18561	5.87893	6.00629	4.12694	5.08744	3.58981	KDM1B	hg19	mRNA	chr6	+
A_24_P68991	0.00341354	2.80157	down	3.98506	4.41158	4.73616	5.76279	5.76584	6.06288	NKX6-1	hg19	mRNA	chr4	-
A_23_P155052	0.000354	9.00617	up	6.74807	6.5697	6.18394	3.02692	3.18789	3.77416	APOL6	hg19	mRNA	chr22	+
A_24_P389994	0.0498829	4.83856	up	6.87245	7.09409	6.6428	4.61093	5.987	3.18768	NADK	hg19	mRNA	chr1	-
A_23_P135990	0.00662552	4.57435	up	7.02533	6.36146	6.06351	4.04828	3.90802	4.9133	SLCO2A1	hg19	mRNA	chr3	-
A_33_P3339860	0.000734	8.41485	up	5.61261	6.37651	6.65038	3.14738	3.3266	2.9467	PLEKHA2	hg19	mRNA	chr8	+
A_33_P3233843	0.0097357	6.15581	up	8.95365	10.1187	10.478	7.5306	7.58136	6.57261	IL6ST	hg19	mRNA	chr5	-
A_23_P214091	0.00579709	2.35307	up	9.41823	10.0068	9.47329	8.56113	8.49795	8.13556	LYPLA1	hg19	mRNA	chr8	-
A_24_P129232	0.0181931	4.47222	up	9.29829	10.395	9.80825	8.00522	8.25344	6.75988	SERINC1	hg19	mRNA	chr6	-
A_23_P111054	0.0304662	3.99964	down	9.45737	9.59208	8.74556	11.8571	11.7716	10.166	HIST1H2BB	hg19	mRNA	chr6	-
A_33_P3360426	0.0475506	4.66437	up	9.09948	9.16814	10.4638	7.73946	8.23728	6.08967	WDR1	hg19	mRNA	chr4	-
A_33_P3321923	0.0444013	2.3802	up	12.5227	12.5322	13.3822	11.9034	11.8692	10.9112		hg19	mRNA	chr15	-
A_24_P388252	0.00556034	2.03987	up	6.29408	6.02337	6.21686	4.98342	5.49205	4.9734	PPP3R1	hg19	mRNA	chr2	-
A_24_P935103	0.00120205	6.46282	up	6.33082	5.67689	5.84587	2.88921	3.76819	3.11969	ADCY9	hg19	mRNA	chr16	-
A_23_P392942	0.0010137	17.8515	up	5.9452	7.1875	7.54366	2.75549	2.73013	2.7168	MSR1	hg19	mRNA	chr8	-
A_23_P124486	0.0224968	5.73891	up	5.82735	7.35023	7.79107	4.64646	4.99235	3.76751	PTPN9	hg19	mRNA	chr15	-
A_24_P131589	0.00700192	2.76298	down	6.06424	5.77721	6.59914	7.50081	7.92394	7.41451	CD86	hg19	mRNA	chr3	+
A_23_P4572	0.00391023	14.1201	up	13.282	11.7787	12.0058	8.8564	9.07327	7.67786	MYL12A	hg19	mRNA	chr18	+
A_33_P3281373	0.0396267	4.08943	down	5.65356	5.85912	5.27915	7.86784	6.39644	8.62326		hg19	mRNA	chr1	-
A_33_P3216945	0.0141206	2.88808	down	8.82135	9.40986	8.9538	10.9641	9.95157	10.8597		hg19	mRNA	chr7	-
A_23_P74914	0.0495364	4.96701	up	6.7692	6.67746	6.95903	5.33228	2.83767	5.29861	URB2	hg19	mRNA	chr1	+
A_23_P95060	0.00055	5.81355	down	4.68468	4.91677	4.15852	7.21016	6.89693	7.27113	EPHB3	hg19	mRNA	chr3	+
A_33_P3346688	0.000412	22.1775	down	3.86611	5.06962	4.85628	9.42865	8.92414	8.8523	HSPA8	hg19	mRNA	chr11	-
A_23_P257971	0.00768892	7.33567	up	7.03153	5.38129	5.25192	3.16617	3.00461	2.86918	AKR1C1	hg19	mRNA	chr10	+
A_23_P17663	6.72e-05	9.83627	up	6.03097	6.13005	6.61762	2.99219	2.84056	3.05155	MX1	hg19	mRNA	chr21	+
A_33_P3375665	0.0454234	2.0384	up	6.61762	7.58495	7.26837	6.15317	6.49263	5.74282	FOXO3	hg19	mRNA	chr6	+
A_23_P27947	0.0130777	6.07137	up	7.315	6.97017	5.75259	4.38053	4.54016	3.311	PDCD2L	hg19	mRNA	chr19	+
[truncated: 2,294 more rows]
