# Supplementary material for: Comprehensive analysis of mRNA-lncRNA co-expression profile revealing crucial role of imprinted gene cluster DLK1-MEG3 in chordoma
Source: Oncotarget. 2017 Nov 8;8(68):112623–35. doi: 10.18632/oncotarget.22616 (PMC5762536; doi:10.18632/oncotarget.22616)
Supplement: Supplementary file 4 [file oncotarget-08-112623-s004.xlsx]

## Sheet: Sheet1
Supplementary Table 3: lncRNA-mRNA corelation
ProbeName	p	FC (abs)	Regulation	Case1(normalized)	Case2(normalized)	Case3(normalized)	FNP1(normalized)	FNP2(normalized)	FNP3(normalized)	TargetID	ncRNA_SeqID	Source	ncRNA_Accession	Description	Genome	GeneSymbol	Seq_type	Chr	start	end	strand	ControlType	Sequence	SourceID	SourceLink	GenomeBuild	Xref	BioType
CUST_84895_PI429545399	0.0237985	2.65352	down	7.12316	7.94422	7.59055	9.169	9.37561	8.33704	NONHSAT016632	humanseq59128	NONCODE v4	NONHSAT016632	RGS10		RGS10	ncRNA	chr10	121275034	121276000	-	FALSE	AAGGAGATCTACATGACCTTTCTGTCCAGCAAGGCCTCATCACAGGTCAACGTGGAGGGG	NONHSAT016632	http://noncode.org/show_rna.php?id=NONHSAT016632	GRCh37/hg19/Feb2009	ensembl=ENST00000473563	lincRNA
CUST_52483_PI429545380	0.0374425	4.68394	down	4.81019	4.93118	3.4026	5.73085	6.51579	7.5805	FR208853	humanseq15304	frnadb v3.4	FR208853	Putative conserved noncoding region (RNAz)	human(hg18)	FR208853	ncRNA	chr6	32937614	32937831	+	FALSE	TCCCAAATTACTGAGTAGCAGTAGCCTCCCTGGTGACTCATGTGGGGGAAGGGAGGATAG	FR208853	http://www.ncrna.org/frnadb/detail.html?i_name=FR208853	GRCh37/hg19/Feb2009	RNZ29049 RNAdb v2.0	nc_conserved_region
CUST_9912_PI429545376	0.0277411	2.22541	down	4.67871	4.536	4.01789	5.40611	5.18658	6.10212	TCONS_00004393	humanseq1039	broadlincRNA	TCONS_00004393	linc-IL1A-1		linc-IL1A	ncRNA	chr2	113576773	113581878	-	FALSE	TGGATCCTCTGTATCCCTGACGATGAGCAACTGTGAGGCCCGTTTCAGCACTGAGTTCCA	TCONS_00004393	http://www.broadinstitute.org/genome_bio/human_lincrnas/?q=lincRNA_catalog	GRCh37/hg19/Feb2009	XLOC_002277	lincRNA
CUST_55568_PI429545402	0.0248285	3.13592	down	6.36426	6.36878	5.86628	7.33683	7.48426	8.7249	NONHSAG013685	humanseq65830	NONCODE v4	NONHSAG013685	NONHSAG013685		NONHSAG013685	ncRNA	chr13	64402902	64418258	-	FALSE	TGTCTTGATGTCCCTTTGCTTTCCCCATGTGTTACCATCAACTGCCTAATGAAACAGCCT	NONHSAG013685	http://noncode.org/show_gene.php?id=NONHSAG013685	GRCh37/hg19/Feb2009	NONHSAT034180; NONHSAT034181; NONHSAT034183; NONHSAT034182; NONHSAT034184; NONHSAT034185; NONHSAT034187	lincRNA
CUST_37262_PI429545380	0.0282343	2.19524	down	6.23004	5.64602	5.9561	6.51566	7.22383	7.4958	FR377358	humanseq13771	frnadb v3.4	FR377358	Putative conserved noncoding region (RNAz)	human(hg18)	FR377358	ncRNA	chr6	140081854	140082397	+	FALSE	TCAAATTTATTCATAAGTTTCCTCTTTCCCAGTGACCCCAACATACTCGGTGCTGGGAAA	FR377358	http://www.ncrna.org/frnadb/detail.html?i_name=FR377358	GRCh37/hg19/Feb2009	RNZ30187 RNAdb v2.0	nc_conserved_region
CUST_27291_PI429545406	0.0239809	2.38935	up	8.62706	7.8423	8.10247	6.4239	7.33995	7.03812	NONHSAT145717	humanseq72847	NONCODE v4	NONHSAT145717	ELAC2		ELAC2	ncRNA	chr17	12901765	12906042	-	FALSE	ACCCAGCACTTGGTCCTGAATGAGAACTGTGCCTCAGTTCACAACCTTCGCAGCCACAAG	NONHSAT145717	http://noncode.org/show_rna.php?id=NONHSAT145717	GRCh37/hg19/Feb2009	ensembl=ENST00000578991	lincRNA
CUST_81043_PI429545395	0.0182367	4.64621	up	9.71353	10.1999	10.742	8.23933	8.71158	7.05631	NONHSAG048789	humanseq48641	NONCODE v4	NONHSAG048789	NONHSAG048789		NONHSAG048789	ncRNA	chr7	129496813	129520816	-	FALSE	AGTGAAGTTTTATGGACCACAAGGACACCATATGAAGGCGGAGTATGGAAAGTTAGAGTG	NONHSAG048789	http://noncode.org/show_gene.php?id=NONHSAG048789	GRCh37/hg19/Feb2009	NONHSAT123317; NONHSAT123318	lincRNA
CUST_82143_PI429545384	0.00029	53.8307	up	8.47715	9.69553	8.95717	3.13617	3.9284	2.8142	NONHSAT007246	humanseq28421	NONCODE v4	NONHSAT007246	RGS5		RGS5	ncRNA	chr1	163122439	163291577	-	FALSE	CTCCTGCAGAACAACTATGGACTTGCCAGTTTCAAAAGTTTCCTGAAGTCTGAATTCAGT	NONHSAT007246	http://noncode.org/show_rna.php?id=NONHSAT007246	GRCh37/hg19/Feb2009	TO BE PUBLISHED=TCONS_00003321;ensembl=ENST00000534288	lincRNA
CUST_4612_PI429545402	0.0120903	3.62593	up	8.45963	8.55416	8.36564	6.00563	7.41957	6.37917	NONHSAT021186	humanseq60484	NONCODE v4	NONHSAT021186	ATG13		ATG13	ncRNA	chr11	46678609	46680952	+	FALSE	AGGCAATTTGAGAGGACCCCACCTATCATGGGGATTATTATTGATCACTTTGTGGACCGT	NONHSAT021186	http://noncode.org/show_rna.php?id=NONHSAT021186	GRCh37/hg19/Feb2009	ensembl=ENST00000528704	lincRNA
CUST_16623_PI429545410	0.0254965	3.40647	down	3.81254	5.13427	4.04784	5.57571	6.08941	6.63435	XR_171884.1	humanseq81765	RefSeq	XR_171884.1	PREDICTED: Homo sapiens uncharacterized LOC100506238 (LOC100506238), misc_RNA		LOC100506238	ncRNA	11				FALSE	ATTATAACTTGGACATCAAGTTCCTTACACTCTGGTTGCCCTTTATTGGTTATCCTTCTT	XR_171884.1	http://www.ncbi.nlm.nih.gov/nuccore/XR_171884.1	GRCh37/hg19/Feb2009	gi|410172605	misc_RNA
CUST_3379_PI429545380	0.0168324	2.99387	up	7.97979	8.07513	8.30319	6.86512	6.98445	5.76251	TCONS_l2_00018246	humanseq10363	broadlincRNA	TCONS_l2_00018246	linc-RFPL3-3		linc-RFPL3-3	ncRNA	chr22	32517963	32539259	+	FALSE	AGTTCATCAACAAGCTGCTGACAGCCCTGATTGAGTGCACCGAGTGGGGCCAGATCTTCA	TCONS_l2_00018246	http://www.broadinstitute.org/genome_bio/human_lincrnas/?q=TUCP_transcripts_catalog	GRCh37/hg19/Feb2009	XLOC_l2_009359	lincRNA
CUST_20319_PI429545406	0.0161519	3.27799	up	6.27238	5.72535	5.87209	3.53771	4.28631	4.90737	NONHSAT144433	humanseq72126	NONCODE v4	NONHSAT144433				ncRNA	chr16	88875878	88878342	-	FALSE	AAAGCTGTGTTTCAGCCACACTGAACCCAATTACACACAGCGGGAGAACGCAGTAAACAG	NONHSAT144433	http://noncode.org/show_rna.php?id=NONHSAT144433	GRCh37/hg19/Feb2009	PMID:22140575=mixed_Pred19605	lincRNA
CUST_6110_PI429545399	0.0324186	5.8112	up	6.27788	7.80098	7.10328	4.59054	5.62128	3.3538	NONHSAT123637	humanseq50657	NONCODE v4	NONHSAT123637	C7orf55-LUC7L2		C7orf55-LUC7L2	ncRNA	chr7	139044653	139059301	+	FALSE	GCCAAGCCGTGAGTTATCGCTAACTTTTCAGATGTGTTAATGAATGTGGAACAAAAGCAG	NONHSAT123637	http://noncode.org/show_rna.php?id=NONHSAT123637	GRCh37/hg19/Feb2009	ensembl=ENST00000435096	lincRNA
CUST_64300_PI429545388	0.0348055	2.69599	down	5.86264	6.0695	5.72069	7.32896	6.53906	8.07725	NONHSAT077034	humanseq36843	NONCODE v4	NONHSAT077034				ncRNA	chr2	220259952	220287652	+	FALSE	AGCCACTGGGCCCGGCCGACGTGGGGTCTATTGAGGAGAACTTACATACAAGATGGTCCA	NONHSAT077034	http://noncode.org/show_rna.php?id=NONHSAT077034	GRCh37/hg19/Feb2009
CUST_35986_PI429545399	0.0199645	2.30113	up	9.37791	9.70235	8.88115	8.21503	8.43086	7.70849	NONHSAT130775	humanseq53836	NONCODE v4	NONHSAT130775	PTENP1		PTENP1	ncRNA	chr9	33673501	33677497	-	FALSE	ATCATATACCTGCTGTGAATGCTTCATGTGCTGCCTGCAAGCTTCTTTTTTCTCATTAAA	NONHSAT130775	http://noncode.org/show_rna.php?id=NONHSAT130775	GRCh37/hg19/Feb2009	ensembl=ENST00000532280;refseq=NR_023917	lincRNA
CUST_41797_PI429545410	0.0409789	2.17868	down	8.58774	8.21146	8.39174	9.48898	8.91012	10.1622	XR_243632.1	humanseq84305	RefSeq	XR_243632.1	PREDICTED: Homo sapiens transmembrane channel-like 6 (TMC6), transcript variant X6, misc_RNA		TMC6	ncRNA					FALSE	CCCAATGAACTCTGCCCTGCCTGGGACTCTATTTATTCTGATTAAAGGGGTTTTGCAAAT	XR_243632.1	http://www.ncbi.nlm.nih.gov/nuccore/XR_243632.1	GRCh37/hg19/Feb2009	gi|530411461	misc_RNA
CUST_52093_PI429545380	0.00210388	2.22101	down	6.45368	6.56431	6.6321	7.80023	7.39892	7.90458	FR160808	humanseq15264	frnadb v3.4	FR160808	Putative conserved noncoding region (RNAz)	human(hg18)	FR160808	ncRNA	chr1	22218693	22218958	+	FALSE	GCCGGGTGGGCGGGGCTCTGTGGGCTGGAGTGTGGGGGCCATGGCTCAGCCACAGAGGCC	FR160808	http://www.ncrna.org/frnadb/detail.html?i_name=FR160808	GRCh37/hg19/Feb2009	RNZ1319 RNAdb v2.0	nc_conserved_region
CUST_8069_PI429545380	0.0486573	2.38371	down	8.93783	8.74077	8.62403	9.8879	9.33802	10.8363	FR218737	humanseq10835	frnadb v3.4	FR218737	Putative conserved noncoding region (RNAz)	human(hg18)	FR218737	ncRNA	chr3	71499944	71500264	+	FALSE	CAAGAAGTAATTTCTCCCTCCTGCCTACATTTTATGTTTTGGGCACTTCCATTTCATGTC	FR218737	http://www.ncrna.org/frnadb/detail.html?i_name=FR218737	GRCh37/hg19/Feb2009	RNZ23254 RNAdb v2.0	nc_conserved_region
CUST_15004_PI429545402	0.0466851	3.4692	up	6.93235	7.32184	7.20456	5.94969	6.00731	4.11794	NONHSAT023792	humanseq61565	NONCODE v4	NONHSAT023792	MTMR2		MTMR2	ncRNA	chr11	95583775	95656982	-	FALSE	ATATTAAAGACATGGCCAAAGATGTAACTTATATATGTCCATTCACTGGCGCTGTACGAG	NONHSAT023792	http://noncode.org/show_rna.php?id=NONHSAT023792	GRCh37/hg19/Feb2009	ensembl=ENST00000484818	lincRNA
CUST_3429_PI429545380	0.0405107	2.44252	up	7.73473	6.75761	7.37109	6.30218	6.34405	5.3521	TCONS_l2_00018033	humanseq10368	broadlincRNA	TCONS_l2_00018033	linc-LARGE-7		linc-LARGE-7	ncRNA	chr22	35515816	35627049	-	FALSE	TGGTCAAAAACACACTCAAGTCGTCTCCAAGTTCGAAGCATTCAGCAAACAATGGCAAGG	TCONS_l2_00018033	http://www.broadinstitute.org/genome_bio/human_lincrnas/?q=TUCP_transcripts_catalog	GRCh37/hg19/Feb2009	XLOC_l2_009539	lincRNA
CUST_43067_PI429545406	0.000653	11.0018	down	3.97422	3.27152	3.47374	7.19783	7.43701	6.46365	NONHSAT055731	humanseq74487	NONCODE v4	NONHSAT055731	SDK2		SDK2	ncRNA	chr17	71500478	71503733	-	FALSE	GTATTTCAAGACAGAGCCTGTGCGGACACAGGTGCACTTGGAAGGAAACCGCCTGGTGCT	NONHSAT055731	http://noncode.org/show_rna.php?id=NONHSAT055731	GRCh37/hg19/Feb2009	ensembl=ENST00000585283	lincRNA
CUST_48014_PI429545406	0.00165506	21.3339	up	8.30711	9.5617	8.06434	4.52397	3.51898	4.64496	NONHSAT057236	humanseq74998	NONCODE v4	NONHSAT057236	RAB31		RAB31	ncRNA	chr18	9814650	9845689	+	FALSE	AGGTGCCATCGTGGTTGAGACAAGTGCAAAAAATGCTATTAATATCGAAGAGCTCTTTCA	NONHSAT057236	http://noncode.org/show_rna.php?id=NONHSAT057236	GRCh37/hg19/Feb2009	ensembl=ENST00000577796	lincRNA
CUST_7617_PI429545406	0.013644	2.20766	up	8.55242	8.31711	8.18925	7.60474	7.2796	6.7469	NONHSAT140598	humanseq70783	NONCODE v4	NONHSAT140598	RSL1D1		RSL1D1	ncRNA	chr16	11935262	11940424	-	FALSE	TAGGTGGAACAGTCTTAAACATTTCTAAAAGTGGTTCTTGCAGTGCTATACGTATTGGTC	NONHSAT140598	http://noncode.org/show_rna.php?id=NONHSAT140598	GRCh37/hg19/Feb2009	ensembl=ENST00000574823	lincRNA
CUST_72214_PI429545410	0.00464292	2.30421	up	7.93713	8.14761	7.62214	6.86836	6.81681	6.4089	NR_028588.1	humanseq87368	RefSeq	NR_028588.1	Homo sapiens enoyl-CoA delta isomerase 2 (ECI2), transcript variant 4, non-coding RNA		ECI2	ncRNA		4115926	4135831	-	FALSE	TTTTATAGATTTTCCTAAGCCTCTGATTGCAGTGGTCAATGGTCCAGCTGTGGGCATCTC	NR_028588.1	http://www.ncbi.nlm.nih.gov/nuccore/NR_028588.1	GRCh37/hg19/Feb2009	gi|260275535	non-coding RNA
CUST_90507_PI429545388	0.0312107	2.32405	up	7.94009	7.1409	6.86417	5.72521	6.23635	6.33369	NONHSAT092818	humanseq39599	NONCODE v4	NONHSAT092818	MME		MME	ncRNA	chr3	154830082	154832936	+	FALSE	GTCATTCCCGAGACCAGCTCCCGTTACGGCAACTTTGACATTTTAAGAGATGAACTAGAA	NONHSAT092818	http://noncode.org/show_rna.php?id=NONHSAT092818	GRCh37/hg19/Feb2009	ensembl=ENST00000477669	lincRNA
CUST_82213_PI429545402	0.00218551	10.0804	down	3.6674	4.43764	3.30973	7.29346	6.48731	7.63443	NONHSAT041235	humanseq68623	NONCODE v4	NONHSAT041235	GOLGA8F		GOLGA8F	ncRNA	chr15	28624549	28627652	+	FALSE	CAAGTGGAACATCAGCTGGAAGAAGTAACATGATTTCTTTGTTTGCTCGCGACATGACTG	NONHSAT041235	http://noncode.org/show_rna.php?id=NONHSAT041235	GRCh37/hg19/Feb2009	ensembl=ENST00000568913	lincRNA
CUST_85383_PI429545402	0.0203131	6.49015	up	11.3393	13.0786	13.1395	10.4019	10.0525	9.00832	NONHSAT042185	humanseq68953	NONCODE v4	NONHSAT042185	B2M		B2M	ncRNA	chr15	45004156	45008757	+	FALSE	ACTCACGTCATCCAGCAGAGAATGGAAAGTCAAATTTCCTGAATTGCTATGTGTCTGGGT	NONHSAT042185	http://noncode.org/show_rna.php?id=NONHSAT042185	GRCh37/hg19/Feb2009	ensembl=ENST00000560681	lincRNA
CUST_12799_PI429545380	0.0192586	4.78528	up	5.40076	6.46969	5.50326	3.30818	4.46914	2.82058	FR017345	humanseq11310	frnadb v3.4	FR017345	non-protein coding (noncoding) transcript	human(hg18)	FR017345	ncRNA	chr13	103492683	103493041	+	FALSE	TGTTTCCTGGTTATGTTCTTAGGATTCTGACTAAGAGGCAAAAGAGAAAAGACTCAAGAA	FR017345	http://www.ncrna.org/frnadb/detail.html?i_name=FR017345	GRCh37/hg19/Feb2009	HIT000071392 H-invitational v5.0	ncRNA
CUST_66760_PI429545380	0.00299837	3.99905	down	5.05039	5.78022	4.94569	7.17584	7.02073	7.57869	FR041421	humanseq16745	frnadb v3.4	FR041421	Putative conserved noncoding region (RNAz)	human(hg18)	FR041421	ncRNA	chr12	53604351	53604844	+	FALSE	TCCACGGTGTAAACAAAAGCTAATAAATAAATAGAGGCTTCCTCTGGGTCAGGGCGGGAT	FR041421	http://www.ncrna.org/frnadb/detail.html?i_name=FR041421	GRCh37/hg19/Feb2009	RNZ8806 RNAdb v2.0	nc_conserved_region
CUST_22211_PI429545380	0.000222	2.29102	down	7.17739	7.43155	7.18766	8.42232	8.4117	8.55054	FR407469	humanseq12258	frnadb v3.4	FR407469	non-protein coding (noncoding) transcript	human(hg18)	FR407469	ncRNA	chr6	144263760	144385648	-	FALSE	ATTTGCATAGGAATCAGAGGAGTTAATCTTGCATATGGCTACCCATTCTCCCCAGAAATC	FR407469	http://www.ncrna.org/frnadb/detail.html?i_name=FR407469	GRCh37/hg19/Feb2009	HIT000394858 H-invitational v5.0	ncRNA
CUST_75031_PI429545376	0.00596061	4.16953	up	11.9096	10.8308	11.6792	9.46088	9.74087	9.03821	TCONS_l2_00023835	humanseq7961	broadlincRNA	TCONS_l2_00023835	linc-CHD1-1		linc-CHD1-1	ncRNA	chr5	99384683	99390171	-	FALSE	AACCAAACGGAACGTCTAAACGCAGGCACATATTTCCTATTTTATACCCTAGTGGGCTCC	TCONS_l2_00023835	http://www.broadinstitute.org/genome_bio/human_lincrnas/?q=TUCP_transcripts_catalog	GRCh37/hg19/Feb2009	XLOC_l2_012154	lincRNA
CUST_44745_PI429545380	0.0273623	4.70267	up	6.75004	7.45489	8.86624	5.40332	5.11789	5.84951	FR140451	humanseq14523	frnadb v3.4	FR140451	non-protein coding (noncoding) transcript	human(hg18)	FR140451	ncRNA	chr3	193853936	193854146	+	FALSE	ATAATAAACCCTCAGCACTTGCTCAGTAGTTTTGTGAAAGTCTCAAGTAAAAGAGACACA	FR140451	http://www.ncrna.org/frnadb/detail.html?i_name=FR140451	GRCh37/hg19/Feb2009	HIT000086478 H-invitational v5.0,HIV2755 RNAdb v2.0	ncRNA
CUST_6531_PI429545402	2.7e-05	42.5714	up	8.88486	9.70432	9.51067	3.89368	4.02359	3.94715	NONHSAG008430	humanseq60687	NONCODE v4	NONHSAG008430	NONHSAG008430		NONHSAG008430	ncRNA	chr11	60146005	60161450	+	FALSE	CGGTCTTGGATATAAGTAACTCTTGGCCTCAGAGGAAGGAAAAGCAACTCAACACTCATG	NONHSAG008430	http://noncode.org/show_gene.php?id=NONHSAG008430	GRCh37/hg19/Feb2009	NONHSAT021570; NONHSAT021571; NONHSAT021572	lincRNA
CUST_686_PI429545380	0.00549931	2.10185	down	6.56419	6.42791	6.42818	7.29938	7.41406	7.92182	TCONS_l2_00012651	humanseq10077	broadlincRNA	TCONS_l2_00012651	linc-FPR2-1		linc-FPR2-1	ncRNA	chr19	52196592	52209106	+	FALSE	AGGTTGCCTTCCCTGATGCTGCGGAGAAAATGAAGAAGGTCATTACACAGCTTAAAGAAG	TCONS_l2_00012651	http://www.broadinstitute.org/genome_bio/human_lincrnas/?q=TUCP_transcripts_catalog	GRCh37/hg19/Feb2009	XLOC_l2_006797	lincRNA
CUST_57105_PI429545388	0.0041964	3.62883	up	8.06084	7.87858	7.72694	6.34818	6.31305	5.42663	NONHSAG029652	humanseq36075	NONCODE v4	NONHSAG029652	NONHSAG029652		NONHSAG029652	ncRNA	chr2	161130971	161141378	-	FALSE	GTGAAGGCTGAACAATCATGGATTTTTCTGATCAATTGTGCTTTAGGAAATTATTGACAG	NONHSAG029652	http://noncode.org/show_gene.php?id=NONHSAG029652	GRCh37/hg19/Feb2009	NONHSAT075138; NONHSAT075139; NONHSAT075140; NONHSAT075141	lincRNA
CUST_49784_PI429545406	0.0163433	2.0997	down	8.06467	7.82682	7.85722	8.60496	8.87622	9.47808	NONHSAT056980	humanseq75179	NONCODE v4	NONHSAT056980				ncRNA	chr18	3347674	3383509	-	FALSE	TACAATTAAACAAGCAGCCCCTGTCTCTTTTTCTCCACTTTCAGTCTTGGGGAAGGGATT	NONHSAT056980	http://noncode.org/show_rna.php?id=NONHSAT056980	GRCh37/hg19/Feb2009
CUST_3329_PI429545380	0.00042	4.36847	down	4.39539	4.44275	4.08644	6.52423	6.66183	6.1199	TCONS_l2_00017674	humanseq10358	broadlincRNA	TCONS_l2_00017674	linc-ADRBK2-2		linc-ADRBK2-2	ncRNA	chr22	25843940	25936755	+	FALSE	ATCTCCATGGAGACCCAAAGATATACACTGCAGCACCCAGCAAAGATGTGGTACTTGGTG	TCONS_l2_00017674	http://www.broadinstitute.org/genome_bio/human_lincrnas/?q=TUCP_transcripts_catalog	GRCh37/hg19/Feb2009	XLOC_l2_009332	lincRNA
CUST_56053_PI429545376	0.0156022	5.99988	down	4.50066	5.26844	3.41096	7.18266	6.30552	7.44668	TCONS_00026291	humanseq5963	broadlincRNA	TCONS_00026291	linc-SEH1L-1		linc-SEH1L	ncRNA	chr18	12890076	12892246	+	FALSE	CTAGCTGCACAAAAACTCCCTGCTTCACCTTTTTGTTAAGACAGATTTGAGAGATCTTGC	TCONS_00026291	http://www.broadinstitute.org/genome_bio/human_lincrnas/?q=lincRNA_catalog	GRCh37/hg19/Feb2009	XLOC_012633	lincRNA
CUST_43578_PI429545402	0.00676626	3.08895	down	6.63617	7.16925	7.58725	8.80606	8.46746	9.0005	NONHSAT030941	humanseq64542	NONCODE v4	NONHSAT030941				ncRNA	chr12	116934903	116940610	-	FALSE	GCCTGCACATCAAAGTGACAGCGTTCCTGGTGCATCCGCTTCCTCTGGCTCTGAACCCCG	NONHSAT030941	http://noncode.org/show_rna.php?id=NONHSAT030941	GRCh37/hg19/Feb2009	PMID:23818866=FPKM1_group_7228_transcri	lincRNA
CUST_13139_PI429545380	0.011828	5.48814	down	4.4178	6.31621	5.60235	8.0725	7.81366	7.81915	FR407485	humanseq11344	frnadb v3.4	FR407485	non-protein coding (noncoding) transcript	human(hg18)	FR407485	ncRNA	chr6	144263760	144385648	-	FALSE	TGCATAGGAATCAGAGGAGTTAATCTTGTTTGAATCTTCAGACAAACTTCTGGGAGGACT	FR407485	http://www.ncrna.org/frnadb/detail.html?i_name=FR407485	GRCh37/hg19/Feb2009	HIT000394859 H-invitational v5.0	ncRNA
CUST_86478_PI429545376	0.0469006	2.59367	down	5.68018	5.6225	5.71029	7.07689	6.19336	7.8677	TCONS_l2_00003714	humanseq9161	broadlincRNA	TCONS_l2_00003714	linc-FRA10AC1-1		linc-FRA10AC1-1	ncRNA	chr10	95469444	95515325	-	FALSE	AAATAACAGCATCAGTTTCCCGGTGATGTTTAGCATTCCTGGTTTCTGCCTCTCATCTCA	TCONS_l2_00003714	http://www.broadinstitute.org/genome_bio/human_lincrnas/?q=TUCP_transcripts_catalog	GRCh37/hg19/Feb2009	XLOC_l2_002067	lincRNA
CUST_48086_PI429545395	0.000623	4.24236	up	7.53071	7.16635	7.30253	5.08411	5.61932	5.04156	NONHSAT105350	humanseq45118	NONCODE v4	NONHSAT105350	NOP16		NOP16	ncRNA	chr5	175811362	175815572	-	FALSE	TCCAGAAAAGAAAGGAAATACTCTGTCTCGGGACCTCATTGACTATGTACGCTACATGGT	NONHSAT105350	http://noncode.org/show_rna.php?id=NONHSAT105350	GRCh37/hg19/Feb2009	ensembl=ENST00000504821	lincRNA
CUST_33901_PI429545380	0.0109401	2.61567	down	5.09707	5.01088	4.96436	5.91718	6.34332	6.97335	FR008490	humanseq13433	frnadb v3.4	FR008490	Putative conserved noncoding region (RNAz)	human(hg18)	FR008490	ncRNA	chr6	39420163	39420385	+	FALSE	ACAGTTAGTCTCTGAACTTGTAATTATGAGTCATGGGGCTCCCAGTCTGGCACAAAAGTG	FR008490	http://www.ncrna.org/frnadb/detail.html?i_name=FR008490	GRCh37/hg19/Feb2009	RNZ29156 RNAdb v2.0	nc_conserved_region
CUST_92245_PI429545380	0.0334291	2.45472	down	5.44277	6.29595	6.10081	7.07073	6.80328	7.8522	ENST00000444488	humanseq19337	Ensembl	ENST00000444488	TPRG1-AS1-001		TPRG1-AS1-001	ncRNA	3	188659504	188665428	-	FALSE	AGAGTACTTTTCCTACCTCTTTCGCCTGCATCCTTAGAAAACTCCCGTGGATGAGAAGAT	ENST00000444488	http://www.ensembl.org/Homo_sapiens/Transcript/Summary?t=ENST00000444488	GRCh37/hg19/Feb2009	ENSG00000234076	lincRNA
CUST_61467_PI429545380	0.0414263	8.39156	up	8.86275	8.57916	8.82242	6.6097	6.82217	3.62565	FR342055	humanseq16211	frnadb v3.4	FR342055	Putative conserved noncoding region (RNAz)	human(hg18)	FR342055	ncRNA	chr2	26359408	26359688	+	FALSE	TTAGGATAGGGTAAGTGAAGTTTGCTATGCTGCTAGCATCCTAAGATGATACCTTTGTTG	FR342055	http://www.ncrna.org/frnadb/detail.html?i_name=FR342055	GRCh37/hg19/Feb2009	RNZ18015 RNAdb v2.0	nc_conserved_region
CUST_54383_PI429545388	0.00441282	6.18518	up	15.3509	14.5069	14.9246	12.8672	12.4585	11.5703	NONHSAT074351	humanseq35786	NONCODE v4	NONHSAT074351	AC013269.1		AC013269.1	ncRNA	chr2	131220958	131221267	-	FALSE	TGACCCAGATCATGTTTGAGACCTTCAACACCCCAGCCATGTACGTGGCCATCCAGGCCA	NONHSAT074351	http://noncode.org/show_rna.php?id=NONHSAT074351	GRCh37/hg19/Feb2009	ensembl=ENST00000546144	lincRNA
CUST_12639_PI429545380	0.00366193	3.38796	down	6.36937	6.39216	6.16206	8.12998	7.55658	8.51829	FR241082	humanseq11294	frnadb v3.4	FR241082	Putative conserved noncoding region (RNAz)	human(hg18)	FR241082	ncRNA	chr15	23607969	23608436	+	FALSE	AGAGCCAAGAGGCTCAGAGTCTGCAGCAGCAGCCAGACCATTACCTGGGTCACCTGCAGC	FR241082	http://www.ncrna.org/frnadb/detail.html?i_name=FR241082	GRCh37/hg19/Feb2009	RNZ12072 RNAdb v2.0	nc_conserved_region
CUST_9999_PI429545376	0.0262233	2.26593	down	3.73089	3.89483	3.96943	4.62757	4.7992	5.70868	TCONS_00004415	humanseq1048	broadlincRNA	TCONS_00004415	linc-SLC35F5-3		linc-SLC35F5-3	ncRNA	chr2	114799665	114800908	-	FALSE	CATTCAGGACCCATCCTCTTACAGCAACCTTAAAAGACATCAGGAGGAGAGATACACCTT	TCONS_00004415	http://www.broadinstitute.org/genome_bio/human_lincrnas/?q=lincRNA_catalog	GRCh37/hg19/Feb2009	XLOC_002287	lincRNA
CUST_41577_PI429545388	0.00235436	2.15528	down	6.28234	6.41841	6.1427	7.27176	7.22686	7.66845	NONHSAT070377	humanseq34408	NONCODE v4	NONHSAT070377				ncRNA	chr2	43319315	43321460	+	FALSE	TGAACAAATCAGAGCTGGAGCAGCCTCCTCTCAAGGAATTATCTCTTCCTTGAGATCATT	NONHSAT070377	http://noncode.org/show_rna.php?id=NONHSAT070377	GRCh37/hg19/Feb2009	PMID:23818866=FPKM1_group_15947_transcr	lincRNA
CUST_14515_PI429545406	0.048504	3.23711	up	6.615	7.05516	7.12806	5.73541	5.90124	4.07744	NONHSAT142714	humanseq71503	NONCODE v4	NONHSAT142714	NUP93		NUP93	ncRNA	chr16	56815740	56855454	+	FALSE	TGGATAACATCGAGATGGCCTATGCGCGGCAAATTTATATCTATAATGAGAAAATTGTAA	NONHSAT142714	http://noncode.org/show_rna.php?id=NONHSAT142714	GRCh37/hg19/Feb2009	ensembl=ENST00000566727	lincRNA
CUST_73844_PI429545410	0.0146054	3.86963	up	9.74707	9.6831	10.6087	8.40336	8.45349	7.32543	NR_104213.1	humanseq87533	RefSeq	NR_104213.1	Homo sapiens angiopoietin-like 4 (ANGPTL4), transcript variant 4, non-coding RNA		ANGPTL4	ncRNA		8429010	8439259	+	FALSE	GCAGGCGCCAATGGTATCTGGGCGGAGCTCACAGAGTTCTTGGAATAAAAGCAACCTCAG	NR_104213.1	http://www.ncbi.nlm.nih.gov/nuccore/NR_104213.1	GRCh37/hg19/Feb2009	gi|543173176	non-coding RNA
CUST_51563_PI429545388	0.000392	4.34349	up	7.02591	7.40747	7.27031	5.03856	5.41893	4.88964	NONHSAT073110	humanseq35486	NONCODE v4	NONHSAT073110				ncRNA	chr2	109301977	109303697	+	FALSE	AAGCCTGTAATACTTAAGGGTAGTTTATCTAGATACAGTACTTTCTTCCCTGATAAGTAG	NONHSAT073110	http://noncode.org/show_rna.php?id=NONHSAT073110	GRCh37/hg19/Feb2009
CUST_69980_PI429545376	0.0103787	3.18237	down	8.39109	8.3783	8.86227	10.2461	9.62655	10.7693	TCONS_l2_00018665	humanseq7431	broadlincRNA	TCONS_l2_00018665	linc-ROBO2		linc-ROBO2	ncRNA	chr3	75721314	75729661	+	FALSE	ATTGGTTGGTTGCTTTGGGCGTGCGTTTCCTAGCGTCATTCCTTTGTTGGCTCCTCCCTG	TCONS_l2_00018665	http://www.broadinstitute.org/genome_bio/human_lincrnas/?q=TUCP_transcripts_catalog	GRCh37/hg19/Feb2009	XLOC_l2_009773	lincRNA
CUST_73567_PI429545399	0.0109287	2.08829	down	6.46845	6.40261	6.13079	7.29653	7.08748	7.80481	NONHSAT012591	humanseq57902	NONCODE v4	NONHSAT012591				ncRNA	chr10	31052185	31052675	+	FALSE	AGAAACTTCCCCCTAAACACTTGGCCTTTGGTAGCTTTGGATTATATATGACTCTTATAT	NONHSAT012591	http://noncode.org/show_rna.php?id=NONHSAT012591	GRCh37/hg19/Feb2009
CUST_9229_PI429545380	0.0450998	2.66254	down	4.67093	5.16094	5.03642	6.23686	5.63182	7.238	FR105811	humanseq10951	frnadb v3.4	FR105811	Putative conserved noncoding region (RNAz)	human(hg18)	FR105811	ncRNA	chr11	47128359	47128588	+	FALSE	TACGCTGTTTCCCGTTCTTTGCACCCTGGGTTTGGCCTGAGCATCCTTAGATGAAACCAT	FR105811	http://www.ncrna.org/frnadb/detail.html?i_name=FR105811	GRCh37/hg19/Feb2009	RNZ6860 RNAdb v2.0	nc_conserved_region
CUST_18598_PI429545380	0.0209397	3.4341	up	4.82385	5.04862	5.91382	3.31072	4.1537	2.98207	FR375107	humanseq11895	frnadb v3.4	FR375107	Putative conserved noncoding region (RNAz)	human(hg18)	FR375107	ncRNA	chr7	44922319	44922673	+	FALSE	CTCCTGGTTGAGAAGGTGTCACACAAAGAATACCTGAAAACTTTGGAAAGAACGTTAGCT	FR375107	http://www.ncrna.org/frnadb/detail.html?i_name=FR375107	GRCh37/hg19/Feb2009	RNZ30988 RNAdb v2.0	nc_conserved_region
CUST_71851_PI429545406	0.00548534	2.40351	down	6.79904	6.5338	7.16095	7.81512	8.18353	8.29057	NONHSAT066485	humanseq77575	NONCODE v4	NONHSAT066485	CEACAM3		CEACAM3	ncRNA	chr19	42312850	42314069	+	FALSE	TGTGTTTCCTGCTCCTTGCCAAAACTGGAAGTGAGGGGGATTTGCAGGCTCCGGATCCTG	NONHSAT066485	http://noncode.org/show_rna.php?id=NONHSAT066485	GRCh37/hg19/Feb2009	ensembl=ENST00000599662	lincRNA
CUST_64017_PI429545376	0.00306093	4.47323	down	4.5334	5.24052	4.09906	6.89475	6.76678	6.6954	TCONS_l2_00001057	humanseq6807	broadlincRNA	TCONS_l2_00001057	linc-NBPF1-1		linc-NBPF1-1	ncRNA	chr1	16944360	16971948	-	FALSE	TACAGAAGCAGAATCTGGAGAAGGATCAGGTCGACAAGGACCTCACCGAGAAGCTTGAGG	TCONS_l2_00001057	http://www.broadinstitute.org/genome_bio/human_lincrnas/?q=TUCP_transcripts_catalog	GRCh37/hg19/Feb2009	XLOC_l2_000791	lincRNA
CUST_8589_PI429545380	0.0122233	3.35473	up	6.56284	5.93202	6.37151	4.36732	5.22798	4.03247	FR137177	humanseq10887	frnadb v3.4	FR137177	Putative conserved noncoding region (RNAz)	human(hg18)	FR137177	ncRNA	chr12	49453190	49453569	+	FALSE	ACTCACCTCTTCACAGGGCGATCCAGAAATCCTCATCCGAGAACATGGCCAGAGCCCGGG	FR137177	http://www.ncrna.org/frnadb/detail.html?i_name=FR137177	GRCh37/hg19/Feb2009	RNZ8735 RNAdb v2.0	nc_conserved_region
CUST_92033_PI429545395	0.00795406	2.0998	down	6.38293	6.4913	6.62034	7.56408	7.9285	7.21276	NONHSAG047993	humanseq49807	NONCODE v4	NONHSAG047993	NONHSAG047993		NONHSAG047993	ncRNA	chr7	74995623	75028314	+	FALSE	CCAGCATCCTCTGACTTAACCGCTCGTACAGGGACTGATGGAGAATGAAAGCCAGGCCTC	NONHSAG047993	http://noncode.org/show_gene.php?id=NONHSAG047993	GRCh37/hg19/Feb2009	NONHSAT121519; NONHSAT121522	lincRNA
CUST_61692_PI429545395	0.000802	4.71905	up	9.22136	9.19325	9.78201	7.23682	6.86512	7.3792	NONHSAT108589	humanseq46576	NONCODE v4	NONHSAT108589	ETF1P1		ETF1P1	ncRNA	chr6	29999489	30000780	+	FALSE	TGGCTGGTCTAGTTTTAGCTGGATCCGCTGACTTTAAAACTGAACTAAGTCAATCTGATA	NONHSAT108589	http://noncode.org/show_rna.php?id=NONHSAT108589	GRCh37/hg19/Feb2009	ensembl=ENST00000427296	lincRNA
CUST_87548_PI429545399	0.0361	2.67089	down	6.65557	5.80574	6.39792	8.01357	6.94563	8.15199	NONHSAT017608	humanseq59411	NONCODE v4	NONHSAT017608	ART1		ART1	ncRNA	chr11	3666357	3680842	+	FALSE	ATGCCTGCTATGATGTCTCTGCTTCTTGTGTCTGTGGGCCTCATGGAAGCACTTCAGGCC	NONHSAT017608	http://noncode.org/show_rna.php?id=NONHSAT017608	GRCh37/hg19/Feb2009	ensembl=ENST00000529556	lincRNA
CUST_73833_PI429545402	0.0435049	3.31375	up	6.94521	8.31168	7.39234	6.019	6.45782	4.98701	NONHSAT038166	humanseq67749	NONCODE v4	NONHSAT038166	GALC		GALC	ncRNA	chr14	88454095	88454867	-	FALSE	TAGTAAATTACCCAGAGCCCTATCGTTCTCAGATATTGGATTATCTCTTTAAGCCGAATT	NONHSAT038166	http://noncode.org/show_rna.php?id=NONHSAT038166	GRCh37/hg19/Feb2009	ensembl=ENST00000555956	lincRNA
CUST_14974_PI429545380	0.0377245	2.65068	down	5.78641	4.75483	5.30973	6.22349	6.47091	7.37566	FR301855	humanseq11529	frnadb v3.4	FR301855	Putative conserved noncoding region (RNAz)	human(hg18)	FR301855	ncRNA	chr12	90647471	90647788	+	FALSE	GCAGTTGCGTTAGCAAACATTCAGTTCTCTCTCTTTGATTCTTCCCTTAGGATTGAGGAA	FR301855	http://www.ncrna.org/frnadb/detail.html?i_name=FR301855	GRCh37/hg19/Feb2009	RNZ9369 RNAdb v2.0	nc_conserved_region
CUST_93228_PI429545399	0.0144937	3.18669	up	8.94047	8.44658	8.72785	7.32322	7.49368	6.28184	NONHSAT017919	humanseq59996	NONCODE v4	NONHSAT017919	IPO7		IPO7	ncRNA	chr11	9441825	9442216	+	FALSE	GACTTTTTGAAAGATATGGAAGCCCTGGCAATGTTTCCAAGGAGTATAATGAATTTGCTG	NONHSAT017919	http://noncode.org/show_rna.php?id=NONHSAT017919	GRCh37/hg19/Feb2009	ensembl=ENST00000531235	lincRNA
CUST_53626_PI429545402	0.0128679	2.41602	down	6.20792	6.57144	5.64268	7.35169	7.23532	7.65293	NONHSAT033660	humanseq65616	NONCODE v4	NONHSAT033660				ncRNA	chr13	47040617	47042092	-	FALSE	GATCTTAGGATCCGCGATGGGGGTCCTAAGGCAGGGGGGGAAGAGGGGATGGCTGTCACC	NONHSAT033660	http://noncode.org/show_rna.php?id=NONHSAT033660	GRCh37/hg19/Feb2009	TO BE PUBLISHED=TCONS_00009714	lincRNA
CUST_57953_PI429545376	0.00129879	2.22703	down	9.22019	9.13226	9.561	10.4053	10.5785	10.395	TCONS_00027629	humanseq6180	broadlincRNA	TCONS_00027629	linc-RFPL4A-1		linc-RFPL4A	ncRNA	chr19	56207590	56215917	+	FALSE	TGTCCTCTGTGTGCTGTTTTCCTCTGTGTGCTCTTGTCCTGGGCTGGACCACACCTGTGG	TCONS_00027629	http://www.broadinstitute.org/genome_bio/human_lincrnas/?q=lincRNA_catalog	GRCh37/hg19/Feb2009	XLOC_013161	lincRNA
CUST_92975_PI429545388	0.0339738	3.84668	up	7.3318	7.24275	7.40175	5.11353	6.55036	4.48156	NONHSAT093429	humanseq39859	NONCODE v4	NONHSAT093429	RP11-420J11.1		RP11-420J11.1	ncRNA	chr3	180040894	180042847	+	FALSE	ACCCAACTGTGCAGATCAGCAATTGAGTCCTGTATGTGTTTTTCACACATGCGCAAGAAC	NONHSAT093429	http://noncode.org/show_rna.php?id=NONHSAT093429	GRCh37/hg19/Feb2009	ensembl=ENST00000493579	lincRNA
CUST_17204_PI429545402	0.033861	2.95456	down	6.95437	6.83509	6.57984	8.65981	7.4105	8.98781	NONHSAT024357	humanseq61794	NONCODE v4	NONHSAT024357	AP006216.5		AP006216.5	ncRNA	chr11	116683632	116684760	-	FALSE	TGGCAGGATCAAAAGCAGCTCCTGCATGGGGACGCCGTGTCCTCCTGCTGTTATCATAGT	NONHSAT024357	http://noncode.org/show_rna.php?id=NONHSAT024357	GRCh37/hg19/Feb2009	TO BE PUBLISHED=TCONS_00005980;ensembl=ENST00000457746	lincRNA
CUST_14149_PI429545380	0.00525886	2.28344	down	9.55913	9.80214	9.39201	10.7352	10.4861	11.1056	FR107848	humanseq11446	frnadb v3.4	FR107848	Putative conserved noncoding region (RNAz)	human(hg18)	FR107848	ncRNA	chr1	156400179	156400447	+	FALSE	CAACTTTTGTCCCACAGACCTGGAGGCCACTTGAGTCTCTGCTGGCTCCCCTCTCTCACC	FR107848	http://www.ncrna.org/frnadb/detail.html?i_name=FR107848	GRCh37/hg19/Feb2009	RNZ3445 RNAdb v2.0	nc_conserved_region
CUST_14904_PI429545380	0.0453537	2.2512	up	5.21433	6.15824	5.37137	4.82902	4.53487	3.86795	FR266794	humanseq11522	frnadb v3.4	FR266794		human(hg18)	FR266794	ncRNA	chr13	111545044	111546727	+	FALSE	CCTTCATGCTTACATGTGACACTGTAAGTGGAAGTTTAGAAGGATGTCCTGACATTAAAA	FR266794	http://www.ncrna.org/frnadb/detail.html?i_name=FR266794	GRCh37/hg19/Feb2009	ASO3452 RNAdb v2.0	antisense_RNA
CUST_62302_PI429545395	0.00411875	18.3872	up	12.3537	14.3371	14.4129	9.63347	9.81117	9.05719	NONHSAG043466	humanseq46641	NONCODE v4	NONHSAG043466	NONHSAG043466		NONHSAG043466	ncRNA	chr6	31236526	31322853	-	FALSE	TGGTGCACTGAGCTGCAACTTCTTACTTCCCTAATGAAGTTAAGAACCTGAATATAAATT	NONHSAG043466	http://noncode.org/show_gene.php?id=NONHSAG043466	GRCh37/hg19/Feb2009	NONHSAT108746; NONHSAT108747; NONHSAT108752; NONHSAT108753	lincRNA
CUST_3402_PI429545402	0.0123677	4.41349	up	10.1667	10.358	8.94994	7.92118	7.89382	7.23394	NONHSAT018779	humanseq60358	NONCODE v4	NONHSAT018779	CD44		CD44	ncRNA	chr11	35211472	35226358	+	FALSE	CCAGTGAAAGGAGCAGCACTTCAGGAGGTTACATCTTTTACACCTTTTCTACTGTACACC	NONHSAT018779	http://noncode.org/show_rna.php?id=NONHSAT018779	GRCh37/hg19/Feb2009	ensembl=ENST00000525241	lincRNA
CUST_24339_PI429545406	0.000982	2.52195	down	5.96051	5.87387	5.85927	6.93261	7.41354	7.35112	NONHSAT145019	humanseq72539	NONCODE v4	NONHSAT145019	P2RX5		P2RX5	ncRNA	chr17	3576523	3586165	-	FALSE	TTCTGGGACCTGCCCAAGATATGTATTCTCTGACACTCTTATTTGGTCATAAAACAATAA	NONHSAT145019	http://noncode.org/show_rna.php?id=NONHSAT145019	GRCh37/hg19/Feb2009	ensembl=ENST00000549063	lincRNA
CUST_72822_PI429545402	0.0315951	2.01219	up	6.59131	6.04932	6.26212	5.64295	5.46814	4.76535	NONHSAT037883	humanseq67639	NONCODE v4	NONHSAT037883	RP11-98L12.2		RP11-98L12.2	ncRNA	chr14	76480021	76480486	+	FALSE	TGATGAAGGAGCTTGAAGAAATCCGCAAATGTGGAATGAAAAACTTCGTAACATCCAGGT	NONHSAT037883	http://noncode.org/show_rna.php?id=NONHSAT037883	GRCh37/hg19/Feb2009	ensembl=ENST00000555505	lincRNA
CUST_41530_PI429545406	0.00663824	19.5691	up	7.44166	8.85983	9.87208	5.18849	4.43935	3.67423	NONHSAT055275	humanseq74329	NONCODE v4	NONHSAT055275	TEX2		TEX2	ncRNA	chr17	62224800	62233594	-	FALSE	TTTCACCAATGAGGTACAACCACCTGGGGGCTAGCTAATCTTGAATGTTTTCCTGAGACA	NONHSAT055275	http://noncode.org/show_rna.php?id=NONHSAT055275	GRCh37/hg19/Feb2009	ensembl=ENST00000584498	lincRNA
CUST_3939_PI429545380	0.00215214	5.03256	up	7.89301	8.52651	7.48656	5.78715	5.75749	5.36757	FR337682	humanseq10419	frnadb v3.4	FR337682		human(hg18)	FR337682	ncRNA	chr2	37869086	37871279	-	FALSE	AGCCAACATGATGGTTTCTCTCCAGTAAGAGTTTTTCTTTTGGAAATGAGGTTAACCTAG	FR337682	http://www.ncrna.org/frnadb/detail.html?i_name=FR337682	GRCh37/hg19/Feb2009	ASO3794 RNAdb v2.0	antisense_RNA
CUST_84986_PI429545395	0.0444758	2.15953	up	10.5144	10.0545	10.9996	9.83911	9.4857	8.91149	NONHSAT119484	humanseq49056	NONCODE v4	NONHSAT119484	TOMM7		TOMM7	ncRNA	chr7	22852589	22857954	-	FALSE	CCCGGAATGCCTGAACCAACTGTTTTGAGCCTACTTTGGGGATAAAGGATTATTTGGTCT	NONHSAT119484	http://noncode.org/show_rna.php?id=NONHSAT119484	GRCh37/hg19/Feb2009	ensembl=ENST00000483581	lincRNA
CUST_34127_PI429545388	0.00505464	3.29555	up	7.35416	6.67242	6.8913	4.89477	5.16961	5.69195	NONHSAT076297	humanseq33616	NONCODE v4	NONHSAT076297	C2orf69		C2orf69	ncRNA	chr2	200776028	200820658	+	FALSE	TCCCACCGACTTCCTTTCCATACAGCACCGGCAGGCACCGGTGTGAAGGGTCATAAAAAT	NONHSAT076297	http://noncode.org/show_rna.php?id=NONHSAT076297	GRCh37/hg19/Feb2009	ensembl=ENST00000491721	lincRNA
CUST_77705_PI429545384	0.0359664	2.48738	down	5.6925	7.05814	6.42483	8.01178	7.55548	7.55209	ENST00000447209	humanseq27962	Ensembl	ENST00000447209	LINC00893-002		LINC00893-002	ncRNA	X	148615274	148622338	-	FALSE	GATGTTTGTTAATTGCTCTTGGTCTCTCATTAATCCCCTGTGGGTCATCCAGGAAACATA	ENST00000447209	http://www.ensembl.org/Homo_sapiens/Transcript/Summary?t=ENST00000447209	GRCh37/hg19/Feb2009	ENSG00000241769	antisense
CUST_72708_PI429545388	0.024447	2.98265	up	9.63511	10.702	9.35632	8.44665	8.5509	7.96613	NONHSAT087654	humanseq37712	NONCODE v4	NONHSAT087654	AC090955.5		AC090955.5	ncRNA	chr3	5141311	5141546	+	FALSE	TGCCACTACCAAGGTGGTTGGCAGTGCCTTGGAGTCAACAGCCAGTCTCCTCCTAGTCTT	NONHSAT087654	http://noncode.org/show_rna.php?id=NONHSAT087654	GRCh37/hg19/Feb2009	ensembl=ENST00000458338	lincRNA
CUST_67384_PI429545388	0.000146	3.436	up	8.89982	8.56276	8.78019	7.03648	6.81012	7.05398	NONHSAT077835	humanseq37168	NONCODE v4	NONHSAT077835	RNPEPL1		RNPEPL1	ncRNA	chr2	241513286	241518141	+	FALSE	TCCGCAACGACTACTATCCTGACCTCCACAGGGTGCGGCGCTTCCTGGAGAGCCAGATGT	NONHSAT077835	http://noncode.org/show_rna.php?id=NONHSAT077835	GRCh37/hg19/Feb2009	ensembl=ENST00000481757	lincRNA
CUST_22278_PI429545402	0.0466156	2.45081	up	6.89235	7.47618	6.49838	5.96029	6.07125	4.9556	NONHSAT027495	humanseq62321	NONCODE v4	NONHSAT027495	TMTC1		TMTC1	ncRNA	chr12	29725116	29762916	-	FALSE	AACTGTGAAACAGAATGAAATTTGGCTGTCAAGAGAGTCCCTATTCAGGTCTGGAGTTCA	NONHSAT027495	http://noncode.org/show_rna.php?id=NONHSAT027495	GRCh37/hg19/Feb2009	ensembl=ENST00000546582	lincRNA
CUST_77625_PI429545388	0.0100487	2.65122	down	5.71094	6.46204	5.48095	7.15847	7.29198	7.42345	NONHSAT089331	humanseq38232	NONCODE v4	NONHSAT089331	ZKSCAN7		ZKSCAN7	ncRNA	chr3	44598848	44609969	+	FALSE	AAATCACCATAGCATGGCCTCCTTGGGTAATGATTCTGTTTCCTAGTCACTTAAAGTCTG	NONHSAT089331	http://noncode.org/show_rna.php?id=NONHSAT089331	GRCh37/hg19/Feb2009	ensembl=ENST00000496563	lincRNA
CUST_63388_PI429545406	0.00514332	2.42924	up	9.47743	9.735	9.82344	8.50731	8.68733	7.9997	NONHSAG024841	humanseq76633	NONCODE v4	NONHSAG024841	NONHSAG024841		NONHSAG024841	ncRNA	chr19	11557880	11560083	+	FALSE	ACCTGGGGCTCATGGATTGGCCCCGACCACGACAAGTTCAGTGCCATGAAGTATGAGCAA	NONHSAG024841	http://noncode.org/show_gene.php?id=NONHSAG024841	GRCh37/hg19/Feb2009	NONHSAT061159; NONHSAT061160; NONHSAT061161; NONHSAT061162	lincRNA
CUST_44815_PI429545380	0.0265473	6.32168	up	6.75944	6.96144	7.93952	4.68336	5.67932	3.31679	FR236727	humanseq14530	frnadb v3.4	FR236727	non-protein coding (noncoding) transcript	human(hg18)	FR236727	ncRNA	chr20	25277958	25278247	+	FALSE	TTCTTGTTTTAGCAACTGAAAATTGTACTTGGTCACTTTTGTGCTTGAGGAGGCCCATTT	FR236727	http://www.ncrna.org/frnadb/detail.html?i_name=FR236727	GRCh37/hg19/Feb2009	HIT000327161 H-invitational v5.0	ncRNA
CUST_14667_PI429545399	0.00383812	10.2596	up	11.5573	12.222	11.185	8.59422	8.91582	7.37757	NONHSAT125096	humanseq51554	NONCODE v4	NONHSAT125096	CTSB		CTSB	ncRNA	chr8	11704601	11707087	-	FALSE	GATACAATTCCTACAGCGTCTCCAATAGCGAGAAGGACATCATGGCCGAGATCTACAAAA	NONHSAT125096	http://noncode.org/show_rna.php?id=NONHSAT125096	GRCh37/hg19/Feb2009	ensembl=ENST00000532409	lincRNA
CUST_39187_PI429545388	0.00224072	11.1661	up	7.21529	6.39151	7.8427	3.12919	3.88792	3.98923	NONHSAT069732	humanseq34156	NONCODE v4	NONHSAT069732	SLC5A6		SLC5A6	ncRNA	chr2	27422454	27425917	-	FALSE	AATCTGTTTTTTAAAGGATCAGGCTCGTAGGGAGCAGGATCATGCCAGAAATAGGGATGG	NONHSAT069732	http://noncode.org/show_rna.php?id=NONHSAT069732	GRCh37/hg19/Feb2009	ensembl=ENST00000461757	lincRNA
CUST_12720_PI429545402	0.0285958	2.06401	down	8.15795	7.67194	7.63532	8.78567	8.45822	9.35767	NONHSAT023149	humanseq61327	NONCODE v4	NONHSAT023149	WNT11		WNT11	ncRNA	chr11	75917465	75921774	-	FALSE	CGGCGGCCGTGCAGGCGGAGGACTTCGGCGCGGCTCCTCCTGGGTGTGACCCCGGGCGCG	NONHSAT023149	http://noncode.org/show_rna.php?id=NONHSAT023149	GRCh37/hg19/Feb2009	ensembl=ENST00000532150	lincRNA
CUST_63077_PI429545399	0.032537	3.26584	up	9.51723	10.7359	10.0269	8.61277	8.93179	7.61313	NONHSAT139151	humanseq56791	NONCODE v4	NONHSAT139151	FLNA		FLNA	ncRNA	chrX	153592999	153593575	-	FALSE	GTATTACCCCATGGTCCCTGGAACCTATATCGTCACCATCACGTGGGGTGGTCAGAACAT	NONHSAT139151	http://noncode.org/show_rna.php?id=NONHSAT139151	GRCh37/hg19/Feb2009	ensembl=ENST00000465144	lincRNA
CUST_40402_PI429545384	0.00309179	3.02875	up	5.92292	5.96812	6.53017	4.30923	4.47557	4.84024	ENST00000554055	humanseq24109	Ensembl	ENST00000554055	RP11-841O20.2-001		RP11-841O20.2-001	ncRNA	14	53107557	53108284	+	FALSE	GACAACCAAGAAAAGTGCAACAGGCAGATGGATTGAGGAGTCTGGCTAAAGATAAGGATT	ENST00000554055	http://www.ensembl.org/Homo_sapiens/Transcript/Summary?t=ENST00000554055	GRCh37/hg19/Feb2009	ENSG00000258757	antisense
CUST_60082_PI429545399	0.0471799	3.3324	up	7.95354	8.6368	8.8133	7.19366	7.37213	5.62816	NONHSAT138295	humanseq56459	NONCODE v4	NONHSAT138295	DOCK11		DOCK11	ncRNA	chrX	117712530	117722273	+	FALSE	AGGGAAACATTACACACTGTGCAGAACCCTATATCAAAAATTCTGATCCAGTAAAGACGG	NONHSAT138295	http://noncode.org/show_rna.php?id=NONHSAT138295	GRCh37/hg19/Feb2009	ensembl=ENST00000498252	lincRNA
CUST_24619_PI429545406	0.00350422	4.72211	up	7.60944	8.63933	8.3424	5.61951	6.29544	5.95792	NONHSAT145105	humanseq72568	NONCODE v4	NONHSAT145105	ARRB2		ARRB2	ncRNA	chr17	4613926	4619834	+	FALSE	ACCCTGTAGATGGCGTGGTGCTTGTGGACCCTGACTACCTGAAGGACCGCAAAGTGTTTG	NONHSAT145105	http://noncode.org/show_rna.php?id=NONHSAT145105	GRCh37/hg19/Feb2009	ensembl=ENST00000570718	lincRNA
CUST_8672_PI429545402	0.0289582	2.23457	down	9.22784	9.66495	9.63146	10.5694	10.173	11.2618	NONHSAT022100	humanseq60909	NONCODE v4	NONHSAT022100				ncRNA	chr11	65076457	65081608	-	FALSE	GTTCCCAGGTACATCATGATACCCTTCCAGGTGGCCTCTCCTTCCTGGAAATTGCCATCA	NONHSAT022100	http://noncode.org/show_rna.php?id=NONHSAT022100	GRCh37/hg19/Feb2009	TO BE PUBLISHED=TCONS_00006366	lincRNA
CUST_46614_PI429545406	0.00767752	2.00146	down	7.5733	8.02708	7.94313	8.73073	8.67736	9.13858	NONHSAT056607	humanseq74854	NONCODE v4	NONHSAT056607				ncRNA	chr17	79927680	79934618	-	FALSE	CAGGATATCACAGTCTCTTTTGCTGTTATCACTGCAGCCCACCCACGTTTTCAAAGATTT	NONHSAT056607	http://noncode.org/show_rna.php?id=NONHSAT056607	GRCh37/hg19/Feb2009	TO BE PUBLISHED=TCONS_00016516	lincRNA
CUST_10169_PI429545380	0.0252198	2.07905	down	8.51034	8.13807	8.29514	9.32609	8.90386	9.88138	FR133761	humanseq11046	frnadb v3.4	FR133761	Putative conserved noncoding region (RNAz)	human(hg18)	FR133761	ncRNA	chr5	143131329	143131701	+	FALSE	GGATTTCTTAAAAATCAGGGCCCCTCTGCTTTGCCCTCTTGGCACTAAGGAAATAAATAA	FR133761	http://www.ncrna.org/frnadb/detail.html?i_name=FR133761	GRCh37/hg19/Feb2009	RNZ27879 RNAdb v2.0	nc_conserved_region
CUST_28936_PI429545388	0.0101074	2.27449	down	5.9141	6.06005	5.96835	7.35905	6.66155	7.47852	NONHSAG027649	humanseq33080	NONCODE v4	NONHSAG027649	NONHSAG027649		NONHSAG027649	ncRNA	chr2	45879499	46211820	+	FALSE	GAGACTTCATCTGAACTGAGGCAGAAATAATGCCCCATTCCAGCCACAGATACTTCCAAT	NONHSAG027649	http://noncode.org/show_gene.php?id=NONHSAG027649	GRCh37/hg19/Feb2009	NONHSAT070467; NONHSAT070469; NONHSAT070470; NONHSAT070471; NONHSAT070472; NONHSAT070473; NONHSAT070474; NONHSAT070475	lincRNA
CUST_26221_PI429545395	0.0483227	3.10252	up	8.24618	7.97105	8.3281	7.0502	7.18618	5.40863	NONHSAT102906	humanseq42793	NONCODE v4	NONHSAT102906				ncRNA	chr5	96071867	96077284	+	FALSE	ACTTTAGGAGGACCTGAAGAAACTGAAGAAGAAAATACAACGTATACTGGACCAGAAGTT	NONHSAT102906	http://noncode.org/show_rna.php?id=NONHSAT102906	GRCh37/hg19/Feb2009
CUST_77843_PI429545376	0.0188985	2.01899	down	6.25054	5.99792	6.35228	7.1464	6.82887	7.66637	TCONS_l2_00027030	humanseq8258	broadlincRNA	TCONS_l2_00027030	linc-CHST12		linc-CHST12	ncRNA	chr7	2423755	2428232	+	FALSE	GTCATGACTGTCCCTCAGCCACAGCTGCTGTTTCTACCAAAAAATGTGTCCCTTTTATAG	TCONS_l2_00027030	http://www.broadinstitute.org/genome_bio/human_lincrnas/?q=TUCP_transcripts_catalog	GRCh37/hg19/Feb2009	XLOC_l2_013256	lincRNA
CUST_35621_PI429545410	0.00554274	3.37668	up	6.97746	6.8475	6.88978	5.28617	5.62309	4.53866	XR_247184.1	humanseq83680	RefSeq	XR_247184.1	PREDICTED: Homo sapiens malic enzyme 3, NADP(+)-dependent, mitochondrial (ME3), transcript variant X6, misc_RNA		ME3	ncRNA					FALSE	ACTTGCTGGATGAGTTCATGCAGGCTGTGACAGACAAGTTTGGAATAAATTGCCTCATCC	XR_247184.1	http://www.ncbi.nlm.nih.gov/nuccore/XR_247184.1	GRCh37/hg19/Feb2009	gi|530396210	misc_RNA
CUST_92195_PI429545380	0.0166283	2.64711	down	5.39614	5.04504	5.3803	6.38284	6.30452	7.34738	ENST00000596329	humanseq19332	Ensembl	ENST00000596329	RP11-573D15.8-002		RP11-573D15.8-002	ncRNA	3	186461497	186477057	-	FALSE	GTGATTTTCCTGCCTTCTCGAATTTTGAATTAACTGTTGAATCTGTTAGACTCACTGAAG	ENST00000596329	http://www.ensembl.org/Homo_sapiens/Transcript/Summary?t=ENST00000596329	GRCh37/hg19/Feb2009	ENSG00000197099	antisense
CUST_82027_PI429545376	0.0309083	2.4025	down	7.79504	7.26248	7.27512	8.54656	8.20874	9.37095	TCONS_l2_00028727	humanseq8696	broadlincRNA	TCONS_l2_00028727	linc-FAM75A1-6		linc-FAM75A1-6	ncRNA	chr9	38433723	38462264	+	FALSE	GGTGGACATGGAGCTCTTCCTTCATTATTCCCTCATCCCATCACTCTTCATCATGTTGAT	TCONS_l2_00028727	http://www.broadinstitute.org/genome_bio/human_lincrnas/?q=TUCP_transcripts_catalog	GRCh37/hg19/Feb2009	XLOC_l2_014771	lincRNA
CUST_34444_PI429545376	0.0170154	2.47292	down	6.09699	6.25729	6.41465	7.13957	7.3605	8.18751	TCONS_00016279	humanseq3650	broadlincRNA	TCONS_00016279	linc-BNC2-2		linc-BNC2-2	ncRNA	chr9	18419836	18437603	-	FALSE	ATTCCCCCATTCATTCAGCAAACTGTAAAGAGCTTCCCATGTGCTGCCTGTTGAATGCAA	TCONS_00016279	http://www.broadinstitute.org/genome_bio/human_lincrnas/?q=lincRNA_catalog	GRCh37/hg19/Feb2009	XLOC_007654	lincRNA
CUST_13009_PI429545380	0.0394953	2.22856	down	6.84845	6.35912	6.65759	7.85455	7.12554	8.35341	FR043774	humanseq11331	frnadb v3.4	FR043774	Putative conserved noncoding region (RNAz)	human(hg18)	FR043774	ncRNA	chr1	27626245	27626599	+	FALSE	GCAGGCAGTAATTGGGTTTCCAAACAGTGCCTGCTCCTTCGTCAGAGCCACTCATCCTGA	FR043774	http://www.ncrna.org/frnadb/detail.html?i_name=FR043774	GRCh37/hg19/Feb2009	RNZ1429 RNAdb v2.0	nc_conserved_region
CUST_14778_PI429545388	0.00147856	19.4212	up	6.86669	7.65802	8.31934	3.14105	4.02607	2.83825	NONHSAT007094	humanseq31571	NONCODE v4	NONHSAT007094	TSTD1		TSTD1	ncRNA	chr1	161007687	161008706	-	FALSE	CCAGGCTTTATATTCTGCTGAGAAGCCAAAGCTGGAAGATGAGCATCTCGTTTTCTTCTG	NONHSAT007094	http://noncode.org/show_rna.php?id=NONHSAT007094	GRCh37/hg19/Feb2009	ensembl=ENST00000486084	lincRNA
CUST_39275_PI429545406	0.0495056	6.74245	up	10.7981	13.1986	11.1434	9.51532	9.68953	7.6754	NONHSAT054748	humanseq74088	NONCODE v4	NONHSAT054748	NME1-NME2		NME1-NME2	ncRNA	chr17	49246743	49248969	+	FALSE	CTTCTGCATTCAGGTTGGCAGGAACATCATTCATGGCAGTGATTCAGTAAAAAGTGCTGA	NONHSAT054748	http://noncode.org/show_rna.php?id=NONHSAT054748	GRCh37/hg19/Feb2009	ensembl=ENST00000573262	lincRNA
CUST_65982_PI429545376	0.0119985	2.10801	down	6.99957	7.25026	7.44277	8.42242	7.89864	8.59917	TCONS_l2_00002808	humanseq7017	broadlincRNA	TCONS_l2_00002808	linc-LYST		linc-LYST	ncRNA	chr1	236105852	236107105	-	FALSE	GCTCCATCACTTCCCAGCTAAACATAGCTCTTCAGATCTCAGGGTTTAAGATGATTTCCT	TCONS_l2_00002808	http://www.broadinstitute.org/genome_bio/human_lincrnas/?q=TUCP_transcripts_catalog	GRCh37/hg19/Feb2009	XLOC_l2_001382	lincRNA
CUST_56235_PI429545380	0.012396	2.05837	down	5.31664	5.24645	5.84404	6.49226	6.26085	6.77853	FR111714	humanseq15682	frnadb v3.4	FR111714	Putative conserved noncoding region (RNAz)	human(hg18)	FR111714	ncRNA	chr2	213980147	213980382	+	FALSE	ATGTTCACACCCTGAAACCAGTCCATAATTTGAACTCCTGCCTTAACAATAAATTAAAAG	FR111714	http://www.ncrna.org/frnadb/detail.html?i_name=FR111714	GRCh37/hg19/Feb2009	RNZ20499 RNAdb v2.0	nc_conserved_region
CUST_77166_PI429545395	0.00620801	9.28809	down	4.27297	3.15659	3.74847	7.37818	7.53621	5.90978	NONHSAT116017	humanseq48244	NONCODE v4	NONHSAT116017				ncRNA	chr6	166337535	166401527	-	FALSE	ATTTATGAACTCGAAATGAAGCGGAAAGCAGATATGCGCGTCAGCATACTTTGGCGGGAT	NONHSAT116017	http://noncode.org/show_rna.php?id=NONHSAT116017	GRCh37/hg19/Feb2009	PMID:22140575=brain_Pred35396;refseq=NR_026861	lincRNA
CUST_29665_PI429545384	0.000864	11.3928	down	3.58759	3.13706	3.25123	6.49843	6.43643	7.57116	ENST00000529922	humanseq23024	Ensembl	ENST00000529922	RP11-469N6.2-001		RP11-469N6.2-001	ncRNA	11	134584436	134585816	+	FALSE	GCTGCAGTCTCTCTCAACATTTCAACTGTCTGCTCCAGAAAGTTACTCTGTCACTAAGTA	ENST00000529922	http://www.ensembl.org/Homo_sapiens/Transcript/Summary?t=ENST00000529922	GRCh37/hg19/Feb2009	ENSG00000255344	lincRNA
CUST_77506_PI429545395	0.0173614	2.14795	down	7.0175	7.08415	6.96591	7.9482	7.75438	8.67387	NONHSAT116105	humanseq48279	NONCODE v4	NONHSAT116105				ncRNA	chr6	167909844	167910634	-	FALSE	ACGGGTGCTTGGTATTTGGTCACTGGTCTCCAGCCCAGCCGTCGTGGGAGGATCTTGTGA	NONHSAT116105	http://noncode.org/show_rna.php?id=NONHSAT116105	GRCh37/hg19/Feb2009	TO BE PUBLISHED=TCONS_00033324	lincRNA
CUST_1970_PI429545388	0.0237519	2.47755	up	10.6091	10.2121	10.1878	9.18797	9.52337	8.3709	NONHSAT003697	humanseq30209	NONCODE v4	NONHSAT003697	RP4-597J3.1		RP4-597J3.1	ncRNA	chr1	64254391	64254975	-	FALSE	TCAGAAGATACCGCATATCTAAGAAGATTGATCACCTCATGTATCACAGCCTGTACCTGA	NONHSAT003697	http://noncode.org/show_rna.php?id=NONHSAT003697	GRCh37/hg19/Feb2009	ensembl=ENST00000418154	lincRNA
CUST_14944_PI429545380	0.0304895	2.63446	up	6.11688	7.38601	7.00442	5.46905	5.76893	5.07681	FR309238	humanseq11526	frnadb v3.4	FR309238	Putative conserved noncoding region (RNAz)	human(hg18)	FR309238	ncRNA	chr7	139047840	139048119	+	FALSE	ATCAGTGTAACTCATACCCATATAACTGGGGGTCTGACTGTATTTGGATTTTTCTGATAA	FR309238	http://www.ncrna.org/frnadb/detail.html?i_name=FR309238	GRCh37/hg19/Feb2009	RNZ28420 RNAdb v2.0	nc_conserved_region
CUST_65204_PI429545410	0.0259045	2.75668	up	6.51346	6.16036	6.98001	5.43241	5.44512	4.38751	NR_045417.1	humanseq86665	RefSeq	NR_045417.1	Homo sapiens A kinase (PRKA) interacting protein 1 (AKIP1), transcript variant 5, non-coding RNA		AKIP1	ncRNA		8932738	8941626	+	FALSE	CACATGTGCTTGGACATAGGGAATGGTCAGAGAAAAGACAGAAAAAAGACATCCCTTGGT	NR_045417.1	http://www.ncbi.nlm.nih.gov/nuccore/NR_045417.1	GRCh37/hg19/Feb2009	gi|354682002	non-coding RNA
CUST_40934_PI429545402	0.0243447	6.16513	up	7.671	9.17442	9.77873	6.43116	6.83874	5.48185	NONHSAT030298	humanseq64261	NONCODE v4	NONHSAT030298	GNPTAB		GNPTAB	ncRNA	chr12	102159538	102161881	-	FALSE	TATTGGAGTTGGACAGCCCTGGCAGTTTGGTGGAGGAATAAACAGTGTCTCTTACTGTAA	NONHSAT030298	http://noncode.org/show_rna.php?id=NONHSAT030298	GRCh37/hg19/Feb2009	ensembl=ENST00000552009	lincRNA
CUST_36731_PI429545395	0.0135886	2.00432	down	5.85321	6.01855	6.40182	7.03768	6.82475	7.4205	NONHSAT102342	humanseq43904	NONCODE v4	NONHSAT102342	BHMT2		BHMT2	ncRNA	chr5	78365598	78373964	+	FALSE	CAGAGTTTCCTTAAAACAGCAAAACTGTTCCTGCTTCTGATTCACCCTGCTGACAATGTG	NONHSAT102342	http://noncode.org/show_rna.php?id=NONHSAT102342	GRCh37/hg19/Feb2009	ensembl=ENST00000523472	lincRNA
CUST_29716_PI429545388	0.0343467	2.42851	down	4.69641	5.8367	5.85596	6.97335	6.74288	6.51307	NONHSAT077907	humanseq33161	NONCODE v4	NONHSAT077907	HDLBP		HDLBP	ncRNA	chr2	242206280	242255141	-	FALSE	AGTTTTTAAAAAACTCATGACCAAGATTAGAATCCAGAAATACCACCAGTCCACATCCTC	NONHSAT077907	http://noncode.org/show_rna.php?id=NONHSAT077907	GRCh37/hg19/Feb2009	ensembl=ENST00000462130	lincRNA
CUST_67792_PI429545376	0.0261105	4.27399	down	3.66004	5.02984	5.28421	6.95381	6.09213	7.2149	TCONS_l2_00015863	humanseq7205	broadlincRNA	TCONS_l2_00015863	linc-TRIM43B-2		linc-TRIM43B-2	ncRNA	chr2	96470708	96517674	-	FALSE	CCTTAATAAACATGAGATGCTCTCTTTCCAGAAGTTCTCTTGCCTGACACAGCATAGGAA	TCONS_l2_00015863	http://www.broadinstitute.org/genome_bio/human_lincrnas/?q=TUCP_transcripts_catalog	GRCh37/hg19/Feb2009	XLOC_l2_008140	lincRNA
CUST_24147_PI429545388	0.0484861	2.76058	down	6.24094	5.79747	6.19504	7.51755	6.68509	8.42571	NONHSAT009749	humanseq32563	NONCODE v4	NONHSAT009749	CICP5		CICP5	ncRNA	chr1	224135306	224138118	+	FALSE	CACACGGTCATCCATGAGGAGGAGGGGGTGATGATGTCATTGCTGATGATGGCTTTAGCA	NONHSAT009749	http://noncode.org/show_rna.php?id=NONHSAT009749	GRCh37/hg19/Feb2009	ensembl=ENST00000424045	lincRNA
CUST_11478_PI429545406	0.0153229	2.2183	down	5.96973	5.02457	5.53291	6.66284	6.5281	6.78465	NONHSAT141832	humanseq71187	NONCODE v4	NONHSAT141832	STX1B		STX1B	ncRNA	chr16	31007519	31008365	-	FALSE	TAAGTCCACCCTGGAAAAATGAGCAGCGGGAAGCCTGAGCCGGGAACTGGGGAATTCCAT	NONHSAT141832	http://noncode.org/show_rna.php?id=NONHSAT141832	GRCh37/hg19/Feb2009	ensembl=ENST00000566211	lincRNA
CUST_87034_PI429545384	0.0014989	2.60625	down	6.72447	6.67978	6.60284	7.90352	7.85002	8.39947	NONHSAT000880	humanseq28940	NONCODE v4	NONHSAT000880	EXOSC10		EXOSC10	ncRNA	chr1	11137065	11137708	-	FALSE	GTCGAGAGCCCTCCTGACTGTCCCGAAGAGGTTGGGACACAGCTACCTTGTCTAAAATTC	NONHSAT000880	http://noncode.org/show_rna.php?id=NONHSAT000880	GRCh37/hg19/Feb2009	ensembl=ENST00000498576	lincRNA
CUST_79702_PI429545388	0.0212301	3.78824	down	7.00278	8.6295	7.20029	9.73364	9.41748	9.44602	NONHSAT089784	humanseq38450	NONCODE v4	NONHSAT089784	RBM5		RBM5	ncRNA	chr3	50140158	50143047	+	FALSE	AAGTCAGCGTTTAGTGTTTGACAGCTTTCTCAGCACTCCCTGACTCCGTTTACCTTTACT	NONHSAT089784	http://noncode.org/show_rna.php?id=NONHSAT089784	GRCh37/hg19/Feb2009	ensembl=ENST00000462025	lincRNA
CUST_57698_PI429545402	0.000456	6.83386	up	13.0533	12.3112	12.8811	10.1433	9.70432	10.0798	NONHSAT034770	humanseq66061	NONCODE v4	NONHSAT034770	MTND5P2		MTND5P2	ncRNA	chr13	96344791	96346226	+	FALSE	TTATTTATGTGTTCGGGATCCATCATCCACAACCTCAACGATGAACAAGATATTCTAAAA	NONHSAT034770	http://noncode.org/show_rna.php?id=NONHSAT034770	GRCh37/hg19/Feb2009	ensembl=ENST00000442927	lincRNA
CUST_8120_PI429545399	0.00482766	2.62015	down	8.04846	8.05978	8.24008	9.26044	9.27535	9.98148	NONHSAT124192	humanseq50871	NONCODE v4	NONHSAT124192	AGAP3		AGAP3	ncRNA	chr7	150815354	150817230	+	FALSE	GTCTTCCAGGACGTGGGTATAATTGACTCTGCTGTCCCCTGCAGTGGCCCAGAAGGTAGT	NONHSAT124192	http://noncode.org/show_rna.php?id=NONHSAT124192	GRCh37/hg19/Feb2009	ensembl=ENST00000480106	lincRNA
CUST_15557_PI429545395	0.0228193	19.6546	up	10.1071	9.26689	12.9466	6.70188	7.08855	5.63972	NONHSAT097329	humanseq41650	NONCODE v4	NONHSAT097329				ncRNA	chr4	88896900	88901613	+	FALSE	GATGCTGTGTCCTCTGAAGAAACCAATGACTTTAAACAAGAGGTAAGTTCTCATTTTCAA	NONHSAT097329	http://noncode.org/show_rna.php?id=NONHSAT097329	GRCh37/hg19/Feb2009
CUST_40679_PI429545395	0.0327151	2.16123	up	7.40575	8.31976	7.68593	6.74885	7.03651	6.29051	NONHSAT103486	humanseq44327	NONCODE v4	NONHSAT103486	SNX2		SNX2	ncRNA	chr5	122139188	122144406	+	FALSE	CAAGCAAATATTTACATGTTGGTTATATTGTGCCACCAGCTCCAGAAAAGAGTATAGTAG	NONHSAT103486	http://noncode.org/show_rna.php?id=NONHSAT103486	GRCh37/hg19/Feb2009	ensembl=ENST00000511365	lincRNA
CUST_12173_PI429545410	0.00444461	2.018	down	6.51755	6.36792	6.8422	7.38432	7.64728	7.73485	NONHSAT086849	humanseq81299	NONCODE v4	NONHSAT086849	RP5-1042K10.12		RP5-1042K10.12	ncRNA	chr22	40829139	40829645	+	FALSE	AGCAATCAGTTGTGTAAATACAACAGCATCTCAGAGCCCCTCAAGTGTGATCCTGACATA	NONHSAT086849	http://noncode.org/show_rna.php?id=NONHSAT086849	GRCh37/hg19/Feb2009	ensembl=ENST00000442557	lincRNA
CUST_88077_PI429545410	0.0078047	7.65598	up	7.84991	6.92326	8.17466	4.79795	5.46507	3.87504	NR_030770.1	humanseq88967	RefSeq	NR_030770.1	Homo sapiens cerebral cavernous malformation 2 (CCM2), transcript variant 5, non-coding RNA		CCM2	ncRNA	7	45039344	45116069	+	FALSE	TTTGCACATGATGTTCCTATTGTAACTCTCAGAGACCTTAAAAAGAAGTTTACTGCAATG	NR_030770.1	http://www.ncbi.nlm.nih.gov/nuccore/NR_030770.1	GRCh37/hg19/Feb2009	gi|269308191	non-coding RNA
CUST_4413_PI429545395	0.0207538	3.47781	up	6.06504	6.96258	6.2996	3.8395	4.97966	5.11353	NONHSAT097098	humanseq40464	NONCODE v4	NONHSAT097098	RP11-438E5.1		RP11-438E5.1	ncRNA	chr4	79892901	80229953	+	FALSE	AATCACGTAAAAATTAAGAAACAGCTCAGCGTTTCACAGCTAAGCTGCCGGCTTCCCCTT	NONHSAT097098	http://noncode.org/show_rna.php?id=NONHSAT097098	GRCh37/hg19/Feb2009	TO BE PUBLISHED=TCONS_00028320;ensembl=ENST00000509088;refseq=NR_038342	lincRNA
CUST_2579_PI429545380	0.000149	3.81309	down	6.57337	6.27859	6.64398	8.58609	8.37758	8.32515	TCONS_l2_00018313	humanseq10282	broadlincRNA	TCONS_l2_00018313	linc-MICAL3-3		linc-MICAL3-3	ncRNA	chr22	18761201	18830912	-	FALSE	TTCAGGAAGGACCCTTGTACCGCACGGAGGGCTCCCACATCACTATCTGGTGCAATGTGA	TCONS_l2_00018313	http://www.broadinstitute.org/genome_bio/human_lincrnas/?q=TUCP_transcripts_catalog	GRCh37/hg19/Feb2009	XLOC_l2_009456	lincRNA
CUST_65520_PI429545388	0.0231227	7.35814	up	7.85254	7.27295	7.96401	5.44153	5.73307	3.27687	NONHSAT077304	humanseq36972	NONCODE v4	NONHSAT077304	CAB39		CAB39	ncRNA	chr2	231678697	231682897	+	FALSE	TTCATTCAGAAAATTATGTGACAAAAAGACAGTCACTGAAGCTTCTCGGTGAACTACTAC	NONHSAT077304	http://noncode.org/show_rna.php?id=NONHSAT077304	GRCh37/hg19/Feb2009	ensembl=ENST00000493540	lincRNA
CUST_65391_PI429545376	0.0316736	3.97593	down	10.995	11.7237	10.9171	14.0113	13.4666	12.1317	TCONS_l2_00001517	humanseq6952	broadlincRNA	TCONS_l2_00001517	linc-PPIAL4F-5		linc-PPIAL4F-5	ncRNA	chr1	149380675	149400614	-	FALSE	AAGACCATGGGCATCATGAACTCCTTCGTCAACGACATCTTCGAGCGCATCGCGGGAGAG	TCONS_l2_00001517	http://www.broadinstitute.org/genome_bio/human_lincrnas/?q=TUCP_transcripts_catalog	GRCh37/hg19/Feb2009	XLOC_l2_001105	lincRNA
CUST_13141_PI429545399	0.00403036	2.00631	down	7.57323	8.08123	7.6688	8.91012	8.70687	8.71991	NONHSAT129393	humanseq51392	NONCODE v4	NONHSAT129393	PTK2		PTK2	ncRNA	chr8	141935787	142012315	-	FALSE	GTCTTATTAAACGCTTTATGAAAGGCAGAACTGGGGCTCCCTTGCATCTTCCAGTTACAA	NONHSAT129393	http://noncode.org/show_rna.php?id=NONHSAT129393	GRCh37/hg19/Feb2009	ensembl=ENST00000519635	lincRNA
CUST_27132_PI429545399	0.0464828	7.11557	up	6.59727	8.11768	6.99075	3.13503	3.97443	6.1033	NONHSAT128555	humanseq52884	NONCODE v4	NONHSAT128555				ncRNA	chr8	124510129	124515058	-	FALSE	GTTAGACCAATTACATGCAGAGATGTTTATTTAATATTGTGTGAGCTGAGTCCTTCTGTA	NONHSAT128555	http://noncode.org/show_rna.php?id=NONHSAT128555	GRCh37/hg19/Feb2009
CUST_10022_PI429545402	0.0295905	3.02744	down	7.31634	7.82582	7.48268	9.35891	8.25887	9.80135	NONHSAG008792	humanseq61047	NONCODE v4	NONHSAG008792	NONHSAG008792		NONHSAG008792	ncRNA	chr11	67120004	67126866	+	FALSE	AGTAGTTTCCAGCAGCCTAGAATCCCCCTTGATTCTCTGCCATTCTTGCCTTGCCAATCC	NONHSAG008792	http://noncode.org/show_gene.php?id=NONHSAG008792	GRCh37/hg19/Feb2009	NONHSAT022407; NONHSAT022409	lincRNA
CUST_12159_PI429545380	0.0440443	2.13251	up	5.54123	5.5571	5.62816	4.60766	5.06208	3.7791	FR099911	humanseq11246	frnadb v3.4	FR099911	Putative conserved noncoding region (EvoFold)	human(hg18)	FR099911	ncRNA	chr2	149544382	149544650	+	FALSE	TACTGTGCAGGGGAAAGGGATGGATCGATACATGCAAATTTAATGTAGTAACTCACTTTT	FR099911	http://www.ncrna.org/frnadb/detail.html?i_name=FR099911	GRCh37/hg19/Feb2009	EVF8149 RNAdb v2.0	nc_conserved_region
CUST_41372_PI429545380	0.0130016	2.81341	down	4.94671	5.09507	5.65221	6.7789	6.21996	7.17209	FR128060	humanseq14183	frnadb v3.4	FR128060		human(hg18)	FR128060	ncRNA	chr16	71893838	71894267	+	FALSE	GGCAGAAGGGTCCTGGCCAAACTGAGCTCGCAACATCATGTCCATTTTCTCCAGCCTCCT	FR128060	http://www.ncrna.org/frnadb/detail.html?i_name=FR128060	GRCh37/hg19/Feb2009	ASO3940 RNAdb v2.0	antisense_RNA
CUST_68764_PI429545410	0.0410494	2.52959	up	6.68613	6.89296	6.75123	5.51527	6.16927	4.62907	NR_024024.1	humanseq87021	RefSeq	NR_024024.1	Homo sapiens acetyl-CoA acyltransferase 1 (ACAA1), transcript variant 3, non-coding RNA		ACAA1	ncRNA		38164200	38178733	-	FALSE	AAGGCAAGGCAAATCCATGGATGAGAAGTGCAATGGGCATAGTAAAAGTGCATGAATTTA	NR_024024.1	http://www.ncbi.nlm.nih.gov/nuccore/NR_024024.1	GRCh37/hg19/Feb2009	gi|194353980	non-coding RNA
CUST_92256_PI429545402	0.00920276	2.00012	down	5.71537	5.78623	6.23533	6.64923	6.98491	7.10306	NONHSAG017574	humanseq69672	NONCODE v4	NONHSAG017574	NONHSAG017574		NONHSAG017574	ncRNA	chr15	78979260	79020109	-	FALSE	TGTTTTCTTAAAGTTGTCTAACGACCACTTAATGAAAATCCACCGCCTCCAGTGGGAGTA	NONHSAG017574	http://noncode.org/show_gene.php?id=NONHSAG017574	GRCh37/hg19/Feb2009	NONHSAT047589; NONHSAT047591; NONHSAT047593; NONHSAT047594	lincRNA
CUST_22223_PI429545384	0.0163831	2.00049	down	9.41809	9.0635	9.34627	10.0242	10.7288	10.0759	ENST00000444431	humanseq22266	Ensembl	ENST00000444431	AGAP11-001		AGAP11-001	ncRNA	10	88752163	88769960	+	FALSE	GCCCTCCTGGCCACATTGCCCAAGTCACACAGGCTTCTGTATTATGTATTTAGATAAGAT	ENST00000444431	http://www.ensembl.org/Homo_sapiens/Transcript/Summary?t=ENST00000444431	GRCh37/hg19/Feb2009	ENSG00000151303	processed_transcript
CUST_89631_PI429545395	0.00624746	3.60596	up	12.8993	11.8031	12.3618	10.5646	10.7347	10.2137	NONHSAT120819	humanseq49543	NONCODE v4	NONHSAT120819	MTND4P5		MTND4P5	ncRNA	chr7	57260400	57261775	+	FALSE	TATAGTAAAAATACCCCTACACGGACTTCACCTATGACTTCCTAAAGCCCATGTACAAGC	NONHSAT120819	http://noncode.org/show_rna.php?id=NONHSAT120819	GRCh37/hg19/Feb2009	ensembl=ENST00000435821	lincRNA
CUST_87927_PI429545410	0.0391506	3.01111	up	5.96161	5.39672	6.74038	4.9417	4.62862	3.75749	NR_028330.1	humanseq88952	RefSeq	NR_028330.1	Homo sapiens chromosome 15 open reading frame 37 (C15orf37), non-coding RNA		C15orf37	ncRNA		80215112	80217196	+	FALSE	GTAGGCGCTCAATGGGATTCGGGGAGACGTAGTTTACTTTGTTCAGCAAATATTTAACCG	NR_028330.1	http://www.ncbi.nlm.nih.gov/nuccore/NR_028330.1	GRCh37/hg19/Feb2009	gi|256017171	non-coding RNA
CUST_51065_PI429545410	0.00542947	8.12849	up	6.68248	7.67354	7.4839	4.3717	3.40641	4.99285	XR_247120.1	humanseq85243	RefSeq	XR_247120.1	PREDICTED: Homo sapiens ADAM metallopeptidase domain 28 (ADAM28), transcript variant X7, misc_RNA		ADAM28	ncRNA					FALSE	ATTTTTGTGGTGGTTGCTATGGTAATCCGGCACCAGAGCTCCAGAGAAAAGCAGAAGAAA	XR_247120.1	http://www.ncbi.nlm.nih.gov/nuccore/XR_247120.1	GRCh37/hg19/Feb2009	gi|530387522	misc_RNA
CUST_49827_PI429545376	0.0137815	5.04367	down	5.32784	4.11901	4.55823	7.30763	7.5477	6.15317	TCONS_00022632	humanseq5300	broadlincRNA	TCONS_00022632	linc-DIO3-7		linc-DIO3-7	ncRNA	chr14	101402074	101402816	+	FALSE	ACAAAATCTTGGCAGTTAGATCCGTGGGGTAAAGAATATAGATACTAATCCTGAGAGAAT	TCONS_00022632	http://www.broadinstitute.org/genome_bio/human_lincrnas/?q=lincRNA_catalog	GRCh37/hg19/Feb2009	XLOC_010933	lincRNA
CUST_71774_PI429545410	0.0179394	3.5537	up	10.7536	11.5259	11.3876	9.75945	9.84138	8.57834	NR_104021.1	humanseq87324	RefSeq	NR_104021.1	Homo sapiens signal recognition particle 14kDa (homologous Alu RNA binding protein) (SRP14), transcript variant 2, non-coding RNA		SRP14	ncRNA	15	40327890	40331389	-	FALSE	TTATTTTGCATTTGGCTAATTGGTCTGTGCTGCATGGTTATATACTCCTGGATTATAGAT	NR_104021.1	http://www.ncbi.nlm.nih.gov/nuccore/NR_104021.1	GRCh37/hg19/Feb2009	gi|527498311	non-coding RNA
CUST_40620_PI429545406	0.0407071	2.88699	up	7.86574	7.66317	8.08001	6.87139	6.80571	5.34314	NONHSAT055084	humanseq74232	NONCODE v4	NONHSAT055084	USP32		USP32	ncRNA	chr17	58285089	58286174	-	FALSE	ATCAATTGTTGTGGATTTGTTCCATGGGCAGCTAAGATCTCAAGTAAAATGCAAGACATG	NONHSAT055084	http://noncode.org/show_rna.php?id=NONHSAT055084	GRCh37/hg19/Feb2009	ensembl=ENST00000585720	lincRNA
CUST_90297_PI429545410	0.00265115	8.21123	up	8.76272	8.24686	8.52939	5.66852	6.10735	4.6503	uc.184+	humanseq89189	UCR	uc.184+		hg16		ncRNA	chr5				FALSE	TAGGCACACTTTTCACTGACGGGATATCTCTTTATGCAATACCTCAATTTTTCATATTGC	uc.184+		GRCh37/hg19/Feb2009
CUST_75867_PI429545384	0.00951816	5.77409	down	3.72255	3.56666	3.3038	6.4229	6.73792	5.02098	ENST00000416202	humanseq27776	Ensembl	ENST00000416202	RP6-109B7.3-001		RP6-109B7.3-001	ncRNA	22	46449585	46453090	+	FALSE	CATCTACTTGCAGCTTGAAAATTCCAAGTGCCAGACATTTTTCTTGGAGGAAATAAATGT	ENST00000416202	http://www.ensembl.org/Homo_sapiens/Transcript/Summary?t=ENST00000416202	GRCh37/hg19/Feb2009	ENSG00000241990	antisense
CUST_92715_PI429545380	0.04811	4.24331	down	3.64833	3.63107	4.63826	6.22453	7.11177	4.83695	ENST00000594976	humanseq19384	Ensembl	ENST00000594976	LINC00969-028		LINC00969-028	ncRNA	3	195435025	195449688	+	FALSE	CAAAGAAATGATCTCAGGCTTGAAGTGGGGAGAAGAAACTGTATTATGAAGGCAGACGAA	ENST00000594976	http://www.ensembl.org/Homo_sapiens/Transcript/Summary?t=ENST00000594976	GRCh37/hg19/Feb2009	ENSG00000242086	lincRNA
CUST_79101_PI429545399	0.0491199	2.32038	down	7.24314	6.84459	6.79616	7.96412	7.59363	8.96921	NONHSAT014162	humanseq58509	NONCODE v4	NONHSAT014162				ncRNA	chr10	79317423	79320001	-	FALSE	TTCTTGAGTTTATTTTGCGCCATCTGCCTTCTTCCACCTGATTTGGAATTCCAGGACTGC	NONHSAT014162	http://noncode.org/show_rna.php?id=NONHSAT014162	GRCh37/hg19/Feb2009
CUST_81574_PI429545384	0.0444943	2.29037	up	8.91622	7.76805	8.34985	7.30931	7.47407	6.664	NONHSAT005364	humanseq28362	NONCODE v4	NONHSAT005364				ncRNA	chr1	115078490	115087734	-	FALSE	CCATGAGAGAAGTTCAGACAAGCCACATTCGTTCCAGACTTAATCATCTCCTTCAACATC	NONHSAT005364	http://noncode.org/show_rna.php?id=NONHSAT005364	GRCh37/hg19/Feb2009	TO BE PUBLISHED=TCONS_00001920	lincRNA
CUST_84843_PI429545402	0.0118376	19.5007	down	10.0426	8.8696	7.38064	13.7811	13.512	11.856	NONHSAT042068	humanseq68897	NONCODE v4	NONHSAT042068	TUBGCP4		TUBGCP4	ncRNA	chr15	43661418	43668822	+	FALSE	GGAAAAACTCATTATGACAGGATCTAGGTCTTCCAGGCTCTCTTTCTAAATCTTCCACGA	NONHSAT042068	http://noncode.org/show_rna.php?id=NONHSAT042068	GRCh37/hg19/Feb2009	ensembl=ENST00000570081	lincRNA
CUST_39689_PI429545395	0.0293665	3.78889	down	3.74284	3.18183	3.31241	5.64076	6.10182	4.25983	NONHSAT103198	humanseq44224	NONCODE v4	NONHSAT103198	RN7SKP57		RN7SKP57	ncRNA	chr5	111055465	111055758	-	FALSE	CCTATCAGCTACACACAGAGAAACTTCTCTGGCTTGTTTTGTTGAAAAACTAATAGTGGA	NONHSAT103198	http://noncode.org/show_rna.php?id=NONHSAT103198	GRCh37/hg19/Feb2009	ensembl=ENST00000517248	lincRNA
CUST_38825_PI429545406	0.0377513	2.242	down	6.70798	6.45219	6.43542	7.66791	7.06959	8.35247	NONHSAT054629	humanseq74043	NONCODE v4	NONHSAT054629	TMEM92		TMEM92	ncRNA	chr17	48352239	48356477	+	FALSE	TCCTGGTCATCCTGTCCGTCTTTTGCATCTGTGGCCTGGCTAAGTGCTTCTGTCGCAACT	NONHSAT054629	http://noncode.org/show_rna.php?id=NONHSAT054629	GRCh37/hg19/Feb2009	ensembl=ENST00000511882	lincRNA
CUST_73502_PI429545402	0.000213	5.06252	up	6.0013	6.47204	6.03115	3.63946	3.86321	3.98225	NONHSAT038052	humanseq67713	NONCODE v4	NONHSAT038052				ncRNA	chr14	81641798	81645528	-	FALSE	TATTTTCCAGGCACACAGGAATTTAGGTTGGGCGAATTCACACTAACAAATTATAACTAA	NONHSAT038052	http://noncode.org/show_rna.php?id=NONHSAT038052	GRCh37/hg19/Feb2009	PMID:22140575=mixed_Pred14552;PMID:22140575=brain_Pred11846	lincRNA
CUST_74895_PI429545388	0.0494476	2.25738	up	9.37035	9.95787	9.27284	8.80429	8.63319	7.63964	NONHSAT088657	humanseq37942	NONCODE v4	NONHSAT088657				ncRNA	chr3	22424045	22424420	+	FALSE	CTTCAGTTGTCTCTGATGCAGCTTATACGAAATAATTGTTGTTCTGTTAACTGAATACCA	NONHSAT088657	http://noncode.org/show_rna.php?id=NONHSAT088657	GRCh37/hg19/Feb2009	PMID:22140575=mixed_Pred35120;PMID:22140575=brain_Pred29593;PMID:23818866=FPKM1_group_20957_transcr	lincRNA
CUST_6489_PI429545380	0.0151315	8.13839	up	8.44958	8.60525	8.3709	5.87446	6.46407	4.01297	FR349578	humanseq10676	frnadb v3.4	FR349578	Putative conserved noncoding region (RNAz)	human(hg18)	FR349578	ncRNA	chr11	4113773	4114011	+	FALSE	CCCTGGAGTTGTTGGGCAAGGATGCTGTCATTTTTTGAACCAAAAGACAAACAGGTTAAA	FR349578	http://www.ncrna.org/frnadb/detail.html?i_name=FR349578	GRCh37/hg19/Feb2009	RNZ6269 RNAdb v2.0	nc_conserved_region
CUST_30840_PI429545388	0.0364121	3.22032	up	8.05193	7.77043	7.45322	6.21375	6.88715	5.11307	NONHSAG027622	humanseq33282	NONCODE v4	NONHSAG027622	NONHSAG027622		NONHSAG027622	ncRNA	chr2	44429085	44459860	+	FALSE	CCATGGTAGCCTTAAAAACCTTCTAAAATGCTTTTGATTCTGAAAATTGGGGGAAAAAAC	NONHSAG027622	http://noncode.org/show_gene.php?id=NONHSAG027622	GRCh37/hg19/Feb2009	NONHSAT070410; NONHSAT070411	lincRNA
CUST_18366_PI429545406	0.0189787	2.07987	up	7.52462	7.88557	8.38217	6.75799	6.74417	7.1207	NONHSAT143812	humanseq71925	NONCODE v4	NONHSAT143812	RP11-281J9.1		RP11-281J9.1	ncRNA	chr16	77926318	77926812	+	FALSE	CTGTTTGCAGACAAGTTTCCAAAGACAGCAGAAAAATTTCGTGCTCTAAGCCCTGGAGAG	NONHSAT143812	http://noncode.org/show_rna.php?id=NONHSAT143812	GRCh37/hg19/Feb2009	ensembl=ENST00000567559	lincRNA
CUST_77561_PI429545399	0.00356824	55.2306	up	11.268	13.2965	12.54	7.3259	7.303	5.11348	NONHSAG006100	humanseq58348	NONCODE v4	NONHSAG006100	NONHSAG006100		NONHSAG006100	ncRNA	chr10	70847828	70864567	+	FALSE	AAGACGAGAATCCAGGACTTGAATCGTATCTTCCCACTTTCTGAGGACTACTCTGGATCA	NONHSAG006100	http://noncode.org/show_gene.php?id=NONHSAG006100	GRCh37/hg19/Feb2009	NONHSAT013776; NONHSAT013778	lincRNA
CUST_28863_PI429545402	0.0167663	2.07789	down	8.64554	8.20803	8.59947	9.47136	9.18315	9.96388	NONHSAT027165	humanseq62997	NONCODE v4	NONHSAT027165				ncRNA	chr12	17039556	17071200	+	FALSE	CTTGTAGATTCATTACAGAATTGTATCTTGAACCTGGCTCCTTCTACCTGCTCCCGTGGA	NONHSAT027165	http://noncode.org/show_rna.php?id=NONHSAT027165	GRCh37/hg19/Feb2009	PMID:23818866=FPKM1_group_5848_transcri	lincRNA
CUST_30019_PI429545406	0.0178669	2.58387	up	9.64861	9.63178	10.007	8.82385	8.61327	7.74172	NONHSAT052154	humanseq73126	NONCODE v4	NONHSAT052154	USP22		USP22	ncRNA	chr17	20909820	20914927	-	FALSE	CTCACTATGAAGAAACTGCCCATCGTAGCCTGTTTTCATCTCAAACGATTTGAACACTCA	NONHSAT052154	http://noncode.org/show_rna.php?id=NONHSAT052154	GRCh37/hg19/Feb2009	ensembl=ENST00000478443	lincRNA
CUST_9399_PI429545380	0.00201895	4.99845	up	7.3131	7.50762	7.10283	5.36645	4.38832	5.20433	FR169184	humanseq10968	frnadb v3.4	FR169184	non-protein coding (noncoding) transcript	human(hg18)	FR169184	ncRNA	chr14	103589778	103592874	+	FALSE	CCAGGGTGATGCTGAAGATGATGACCTTCTTCCAAGGCCTCTAGAGCCATCAGCCTGTGC	FR169184	http://www.ncrna.org/frnadb/detail.html?i_name=FR169184	GRCh37/hg19/Feb2009	HIT000089413 H-invitational v5.0,HIV1724 RNAdb v2.0	ncRNA
CUST_10869_PI429545380	0.026495	7.09394	down	6.53714	9.34849	7.91063	10.8986	10.478	10.8994	FR214207	humanseq11117	frnadb v3.4	FR214207	non-protein coding (noncoding) transcript	human(hg18)	FR214207	ncRNA	chr17	38253595	38256549	-	FALSE	CTGGTGAAGACATGACCACCCTGGACTCCAACAACAACACAGGTGGCGTCATCACCTACA	FR214207	http://www.ncrna.org/frnadb/detail.html?i_name=FR214207	GRCh37/hg19/Feb2009	HIT000195577 H-invitational v5.0,HIV1338 RNAdb v2.0	ncRNA
CUST_2149_PI429545380	0.0148024	2.26138	down	5.65589	5.48652	5.43781	6.66957	6.2386	7.20365	TCONS_l2_00017238	humanseq10235	broadlincRNA	TCONS_l2_00017238	linc-ERG-6		linc-ERG-6	ncRNA	chr21	40360400	40384579	-	FALSE	GGTTTACTTTGGGAATTACCTCCTATACATTTCAAATTCCATGTTGGTCCCCATTTGCTA	TCONS_l2_00017238	http://www.broadinstitute.org/genome_bio/human_lincrnas/?q=TUCP_transcripts_catalog	GRCh37/hg19/Feb2009	XLOC_l2_009219	lincRNA
CUST_84221_PI429545376	0.0468164	7.86875	up	8.70137	7.91063	7.73594	6.04305	6.24244	3.13405	TCONS_l2_00030700	humanseq8922	broadlincRNA	TCONS_l2_00030700	linc-FAAH2-4		linc-FAAH2-4	ncRNA	chrX	56755676	56844804	+	FALSE	AGTTGTGCTTTTTAAGTCTTATGATGTAATCAGCGCGATTTCACTTCCTGAATTTCGATG	TCONS_l2_00030700	http://www.broadinstitute.org/genome_bio/human_lincrnas/?q=TUCP_transcripts_catalog	GRCh37/hg19/Feb2009	XLOC_l2_015536	lincRNA
CUST_14638_PI429545388	0.0398533	2.5494	up	7.18935	8.37984	8.46551	6.5559	7.01335	6.41497	NONHSAT007057	humanseq31556	NONCODE v4	NONHSAT007057				ncRNA	chr1	160275429	160275981	+	FALSE	GTGGATATAATGAAGACTCACCGTGTTTGGCTAGTAGTGCTACATGTGACATGTCTGCTG	NONHSAT007057	http://noncode.org/show_rna.php?id=NONHSAT007057	GRCh37/hg19/Feb2009
CUST_42354_PI429545399	0.0387593	4.15962	down	7.16658	7.37298	7.76796	10.0502	8.18642	10.2402	NONHSAG052980	humanseq54519	NONCODE v4	NONHSAG052980	NONHSAG052980		NONHSAG052980	ncRNA	chr9	99901930	99911530	-	FALSE	AAGGTGGGGTGTGGCCTGGTGGGAGGTGATTTATTCCTGTACTTGAGAGGGGTGGAGTTG	NONHSAG052980	http://noncode.org/show_gene.php?id=NONHSAG052980	GRCh37/hg19/Feb2009	NONHSAT133476; NONHSAT133477	lincRNA
CUST_11851_PI429545399	0.0078066	2.75232	up	7.6198	8.16252	8.00083	6.85534	6.54008	6.00578	NONHSAG050588	humanseq51260	NONCODE v4	NONHSAG050588	NONHSAG050588		NONHSAG050588	ncRNA	chr8	80949912	81143500	-	FALSE	GCATTGCCATGAATTTCTACCAGATGTGCTTTTATTTAGCTTTACATATTCCTTTGACCA	NONHSAG050588	http://noncode.org/show_gene.php?id=NONHSAG050588	GRCh37/hg19/Feb2009	NONHSAT127391; NONHSAT127392; NONHSAT127393; NONHSAT127394; NONHSAT127395; NONHSAT127396; NONHSAT127397; NONHSAT127398; NONHSAT127401; NONHSAT127402; NONHSAT127403; NONHSAT147644	lincRNA
CUST_10329_PI429545399	0.0399045	5.07483	down	5.09618	6.38423	4.26672	7.89502	6.65236	8.22984	NONHSAT125130	humanseq51103	NONCODE v4	NONHSAT125130				ncRNA	chr8	12064279	12312147	+	FALSE	TTAGGTTCATTATTCTCCCTTAGCATAGTGTGGCATCAGCATGGCTATTATTCTTAAATT	NONHSAT125130	http://noncode.org/show_rna.php?id=NONHSAT125130	GRCh37/hg19/Feb2009
CUST_86450_PI429545399	0.00498662	3.51592	down	7.00707	7.46086	6.60082	8.8798	8.45745	9.1732	NONHSAG007203	humanseq59300	NONCODE v4	NONHSAG007203	NONHSAG007203		NONHSAG007203	ncRNA	chr10	133730121	133733726	+	FALSE	AATGACACAGTGTAGGGACCTCACGTGGGTGGAATGACACAGTATAGGGACCTCAGGCGG	NONHSAG007203	http://noncode.org/show_gene.php?id=NONHSAG007203	GRCh37/hg19/Feb2009	NONHSAT017055; NONHSAT017054	lincRNA
CUST_18148_PI429545380	0.00778199	6.05031	up	6.58317	7.58814	7.45559	4.86024	5.18257	3.79307	FR310376	humanseq11850	frnadb v3.4	FR310376	Putative conserved noncoding region (RNAz)	human(hg18)	FR310376	ncRNA	chr6	43148283	43148561	+	FALSE	GGGTGAAATTTTCTTAACCCCTAAGACTGCCTTCAGTAGGAACAAGCTGGCTTCTGTGAT	FR310376	http://www.ncrna.org/frnadb/detail.html?i_name=FR310376	GRCh37/hg19/Feb2009	RNZ29228 RNAdb v2.0	nc_conserved_region
CUST_36386_PI429545399	0.0496681	2.17067	down	5.2637	6.03534	5.06632	6.14774	6.49232	7.07971	NONHSAT130877	humanseq53880	NONCODE v4	NONHSAT130877	GALT		GALT	ncRNA	chr9	34646629	34647514	+	FALSE	TGGTATGGGGCAGTGAGTGCTTCTAGCCTATCCTTGTCGGTAGGTGAATCCCCAGTACGA	NONHSAT130877	http://noncode.org/show_rna.php?id=NONHSAT130877	GRCh37/hg19/Feb2009	ensembl=ENST00000468099	lincRNA
CUST_86993_PI429545406	0.0136539	2.9468	up	8.85825	9.85955	10.04	8.00897	7.95106	8.12031	NONHSAT079888	humanseq79207	NONCODE v4	NONHSAT079888	SERINC3		SERINC3	ncRNA	chr20	43142533	43150695	-	FALSE	TCATTTATGCTTTCATTCTCCTCCTGAGCACTGTCGTATCCTATATCATGCAGAGAAAAG	NONHSAT079888	http://noncode.org/show_rna.php?id=NONHSAT079888	GRCh37/hg19/Feb2009	ensembl=ENST00000468234	lincRNA
CUST_84325_PI429545399	0.00744743	2.18746	up	8.78785	8.28181	8.6646	7.15786	7.45503	7.73359	NONHSAG006947	humanseq59069	NONCODE v4	NONHSAG006947	NONHSAG006947		NONHSAG006947	ncRNA	chr10	118587736	118609222	-	FALSE	TGATCACCCCTTCCAAACTTCTCTCTTAAAAATGCAACATTCTGACAGCATGTGGAGGCT	NONHSAG006947	http://noncode.org/show_gene.php?id=NONHSAG006947	GRCh37/hg19/Feb2009	NONHSAT016495; NONHSAT016496; NONHSAT016498	lincRNA
CUST_68529_PI429545395	0.00144	2.28125	down	6.82067	7.01566	6.89302	8.37819	7.92242	7.99819	NONHSAT113687	humanseq47296	NONCODE v4	NONHSAT113687				ncRNA	chr6	80036813	80037388	+	FALSE	GTAGCAGGACAGGTGGGTGGTGTGGTTTCTTCTGTTTCATTTTTCTCATTTCTGCTGATT	NONHSAT113687	http://noncode.org/show_rna.php?id=NONHSAT113687	GRCh37/hg19/Feb2009
CUST_15654_PI429545402	0.000192	8.95737	up	6.67591	6.99753	6.99131	4.04122	3.31387	3.82043	NONHSAT023945	humanseq61633	NONCODE v4	NONHSAT023945	CASP4		CASP4	ncRNA	chr11	104813592	104819621	-	FALSE	TGAGAACCTAGAGGAAGATGCTGTTTACAAGACCCACGTGGAGAAGGACTTCATTGCTTT	NONHSAT023945	http://noncode.org/show_rna.php?id=NONHSAT023945	GRCh37/hg19/Feb2009	ensembl=ENST00000525116	lincRNA
CUST_10747_PI429545376	0.0379891	2.63369	down	6.4995	6.00296	6.40525	7.65913	6.97276	8.46708	TCONS_00003032	humanseq1125	broadlincRNA	TCONS_00003032	linc-TNFAIP6-2		linc-TNFAIP6-2	ncRNA	chr2	151485410	151491862	+	FALSE	TCTCAGTGCTGCCTGCCACAAAACGATCCATGTAAGTCAATAAACAATGCTTTTTAAAAT	TCONS_00003032	http://www.broadinstitute.org/genome_bio/human_lincrnas/?q=lincRNA_catalog	GRCh37/hg19/Feb2009	XLOC_001707	lincRNA
CUST_16513_PI429545410	0.0269115	2.51553	down	6.0703	7.00081	7.05541	8.0669	7.6406	8.41161	XR_253621.1	humanseq81754	RefSeq	XR_253621.1	PREDICTED: Homo sapiens uncharacterized LOC101927979 (LOC101927979), misc_RNA		LOC101927979	ncRNA	17				FALSE	GAGAGAAATTGAAAAAGAAAATGGAAAACTCTCCAGCCTGGCTCTCAGCTTCTGCATCTC	XR_253621.1	http://www.ncbi.nlm.nih.gov/nuccore/XR_253621.1	GRCh37/hg19/Feb2009	gi|530438084	misc_RNA
CUST_48243_PI429545388	0.0261287	2.06978	up	6.92819	6.37426	6.26959	5.72684	5.67259	5.02418	NONHSAT072094	humanseq35131	NONCODE v4	NONHSAT072094	IMMT		IMMT	ncRNA	chr2	86397913	86398700	-	FALSE	TGAGGAATCTTTAAAAACTGATCACCCTGAAATTGGTGAAGGAAAACCCACACCTGCACT	NONHSAT072094	http://noncode.org/show_rna.php?id=NONHSAT072094	GRCh37/hg19/Feb2009	ensembl=ENST00000460081	lincRNA
CUST_89201_PI429545395	0.0275678	2.02556	up	7.8451	7.59305	7.6315	6.96925	6.95404	6.0914	NONHSAT120678	humanseq49498	NONCODE v4	NONHSAT120678	LANCL2		LANCL2	ncRNA	chr7	55495748	55499099	+	FALSE	AAGACAACTAAAATACCCATTTGGACCAAAAGCCACCAGATTGCTTAGTGCCTGACACAG	NONHSAT120678	http://noncode.org/show_rna.php?id=NONHSAT120678	GRCh37/hg19/Feb2009	ensembl=ENST00000466041	lincRNA
CUST_19127_PI429545399	0.0147057	2.19232	up	8.60428	8.17748	7.83276	7.29805	7.15943	6.75967	NONHSAT126291	humanseq52014	NONCODE v4	NONHSAT126291	VDAC3		VDAC3	ncRNA	chr8	42257067	42259423	+	FALSE	TGTTGGCAGTAATGTTGATATAGATTTTTCTGGACCAACCATCTATGGCTGGGCTGTGTT	NONHSAT126291	http://noncode.org/show_rna.php?id=NONHSAT126291	GRCh37/hg19/Feb2009	ensembl=ENST00000522178	lincRNA
CUST_75040_PI429545388	0.00512442	2.97629	down	7.08329	6.68729	6.5312	8.27197	8.76984	7.98052	NONHSAT088693	humanseq37957	NONCODE v4	NONHSAT088693	LINC00691		LINC00691	ncRNA	chr3	24137779	24144738	-	FALSE	CCATGTTTTAATCACCTTTGGGTCTCCTTGGCTGCTCAATAAATATTTGAATGAATCAAA	NONHSAT088693	http://noncode.org/show_rna.php?id=NONHSAT088693	GRCh37/hg19/Feb2009	TO BE PUBLISHED=TCONS_00028027;ensembl=ENST00000436123	lincRNA
CUST_34761_PI429545395	0.0214381	2.0598	down	5.20801	6.02557	5.78985	6.72598	6.45704	6.96794	NONHSAT101775	humanseq43692	NONCODE v4	NONHSAT101775	ERBB2IP		ERBB2IP	ncRNA	chr5	65370973	65372425	+	FALSE	TCTAGGTAGACATCACCTGGATTCCCCACTCTATTGCTTACCTTTTTGTTTTGTAATTTG	NONHSAT101775	http://noncode.org/show_rna.php?id=NONHSAT101775	GRCh37/hg19/Feb2009	ensembl=ENST00000505822	lincRNA
CUST_40754_PI429545402	0.00577897	3.21521	up	6.55304	6.53799	6.36511	4.75307	5.35515	4.29317	NONHSAT030255	humanseq64243	NONCODE v4	NONHSAT030255	SCYL2		SCYL2	ncRNA	chr12	100711492	100717614	+	FALSE	TGAAAAACGCTTTGATACCAAGAATTAAAAATGCTTGTCTACAAACATCTTCCCTTGCGG	NONHSAT030255	http://noncode.org/show_rna.php?id=NONHSAT030255	GRCh37/hg19/Feb2009	ensembl=ENST00000553148	lincRNA
CUST_16284_PI429545380	0.023019	7.44202	up	10.0246	10.0228	12.2115	8.2735	8.12806	7.17016	FR146306	humanseq11661	frnadb v3.4	FR146306	non-protein coding (noncoding) transcript	human(hg18)	FR146306	ncRNA	chr4	57514727	57522060	-	FALSE	GTTTTTCAGCATAGTGTTGTATGTTCCATTGCTAGCTGTCCTGCTGTTTAACACAGTGTT	FR146306	http://www.ncrna.org/frnadb/detail.html?i_name=FR146306	GRCh37/hg19/Feb2009	HIT000058617 H-invitational v5.0,HIV1080 RNAdb v2.0	ncRNA
CUST_14227_PI429545395	0.0352538	3.73309	up	6.1889	7.41926	7.82648	5.54701	5.65164	4.53487	NONHSAT096959	humanseq41509	NONCODE v4	NONHSAT096959	NAAA		NAAA	ncRNA	chr4	76857316	76861377	-	FALSE	TATTGTGGCTCAAGACTCCAGAGGCCACATTTACCATGGTCGGAATTTGGATTATCCTTT	NONHSAT096959	http://noncode.org/show_rna.php?id=NONHSAT096959	GRCh37/hg19/Feb2009	ensembl=ENST00000507940	lincRNA
CUST_13599_PI429545380	0.0317	6.42821	up	7.51146	8.07011	8.01536	5.75526	6.20512	3.5833	FR389821	humanseq11391	frnadb v3.4	FR389821	Putative conserved noncoding region (RNAz)	human(hg18)	FR389821	ncRNA	chr12	69053744	69054022	+	FALSE	ATTGTTTCACATGTGTAACGTTTTGGTTGAGATGTTAAATGGTGGACGAGTACTGTGGAT	FR389821	http://www.ncrna.org/frnadb/detail.html?i_name=FR389821	GRCh37/hg19/Feb2009	RNZ9220 RNAdb v2.0	nc_conserved_region
CUST_56635_PI429545410	0.0166051	2.22617	down	7.72742	7.85053	7.77577	8.81837	8.51008	9.48898	XR_246631.1	humanseq85803	RefSeq	XR_246631.1	PREDICTED: Homo sapiens family with sequence similarity 66, member D (FAM66D), transcript variant X2, misc_RNA		FAM66D	ncRNA					FALSE	AATATTTGAATGGCTCTGAATGGCCAAGAAACCCTCCCTGGTCTTAGAAGCTGCCAAAAG	XR_246631.1	http://www.ncbi.nlm.nih.gov/nuccore/XR_246631.1	GRCh37/hg19/Feb2009	gi|530387399	misc_RNA
CUST_27039_PI429545406	0.000669	2.25692	down	6.0218	6.32787	6.27063	7.22489	7.48147	7.43701	NONHSAT145630	humanseq72817	NONCODE v4	NONHSAT145630	SCO1		SCO1	ncRNA	chr17	10598878	10600844	-	FALSE	ATTATCATCTGCTCAGCCCTGTATAAAGGTCTTCCTGGCTATGGACTAGCACCTTTTTTG	NONHSAT145630	http://noncode.org/show_rna.php?id=NONHSAT145630	GRCh37/hg19/Feb2009	ensembl=ENST00000579396	lincRNA
CUST_32292_PI429545406	0.00524335	3.42698	down	7.3053	6.86376	6.90008	8.49665	9.37742	8.52588	NONHSAG021440	humanseq73361	NONCODE v4	NONHSAG021440	NONHSAG021440		NONHSAG021440	ncRNA	chr17	29830444	29831089	+	FALSE	AGGGACCCCCTGGGGATGGCTCTTGACCACCTGCTCTATTTGGAAACATTTCTAGGACTG	NONHSAG021440	http://noncode.org/show_gene.php?id=NONHSAG021440	GRCh37/hg19/Feb2009	NONHSAT052877; NONHSAT052878	lincRNA
CUST_63020_PI429545388	0.0396734	10.287	up	15.9182	15.9355	15.6876	13.6589	13.5398	10.2544	NONHSAT076754	humanseq36709	NONCODE v4	NONHSAT076754	FN1		FN1	ncRNA	chr2	216284011	216285993	-	FALSE	TTGTTGATGACATCACTTACAATGTGAACGACACATTCCACAAGCGTCATGAAGAGGGGC	NONHSAT076754	http://noncode.org/show_rna.php?id=NONHSAT076754	GRCh37/hg19/Feb2009	ensembl=ENST00000496542	lincRNA
CUST_52032_PI429545388	0.00816726	3.28274	up	6.25185	6.40853	6.72833	4.87325	5.23302	4.13774	NONHSAT073676	humanseq35535	NONCODE v4	NONHSAT073676	AC104651.1		AC104651.1	ncRNA	chr2	112645490	112646318	+	FALSE	CAGGATTGACTACTATAGCAGCTCATCTAGTCAAGCAAGCTAACAAAGGATATTTGCTAG	NONHSAT073676	http://noncode.org/show_rna.php?id=NONHSAT073676	GRCh37/hg19/Feb2009	ensembl=ENST00000446998	lincRNA
CUST_88410_PI429545384	0.00534985	3.83448	up	6.93019	6.10605	6.26323	4.27989	4.98574	4.21675	NONHSAT001250	humanseq29083	NONCODE v4	NONHSAT001250	ARHGEF10L		ARHGEF10L	ncRNA	chr1	17966247	17981160	+	FALSE	AAGATTTCCTGGGTCAACAGGTTACATTTGGCCAAAATCGGACTCCGGGAGGAGAACCAG	NONHSAT001250	http://noncode.org/show_rna.php?id=NONHSAT001250	GRCh37/hg19/Feb2009	ensembl=ENST00000466782	lincRNA
CUST_91995_PI429545388	0.0150917	2.6371	up	8.63639	9.55617	9.00741	7.9238	7.83846	7.24085	NONHSAT093195	humanseq39755	NONCODE v4	NONHSAT093195	SKIL		SKIL	ncRNA	chr3	170075465	170077861	+	FALSE	GGTGTGAGGATTTACACACGTCTTCAGTTTTTCAGCACAGACCAGCAGACCATCATTTTT	NONHSAT093195	http://noncode.org/show_rna.php?id=NONHSAT093195	GRCh37/hg19/Feb2009	ensembl=ENST00000477216	lincRNA
CUST_63997_PI429545376	0.00198072	3.16648	down	5.90929	6.11105	5.81665	7.74196	7.18916	7.89452	TCONS_l2_00001054	humanseq6805	broadlincRNA	TCONS_l2_00001054	linc-NBPF1-1		linc-NBPF1-1	ncRNA	chr1	16944360	16971948	-	FALSE	GCTCAGGACAAGTTGGATCTGAACTGCCTTGTCACCCAGCTGGAGGAAGAAAAGGCCATG	TCONS_l2_00001054	http://www.broadinstitute.org/genome_bio/human_lincrnas/?q=TUCP_transcripts_catalog	GRCh37/hg19/Feb2009	XLOC_l2_000791	lincRNA
CUST_76332_PI429545406	0.00753981	15.7978	down	5.07512	4.91473	3.42764	8.92414	9.17759	7.26071	NONHSAT067451	humanseq78048	NONCODE v4	NONHSAT067451	SIGLEC29P		SIGLEC29P	ncRNA	chr19	52067049	52068163	-	FALSE	TCTTTTGAATTCAGATGCTCCACAGAACCTGACCATCAGTGTCTTCCATGGAAATAAAAC	NONHSAT067451	http://noncode.org/show_rna.php?id=NONHSAT067451	GRCh37/hg19/Feb2009	ensembl=ENST00000599873	lincRNA
CUST_46895_PI429545410	0.00385367	5.1309	down	4.48707	4.09491	4.86507	6.61361	6.43145	7.47962	XR_245127.1	humanseq84820	RefSeq	XR_245127.1	PREDICTED: Homo sapiens inter-alpha-trypsin inhibitor heavy chain 1 (ITIH1), transcript variant X1, misc_RNA		ITIH1	ncRNA					FALSE	ACAGGACCCCAACACAGGCTTCTCAGTGAATGGACAGCTCATTGGCAACAAGGCCAGGAG	XR_245127.1	http://www.ncbi.nlm.nih.gov/nuccore/XR_245127.1	GRCh37/hg19/Feb2009	gi|530372396	misc_RNA
CUST_62892_PI429545395	0.0115694	2.65439	up	8.334	8.2505	8.76272	7.05281	7.51407	6.5552	NONHSAT108848	humanseq46700	NONCODE v4	NONHSAT108848	NELFE		NELFE	ncRNA	chr6	31920003	31926815	-	FALSE	CAGATTGTCTACAGTGATGACGTCTACAAGGAAAACCTTGTGGATGGCTTCTAGGGAACA	NONHSAT108848	http://noncode.org/show_rna.php?id=NONHSAT108848	GRCh37/hg19/Feb2009	ensembl=ENST00000492185	lincRNA
CUST_39157_PI429545388	0.00470462	2.40141	up	8.15237	8.11396	8.37923	6.65718	7.34829	6.84845	NONHSAT069729	humanseq34153	NONCODE v4	NONHSAT069729	PREB		PREB	ncRNA	chr2	27355991	27357504	-	FALSE	AAAGTTGTGTGCTTCAACCACGATAATACCCTGCTTGCCACTGGAGGAACAGATGGCTAC	NONHSAT069729	http://noncode.org/show_rna.php?id=NONHSAT069729	GRCh37/hg19/Feb2009	ensembl=ENST00000416802	lincRNA
CUST_27863_PI429545376	0.0411213	2.42755	up	8.34806	9.01246	8.50278	7.72721	7.71818	6.57941	TCONS_00012614	humanseq2939	broadlincRNA	TCONS_00012614	linc-UTRN-1		linc-UTRN	ncRNA	chr6	144606290	144609320	+	FALSE	TTCTTTTGGGTCATTTCTGCAAACGGAAAACTCTGTAGCGTTTGGCAAAGTTGGTGCCTG	TCONS_00012614	http://www.broadinstitute.org/genome_bio/human_lincrnas/?q=lincRNA_catalog	GRCh37/hg19/Feb2009	XLOC_005492	lincRNA
CUST_90025_PI429545402	0.0102099	5.25521	up	6.72668	6.92964	6.35916	4.03036	5.23325	3.57062	NONHSAT047011	humanseq69442	NONCODE v4	NONHSAT047011	UACA		UACA	ncRNA	chr15	70973875	70976642	-	FALSE	ACTTTGGAAGAAAGGGCCATCTTTGCAACAGGCTTTCAGCTTTTCTCTAGTGAGAGGAAC	NONHSAT047011	http://noncode.org/show_rna.php?id=NONHSAT047011	GRCh37/hg19/Feb2009	ensembl=ENST00000559183	lincRNA
CUST_45264_PI429545406	0.0305994	3.64567	down	4.00995	5.51019	5.35453	6.81902	6.28609	7.36809	NONHSAT056252	humanseq74712	NONCODE v4	NONHSAT056252	DDC8		DDC8	ncRNA	chr17	76888350	76899281	-	FALSE	ACAGAAACATGGATGGAGCCATGTGGCTGAGCCTCTGTCCTGATAACGAAGACCTGCTTT	NONHSAT056252	http://noncode.org/show_rna.php?id=NONHSAT056252	GRCh37/hg19/Feb2009	ensembl=ENST00000587052	lincRNA
CUST_76583_PI429545402	0.00684069	4.97498	down	9.14889	10.414	9.86817	12.6448	11.7902	11.94	NONHSAG015975	humanseq68045	NONCODE v4	NONHSAG015975	NONHSAG015975		NONHSAG015975	ncRNA	chr14	102552205	102606036	-	FALSE	GAAATTGCCCAGTTGATGTCATTGATCATCAATACTTTCTACTCGAACAAAGAGATCTTT	NONHSAG015975	http://noncode.org/show_gene.php?id=NONHSAG015975	GRCh37/hg19/Feb2009	NONHSAT040077; NONHSAT040078	lincRNA
CUST_74172_PI429545406	0.0207922	5.03203	up	10.3296	9.17558	9.47808	7.89002	7.82193	6.27793	NONHSAT066998	humanseq77824	NONCODE v4	NONHSAT066998	SEPW1		SEPW1	ncRNA	chr19	48283644	48287905	+	FALSE	AAGTTGATTCACTCTAAGAAGAAAGGCGATGGCTACGTGGACACAGAAAGCAAGTTTCTG	NONHSAT066998	http://noncode.org/show_rna.php?id=NONHSAT066998	GRCh37/hg19/Feb2009	ensembl=ENST00000598956	lincRNA
CUST_18118_PI429545380	0.000727	5.10516	up	6.22453	5.50218	5.75597	3.52704	3.68071	3.21907	FR195568	humanseq11847	frnadb v3.4	FR195568	Putative conserved noncoding region (RNAz)	human(hg18)	FR195568	ncRNA	chr3	195964774	195964977	+	FALSE	AGAGTTTTCTGAGAAGATGAACACAGCAGAAACACTGCAGTTGATGCCATGGGTCTGCTT	FR195568	http://www.ncrna.org/frnadb/detail.html?i_name=FR195568	GRCh37/hg19/Feb2009	RNZ24828 RNAdb v2.0	nc_conserved_region
CUST_89995_PI429545402	0.0405023	5.03444	up	8.21868	8.25043	8.15359	6.50474	6.79835	4.32411	NONHSAT047008	humanseq69439	NONCODE v4	NONHSAT047008	UACA		UACA	ncRNA	chr15	70949272	70954035	-	FALSE	AATTTATCGGACACACCTTCTTAGTGCTGCACAGGGTCACATGGATGAAGATGTTCAGGA	NONHSAT047008	http://noncode.org/show_rna.php?id=NONHSAT047008	GRCh37/hg19/Feb2009	ensembl=ENST00000559206	lincRNA
CUST_48704_PI429545406	0.0365651	5.42758	up	7.64325	7.5644	7.97343	5.44973	6.54825	3.86218	NONHSAT059260	humanseq75069	NONCODE v4	NONHSAT059260	MYO5B		MYO5B	ncRNA	chr18	47566621	47623990	-	FALSE	ACAGCTCAGACTGGAGGATGAAACGATTCTGGAATACCCAATTGATGTACAACGCAACCA	NONHSAT059260	http://noncode.org/show_rna.php?id=NONHSAT059260	GRCh37/hg19/Feb2009	ensembl=ENST00000586036	lincRNA
CUST_40447_PI429545388	0.0137856	4.73503	up	6.52265	5.80987	6.49539	3.76469	4.96796	3.36513	NONHSAT070085	humanseq34288	NONCODE v4	NONHSAT070085	FEZ2		FEZ2	ncRNA	chr2	36779925	36788641	-	FALSE	CCACCGTCTGTTGAAGATCTTCAAATATTAACAAAAATTCTTCGTGCCATGAAGGAGGAC	NONHSAT070085	http://noncode.org/show_rna.php?id=NONHSAT070085	GRCh37/hg19/Feb2009	ensembl=ENST00000487919	lincRNA
CUST_66042_PI429545376	0.0202534	4.30256	down	6.96407	7.18804	6.79638	9.50405	7.99348	9.76655	TCONS_l2_00001893	humanseq7023	broadlincRNA	TCONS_l2_00001893	linc-PLD5-5		linc-PLD5-5	ncRNA	chr1	243219130	243265070	-	FALSE	AGTAGCTCTGAGATGACACTTCTGCTGTTCCCAATTCCAGCATTAATTGGATTAGATAGT	TCONS_l2_00001893	http://www.broadinstitute.org/genome_bio/human_lincrnas/?q=TUCP_transcripts_catalog	GRCh37/hg19/Feb2009	XLOC_l2_001399	lincRNA
CUST_9772_PI429545376	0.0242074	2.00781	down	5.88456	5.44787	5.632	6.48483	6.33335	7.16312	TCONS_00004368	humanseq1024	broadlincRNA	TCONS_00004368	linc-FHL2-2		linc-FHL2-2	ncRNA	chr2	106544668	106545197	-	FALSE	ATCATTGGTCCCCGGCAAGCAAGGGTGATCCTGCATCAATCTATTAATTTTCATTTCCAG	TCONS_00004368	http://www.broadinstitute.org/genome_bio/human_lincrnas/?q=lincRNA_catalog	GRCh37/hg19/Feb2009	XLOC_002247	lincRNA
CUST_5104_PI429545399	0.0456521	7.85615	down	6.85731	7.73808	9.99071	11.7627	11.4678	10.2771	NONHSAT123350	humanseq50552	NONCODE v4	NONHSAT123350	MEST		MEST	ncRNA	chr7	130132235	130135388	+	FALSE	AGGCAAGTTTTTCACTTACAAGGGACTGCGTATCTTCTACCAAGGTAAGAAGTGGACTAT	NONHSAT123350	http://noncode.org/show_rna.php?id=NONHSAT123350	GRCh37/hg19/Feb2009	ensembl=ENST00000460590	lincRNA
CUST_17357_PI429545395	0.00241548	14.9029	up	7.01987	6.96099	8.03952	3.10913	4.33627	2.88242	NONHSAT097799	humanseq41849	NONCODE v4	NONHSAT097799	EGF		EGF	ncRNA	chr4	110880289	110884362	+	FALSE	AGTCGAGACCGGAAGTACTGTGAAGATGTTAATGAATGTGCTTTTTGGAATCATGGCTGT	NONHSAT097799	http://noncode.org/show_rna.php?id=NONHSAT097799	GRCh37/hg19/Feb2009	ensembl=ENST00000504633	lincRNA
CUST_86243_PI429545388	0.0475455	2.52216	down	6.28553	6.71407	6.86676	8.04047	7.15786	8.67202	NONHSAT091522	humanseq39153	NONCODE v4	NONHSAT091522				ncRNA	chr3	123172397	123177994	+	FALSE	GTCCAAACTCTGTGATCTTAAGAGTGATAATATCTCCTCTGCCTTGTCTTTTCGCATTTG	NONHSAT091522	http://noncode.org/show_rna.php?id=NONHSAT091522	GRCh37/hg19/Feb2009	PMID:23818866=FPKM1_group_21900_transcr	lincRNA
CUST_50075_PI429545410	0.0428915	3.87371	up	6.48143	6.06094	5.51236	3.11893	5.19212	3.88254	XR_241189.1	humanseq85141	RefSeq	XR_241189.1	PREDICTED: Homo sapiens spermatogenesis associated 21 (SPATA21), transcript variant X2, misc_RNA		SPATA21	ncRNA	1				FALSE	AATACAGAAGCTAAGCTCACCAAAATCCTATTGGTTAATGTTTCTAGTGAATTTCCCAGA	XR_241189.1	http://www.ncbi.nlm.nih.gov/nuccore/XR_241189.1	GRCh37/hg19/Feb2009	gi|530361089	misc_RNA
CUST_36081_PI429545395	0.0269462	5.5345	up	8.51467	8.78464	10.0682	7.22027	7.17068	5.57117	NONHSAT102172	humanseq43837	NONCODE v4	NONHSAT102172	HEXB		HEXB	ncRNA	chr5	74014115	74017112	+	FALSE	TTGCAACCATAAACAAGGGATCCATTGTCTGGCAGGAGGTTTTTGATGATAAAGCAAAGA	NONHSAT102172	http://noncode.org/show_rna.php?id=NONHSAT102172	GRCh37/hg19/Feb2009	ensembl=ENST00000513539	lincRNA
CUST_88034_PI429545395	0.0490227	5.68118	up	8.00429	7.38014	9.34423	5.88613	6.83964	4.48433	NONHSAT120315	humanseq49373	NONCODE v4	NONHSAT120315	BLVRA		BLVRA	ncRNA	chr7	43840007	43843434	+	FALSE	TCTTGTGTCTGCCACTTTGGAAGAGCGAAAGGAAGATCAGTATATGAAAATGACAGTGTG	NONHSAT120315	http://noncode.org/show_rna.php?id=NONHSAT120315	GRCh37/hg19/Feb2009	ensembl=ENST00000486984	lincRNA
CUST_56968_PI429545402	0.0146177	14.8584	up	10.9161	10.0414	11.1397	7.30637	8.02349	5.08777	NONHSAT034552	humanseq65983	NONCODE v4	NONHSAT034552	MTND5P3		MTND5P3	ncRNA	chr13	85095859	85098050	+	FALSE	CGAGTTAACTAGGACTCATAATAGTTACAATTGGTATTAACCAACCTTACCTAGCTTTTC	NONHSAT034552	http://noncode.org/show_rna.php?id=NONHSAT034552	GRCh37/hg19/Feb2009	ensembl=ENST00000438536	lincRNA
CUST_89995_PI429545388	0.0183735	2.22797	down	6.80411	7.40047	7.7822	8.50761	8.63924	8.30711	NONHSAG036370	humanseq39545	NONCODE v4	NONHSAG036370	NONHSAG036370		NONHSAG036370	ncRNA	chr3	149694542	149697142	+	FALSE	TAAATGCCCTTCCAGCTAGGGTGGTCATCTAGTCCATTGGCCAATAAACTAGATCAAAAG	NONHSAG036370	http://noncode.org/show_gene.php?id=NONHSAG036370	GRCh37/hg19/Feb2009	NONHSAT092667; NONHSAT092668	lincRNA
CUST_83934_PI429545384	0.00309325	6.91995	up	15.8911	15.7715	16.0147	13.7313	13.2983	12.2754	NONHSAT000091	humanseq28606	NONCODE v4	NONHSAT000091	hsa-mir-6723		hsa-mir-6723	ncRNA	chr1	566463	568060	+	FALSE	CTCATCCTACCAGGCTTCGGAATAATCTCCCATATTGTAACTTACTACTCCGGGAAAAAA	NONHSAT000091	http://noncode.org/show_rna.php?id=NONHSAT000091	GRCh37/hg19/Feb2009	ensembl=ENST00000414273	lincRNA
CUST_89651_PI429545395	0.034585	3.33545	down	5.8814	5.5468	6.36436	7.5401	6.87688	8.58924	NONHSAT120824	humanseq49545	NONCODE v4	NONHSAT120824				ncRNA	chr7	57283840	57290153	-	FALSE	CCAGCTCCTTGACCCTCATAAACAATCCCTTCTTATGAAATGTAGCAGTCAGGAAAACTG	NONHSAT120824	http://noncode.org/show_rna.php?id=NONHSAT120824	GRCh37/hg19/Feb2009	TO BE PUBLISHED=TCONS_00035320	lincRNA
CUST_67987_PI429545406	0.014944	4.00088	up	8.12084	7.96011	7.66985	5.94388	6.71778	5.08819	NONHSAT064205	humanseq77161	NONCODE v4	NONHSAT064205	PDCD5		PDCD5	ncRNA	chr19	33077550	33078331	+	FALSE	CAAGTGCTCACAGACTAGAACTTAACGGAACAAGTCTAGGACAGAAGTTAAGATCTGATT	NONHSAT064205	http://noncode.org/show_rna.php?id=NONHSAT064205	GRCh37/hg19/Feb2009	ensembl=ENST00000588622	lincRNA
CUST_26833_PI429545402	0.000589	57.6534	up	9.03133	10.2563	9.38362	3.17837	3.306	4.6389	NONHSAG010375	humanseq62786	NONCODE v4	NONHSAG010375	NONHSAG010375		NONHSAG010375	ncRNA	chr12	7623570	7625775	-	FALSE	TTACAGTTGCATTTTTATGGAGTTCTTCTTCTCCTAGGATTCCTAAGACTGCTGCTGAAT	NONHSAG010375	http://noncode.org/show_gene.php?id=NONHSAG010375	GRCh37/hg19/Feb2009	NONHSAT026254; NONHSAT026255	lincRNA
CUST_84342_PI429545406	0.0330753	2.1867	down	5.44891	5.4754	6.06183	6.72745	6.32098	7.32399	NONHSAT079112	humanseq78920	NONCODE v4	NONHSAT079112	SYNDIG1		SYNDIG1	ncRNA	chr20	24565537	24577789	+	FALSE	AAGGCCGTCTGACCCTGTCTTCCACTGGGAGTCCATGAACAGATTTCTCTCTGAATTCCC	NONHSAT079112	http://noncode.org/show_rna.php?id=NONHSAT079112	GRCh37/hg19/Feb2009	ensembl=ENST00000482637	lincRNA
CUST_94043_PI429545384	0.0193933	2.11711	down	9.03061	8.99989	8.19471	9.85618	9.94932	9.666	NONHSAT002604	humanseq29687	NONCODE v4	NONHSAT002604				ncRNA	chr1	40287124	40287498	+	FALSE	GGCATGGGCGGGCATCACCTCCGCTGGGTGATTGAAGGGCAACAGTGTGCAGCTGACAAA	NONHSAT002604	http://noncode.org/show_rna.php?id=NONHSAT002604	GRCh37/hg19/Feb2009	PMID:23818866=FPKM1_group_443_transcrip	lincRNA
CUST_54858_PI429545399	0.00105637	4.59317	up	8.90318	9.25051	9.16872	6.84525	7.3462	6.53249	NONHSAT136942	humanseq55861	NONCODE v4	NONHSAT136942	RBM3		RBM3	ncRNA	chrX	48432878	48436365	+	FALSE	TTTTTTAGTTTGAGCTCTTAGGTTTATTGGAGCTAGCAATAATTGGTTCTGGCAAGTTTG	NONHSAT136942	http://noncode.org/show_rna.php?id=NONHSAT136942	GRCh37/hg19/Feb2009	ensembl=ENST00000466764	lincRNA
CUST_9395_PI429545410	0.0445926	3.9471	down	6.12364	5.87477	4.58507	7.70178	8.24863	6.57545	NONHSAT084794	humanseq81007	NONCODE v4	NONHSAT084794	PES1		PES1	ncRNA	chr22	30999766	31003045	-	FALSE	TGGTCACGAAGGCAGCCTGGAGGAGGTGGCCATGGAGGATAGCCTTCGTTATCGTCAGCC	NONHSAT084794	http://noncode.org/show_rna.php?id=NONHSAT084794	GRCh37/hg19/Feb2009	ensembl=ENST00000492986	lincRNA
CUST_1884_PI429545410	0.000352	2.58638	up	9.59769	9.84614	9.80045	8.47348	8.18804	8.46997	NONHSAT082244	humanseq80205	NONCODE v4	NONHSAT082244				ncRNA	chr21	42617885	42647465	+	FALSE	TGTGGATTGTGTCCTATGCGCTCATGAGCGTCTGTGGAGCCATCCTCCTTGTCTTAATCG	NONHSAT082244	http://noncode.org/show_rna.php?id=NONHSAT082244	GRCh37/hg19/Feb2009
CUST_87147_PI429545410	0.0280611	2.61355	down	4.32076	3.92724	4.47849	5.89919	6.10256	4.88278	NR_052010.1	humanseq88874	RefSeq	NR_052010.1	Homo sapiens interleukin 11 receptor, alpha (IL11RA), transcript variant 4, non-coding RNA		IL11RA	ncRNA		34653893	34661898	+	FALSE	CCCCTTGCAGGGGTTGTGCAGGTGTGAATAAAGAGAATAAGGAAGTTCTTGGAGATTATA	NR_052010.1	http://www.ncbi.nlm.nih.gov/nuccore/NR_052010.1	GRCh37/hg19/Feb2009	gi|391738244	non-coding RNA
CUST_86104_PI429545410	0.0206989	3.65307	up	9.51467	10.3865	10.676	8.80221	8.55817	7.60944	NR_046083.1	humanseq88769	RefSeq	NR_046083.1	Homo sapiens adiponectin receptor 1 (ADIPOR1), transcript variant 2, non-coding RNA		ADIPOR1	ncRNA					FALSE	ATAACTTCTTTGCTGAAGTGAGAGGAAGAGTCTGAGTTGTCTGTTTCTAGAAGAAACCTC	NR_046083.1	http://www.ncbi.nlm.nih.gov/nuccore/NR_046083.1	GRCh37/hg19/Feb2009	gi|374858065	non-coding RNA
CUST_51987_PI429545395	0.0221203	6.91213	down	7.0182	5.67645	5.8533	9.33719	9.85565	7.72251	NONHSAG044295	humanseq45525	NONCODE v4	NONHSAG044295	NONHSAG044295		NONHSAG044295	ncRNA	chr6	87540309	87647370	-	FALSE	AAGTAAAAATCCACGTATGTCTTCCATCTGCTCATGTGCATTCTGTCAGTCATTTATACA	NONHSAG044295	http://noncode.org/show_gene.php?id=NONHSAG044295	GRCh37/hg19/Feb2009	NONHSAT113886; NONHSAT113887	lincRNA
CUST_14205_PI429545406	0.0252936	5.46768	up	6.63782	6.7809	6.61179	4.30435	5.40035	2.97301	NONHSAT142615	humanseq71471	NONCODE v4	NONHSAT142615				ncRNA	chr16	54952871	54959111	-	FALSE	GTCTGCAAAGTCTGCAATTCATAATGGAGCTACTGTACTGGCTATTGGAAGGAGGAGATT	NONHSAT142615	http://noncode.org/show_rna.php?id=NONHSAT142615	GRCh37/hg19/Feb2009	TO BE PUBLISHED=TCONS_00014585	lincRNA
CUST_85698_PI429545376	0.00139572	7.91052	down	3.81955	3.61478	4.70718	6.99669	7.34975	6.74639	TCONS_l2_00002905	humanseq9081	broadlincRNA	TCONS_l2_00002905	linc-PLXDC2-2		linc-PLXDC2-2	ncRNA	chr10	19493961	19498547	+	FALSE	TAGATAAAGTCAGTCTGGGCATTTATGATGGGGTCTCAGCTATTGATGACATCCGATTTG	TCONS_l2_00002905	http://www.broadinstitute.org/genome_bio/human_lincrnas/?q=TUCP_transcripts_catalog	GRCh37/hg19/Feb2009	XLOC_l2_001497	lincRNA
CUST_33916_PI429545388	0.0252006	2.30485	down	5.60416	6.09314	5.50978	6.5971	7.52639	6.69761	NONHSAG030059	humanseq33595	NONCODE v4	NONHSAG030059	NONHSAG030059		NONHSAG030059	ncRNA	chr2	187867947	188419390	+	FALSE	AACATCTGTTTCCTGAAGAGTTGCTCCTTTAATTGTGTATCTACCTACCTGTCTATGTAA	NONHSAG030059	http://noncode.org/show_gene.php?id=NONHSAG030059	GRCh37/hg19/Feb2009	NONHSAT076007; NONHSAT076008; NONHSAT076011; NONHSAT076023	lincRNA
CUST_43810_PI429545384	0.0201642	4.73055	down	5.62674	4.94848	6.03087	7.51877	7.05217	8.76119	ENST00000566797	humanseq24455	Ensembl	ENST00000566797	RP11-580I1.3-001		RP11-580I1.3-001	ncRNA	15	24686274	24693114	+	FALSE	ACACTTCACCATTTCTATCTTCCTTCTCCATGGGATCTTTGAGCCATAATTTATAAAATC	ENST00000566797	http://www.ensembl.org/Homo_sapiens/Transcript/Summary?t=ENST00000566797	GRCh37/hg19/Feb2009	ENSG00000260760	lincRNA
CUST_15724_PI429545380	0.00308504	2.94789	down	4.51183	4.83199	4.71286	6.26802	5.84353	6.62418	FR133595	humanseq11605	frnadb v3.4	FR133595	non-protein coding (noncoding) transcript	human(hg18)	FR133595	ncRNA	chr6	41681657	41681846	-	FALSE	GGTGCTCCCAGACTCAGCACTGTTTGGGGCCTACAGGATGTGGTGTGGCCCACTCTAGCT	FR133595	http://www.ncrna.org/frnadb/detail.html?i_name=FR133595	GRCh37/hg19/Feb2009	HIT000337716 H-invitational v4.0	ncRNA
CUST_7000_PI429545399	0.00311671	3.50146	up	8.73606	8.87126	9.47955	7.27225	7.48337	6.90738	NONHSAT123858	humanseq50747	NONCODE v4	NONHSAT123858	GSTK1		GSTK1	ncRNA	chr7	142960563	142961775	+	FALSE	CAAAGGACTATACATGGCAAATGACTTAAAGCTCCTGAGACACCATCTCCAGATTCCCAT	NONHSAT123858	http://noncode.org/show_rna.php?id=NONHSAT123858	GRCh37/hg19/Feb2009	ensembl=ENST00000494735	lincRNA
CUST_59617_PI429545402	0.025888	2.37552	down	6.14949	6.805	6.96871	7.69367	7.56943	8.40485	NONHSAG014220	humanseq66262	NONCODE v4	NONHSAG014220	NONHSAG014220		NONHSAG014220	ncRNA	chr13	112836583	112850190	-	FALSE	TCATCTGGGAAAAATATTTTCCATAGCATCCCCTGGCCAAGTTTCTCCTACACTTTATGG	NONHSAG014220	http://noncode.org/show_gene.php?id=NONHSAG014220	GRCh37/hg19/Feb2009	NONHSAT035257; NONHSAT035258; NONHSAT035259; NONHSAT035261; NONHSAT035262	lincRNA
CUST_84983_PI429545376	0.0188519	2.64618	up	7.79954	7.30691	6.95171	6.01605	6.38583	5.44454	TCONS_l2_00030412	humanseq9008	broadlincRNA	TCONS_l2_00030412	linc-H2AFB2		linc-H2AFB2	ncRNA	chrX	154578071	154579221	+	FALSE	AGAATGAGTTTTGGGTCAAACTAAAGCCTGGCAGGGTCCTATTTATAGACAACTGGCGTG	TCONS_l2_00030412	http://www.broadinstitute.org/genome_bio/human_lincrnas/?q=TUCP_transcripts_catalog	GRCh37/hg19/Feb2009	XLOC_l2_015655	lincRNA
CUST_47685_PI429545380	0.00613053	9.12389	up	7.6573	6.63098	6.8211	3.10932	4.83591	3.59521	FR107025	humanseq14820	frnadb v3.4	FR107025	Putative conserved noncoding region (EvoFold)	human(hg18)	FR107025	ncRNA	chr5	173386880	173387308	+	FALSE	CAGTTAATTGTACTACTTGGCTGAATTTCCATATAGTTTTTACTGTGTATGGGGAGGTTG	FR107025	http://www.ncrna.org/frnadb/detail.html?i_name=FR107025	GRCh37/hg19/Feb2009	EVF18292 RNAdb v2.0	nc_conserved_region
CUST_65688_PI429545406	0.0253021	2.33277	up	9.90146	9.59174	9.98111	8.63838	9.15605	8.01374	NONHSAG025114	humanseq76877	NONCODE v4	NONHSAG025114	NONHSAG025114		NONHSAG025114	ncRNA	chr19	18118049	18124909	+	FALSE	CATTGAATGCCCAGTGCAGTATCCGAGAGACTGTTTAATAACCTGTCTTCCCAGCCAATT	NONHSAG025114	http://noncode.org/show_gene.php?id=NONHSAG025114	GRCh37/hg19/Feb2009	NONHSAT062930; NONHSAT062931	lincRNA
CUST_60850_PI429545384	0.00527767	4.95433	up	7.85956	7.34205	7.57613	5.32772	5.93816	4.5858	ENST00000565256	humanseq26205	Ensembl	ENST00000565256	LINC00338-008		LINC00338-008	ncRNA	17	75084831	75091065	+	FALSE	TACATTCTCCTCTGCATGCTTGTCTTTAGAGGAAGGAAATGTATTAATTGCCCAAAGTAA	ENST00000565256	http://www.ensembl.org/Homo_sapiens/Transcript/Summary?t=ENST00000565256	GRCh37/hg19/Feb2009	ENSG00000234912	processed_transcript
CUST_87344_PI429545384	0.0118382	3.33724	up	8.19737	9.19	9.31774	7.50052	7.09582	6.89281	NONHSAT000956	humanseq28972	NONCODE v4	NONHSAT000956	DHRS3		DHRS3	ncRNA	chr1	12628420	12676799	-	FALSE	AGACGACGGAGGAGATCCGGCAGATGGGCACTGAGTGCCATTACTTCATCTGTGATGTGG	NONHSAT000956	http://noncode.org/show_rna.php?id=NONHSAT000956	GRCh37/hg19/Feb2009	ensembl=ENST00000464917	lincRNA
CUST_27371_PI429545402	0.0476634	3.83713	up	6.29758	6.3174	6.47005	3.38967	4.15739	5.71788	NONHSAG010432	humanseq62842	NONCODE v4	NONHSAG010432	NONHSAG010432		NONHSAG010432	ncRNA	chr12	9265235	9268657	-	FALSE	TTTGGGAAGTGTTTGGGACCAGATGGATTGTAGGGAGTAGGGTACAATACAGTCTGTTCT	NONHSAG010432	http://noncode.org/show_gene.php?id=NONHSAG010432	GRCh37/hg19/Feb2009	NONHSAT026387; NONHSAT026388	lincRNA
CUST_25891_PI429545399	0.0205797	4.28381	up	8.80765	7.36621	8.12971	5.29274	6.60284	6.11132	NONHSAT128215	humanseq52751	NONCODE v4	NONHSAT128215	DPYS		DPYS	ncRNA	chr8	105441374	105456596	-	FALSE	CCCTCAACACCCGACTTCCTCATGAATCTGTTGGCTAAGTAATCATTTTGCAGATGACTG	NONHSAT128215	http://noncode.org/show_rna.php?id=NONHSAT128215	GRCh37/hg19/Feb2009	ensembl=ENST00000519217	lincRNA
CUST_3449_PI429545380	0.0325556	2.84166	up	6.54611	6.04666	6.52949	4.22598	5.70913	4.66694	TCONS_l2_00017775	humanseq10370	broadlincRNA	TCONS_l2_00017775	linc-EP300		linc-EP300	ncRNA	chr22	41454664	41470331	+	FALSE	AGTTTTGTCAAGAAAGTGTGTAATGCAACTAAGTCACAGTCCACCTAGAAGCATTCGTGG	TCONS_l2_00017775	http://www.broadinstitute.org/genome_bio/human_lincrnas/?q=TUCP_transcripts_catalog	GRCh37/hg19/Feb2009	XLOC_l2_009395	lincRNA
CUST_90720_PI429545384	0.0477508	5.78013	down	4.93311	7.11632	4.96842	8.80016	8.66953	7.14147	NONHSAT001827	humanseq29330	NONCODE v4	NONHSAT001827	HMGN2		HMGN2	ncRNA	chr1	26798996	26801649	+	FALSE	CCTATTTCTAACTTTCTCGTTGTCTTTAATAGCCACAGAGAAGATCCGCGAGGTTGTCTG	NONHSAT001827	http://noncode.org/show_rna.php?id=NONHSAT001827	GRCh37/hg19/Feb2009	ensembl=ENST00000464888	lincRNA
CUST_55481_PI429545395	0.00393449	5.33787	up	8.66334	9.36286	8.26596	6.35437	6.77069	5.91832	NONHSAG042690	humanseq45896	NONCODE v4	NONHSAG042690	NONHSAG042690		NONHSAG042690	ncRNA	chr6	2834162	2835745	-	FALSE	GGAAAAGTTGCATGAGTGGACTAAACCTGAGAATCTCGATTTCATTGAAGTTAATGTCAG	NONHSAG042690	http://noncode.org/show_gene.php?id=NONHSAG042690	GRCh37/hg19/Feb2009	NONHSAT106767; NONHSAT106773	lincRNA
CUST_6539_PI429545380	1.98e-05	2.02154	down	6.8475	6.81075	6.74314	7.78474	7.78549	7.87753	FR103743	humanseq10681	frnadb v3.4	FR103743	non-protein coding (noncoding) transcript	human(hg18)	FR103743	ncRNA	chr14	94854896	94856996	-	FALSE	TGCTTAAATACGGACGAGGACAGGGCCCTGTCTCCTCAGCTTCAGGCACCACCACTGACC	FR103743	http://www.ncrna.org/frnadb/detail.html?i_name=FR103743	GRCh37/hg19/Feb2009	HIT000321150 H-invitational v5.0,HIV2650 RNAdb v2.0	ncRNA
CUST_12961_PI429545399	0.00125854	3.07398	up	8.48663	8.75283	8.27908	6.92877	7.11381	6.61565	NONHSAG051282	humanseq51374	NONCODE v4	NONHSAG051282	NONHSAG051282		NONHSAG051282	ncRNA	chr8	130867857	131028911	-	FALSE	AGAAGTTGCAAGAGAAGGCATGGGGTGCAGTTGTTCCACTAGTAGGCAAATTAAAGAAAT	NONHSAG051282	http://noncode.org/show_gene.php?id=NONHSAG051282	GRCh37/hg19/Feb2009	NONHSAT129135; NONHSAT129139; NONHSAT129141; NONHSAT129142	lincRNA
CUST_80055_PI429545380	0.0255965	2.54821	down	4.18494	4.17885	5.04932	5.68589	6.3231	5.45256	ENST00000592365	humanseq18097	Ensembl	ENST00000592365	hsa-mir-7515.1-012		hsa-mir-7515.1-012	ncRNA	2	6775252	6790379	-	FALSE	AGAGAGAGGTTTCCAGAAGTTCCCCAGTCATTGAGCATTTCTGAGGCTCTTGATGCATAT	ENST00000592365	http://www.ensembl.org/Homo_sapiens/Transcript/Summary?t=ENST00000592365	GRCh37/hg19/Feb2009	ENSG00000236172	lincRNA
CUST_36263_PI429545376	0.00190566	2.37377	down	8.87425	8.72478	9.14504	10.1102	9.98523	10.3902	TCONS_00016209	humanseq3845	broadlincRNA	TCONS_00016209	linc-COL5A1-4		linc-COL5A1-4	ncRNA	chr9	137378127	137437051	+	FALSE	TATTGTGCCTCTTCTCCTGGGTGTCTGTCACCTGCATGCAAACTTTGTGATCATTCACTG	TCONS_00016209	http://www.broadinstitute.org/genome_bio/human_lincrnas/?q=lincRNA_catalog	GRCh37/hg19/Feb2009	XLOC_007599	lincRNA
CUST_49137_PI429545384	0.0135776	2.10487	down	10.5683	10.2317	10.4497	11.2574	11.2529	11.9607	ENST00000561649	humanseq24999	Ensembl	ENST00000561649	RP11-616M22.7-001		RP11-616M22.7-001	ncRNA	16	1344552	1349167	-	FALSE	CATCTGTGGCTTCCTCCCACCTCGTCTCTGGATGCACTCCTGTTCGAATGGGTGTCTGTA	ENST00000561649	http://www.ensembl.org/Homo_sapiens/Transcript/Summary?t=ENST00000561649	GRCh37/hg19/Feb2009	ENSG00000260710	lincRNA
CUST_34371_PI429545395	0.0106199	8.63527	up	10.7653	11.2392	11.9977	8.74412	8.87365	7.05371	NONHSAT101695	humanseq43651	NONCODE v4	NONHSAT101695	CTD-2244C20.1		CTD-2244C20.1	ncRNA	chr5	61127773	61128851	-	FALSE	TGAAGTATAATGTGAACATCTGCAAGGACCTGTTTGCCAACACAGTGCTGTCTGGTGACA	NONHSAT101695	http://noncode.org/show_rna.php?id=NONHSAT101695	GRCh37/hg19/Feb2009	ensembl=ENST00000506094	lincRNA
CUST_44803_PI429545388	0.00957012	2.0538	down	6.73384	7.24404	7.14583	7.76245	8.24657	8.22959	NONHSAT071271	humanseq34763	NONCODE v4	NONHSAT071271				ncRNA	chr2	67405262	67405940	+	FALSE	GATTATCAGATAGATCATCCTTTGACATTGTAATGGGAACATACTGCTCCCCACTTTTGG	NONHSAT071271	http://noncode.org/show_rna.php?id=NONHSAT071271	GRCh37/hg19/Feb2009
CUST_8052_PI429545402	0.0122694	2.82015	up	7.65192	7.73187	7.55096	6.34276	6.61829	5.4864	NONHSAT021966	humanseq60845	NONCODE v4	NONHSAT021966	DNAJC4		DNAJC4	ncRNA	chr11	64000963	64001758	+	FALSE	GTGAAGCAGATGCACCTTAACTTCATGGATGAAAAGGATCGGATCATCACAGCCTTCTAC	NONHSAT021966	http://noncode.org/show_rna.php?id=NONHSAT021966	GRCh37/hg19/Feb2009	ensembl=ENST00000540945	lincRNA
CUST_28551_PI429545406	0.0379292	2.13162	down	6.40982	5.53439	6.12726	6.89666	6.84033	7.61034	NONHSAT146021	humanseq72977	NONCODE v4	NONHSAT146021	AC022596.2		AC022596.2	ncRNA	chr17	16751437	16753672	-	FALSE	TGGAGCTCTACATCTCTGTGCAGAACCTGAGCCGTCCCAGCTCAGCAAGAAAGCATCGCT	NONHSAT146021	http://noncode.org/show_rna.php?id=NONHSAT146021	GRCh37/hg19/Feb2009	ensembl=ENST00000578037	lincRNA
CUST_54373_PI429545376	0.02132	2.48923	down	6.78784	5.68677	5.89762	7.27275	7.37395	7.67263	TCONS_00025893	humanseq5787	broadlincRNA	TCONS_00025893	linc-SPACA3-1		linc-SPACA3	ncRNA	chr17	31271486	31277403	+	FALSE	ACACACATGTACACACACACAGAAAGTGCCGGGGGAAATAATATGGTTGTGCTGTGTTTG	TCONS_00025893	http://www.broadinstitute.org/genome_bio/human_lincrnas/?q=lincRNA_catalog	GRCh37/hg19/Feb2009	XLOC_012171	lincRNA
CUST_30323_PI429545410	0.0114824	3.43774	down	4.64623	5.6054	5.77286	6.8589	7.00048	7.50951	XR_251924.1	humanseq83147	RefSeq	XR_251924.1	PREDICTED: Homo sapiens uncharacterized LOC100128340 (LOC100128340), transcript variant X2, misc_RNA		LOC100128340	ncRNA					FALSE	ATTGCCTGTGAGGAGGACACGGCTCCTGGGTGGACCCTGCAGATTGTGAAGTTCAAGTCA	XR_251924.1	http://www.ncbi.nlm.nih.gov/nuccore/XR_251924.1	GRCh37/hg19/Feb2009	gi|530435412	misc_RNA
CUST_75713_PI429545402	0.0453358	2.20352	up	7.04045	7.72766	7.26786	6.84543	6.09179	5.67932	NONHSAG015869	humanseq67953	NONCODE v4	NONHSAG015869	NONHSAG015869		NONHSAG015869	ncRNA	chr14	99959851	99977851	+	FALSE	TTCTAATCGACTTGCAGAGTAGTTGAAGTGGGTAAGCAGCAGGGTACCTTGTATAATGCA	NONHSAG015869	http://noncode.org/show_gene.php?id=NONHSAG015869	GRCh37/hg19/Feb2009	NONHSAT039619; NONHSAT039620	lincRNA
CUST_2664_PI429545399	0.00684387	2.58692	up	9.73565	9.491	9.51661	8.40051	8.52573	7.70331	NONHSAT122640	humanseq50294	NONCODE v4	NONHSAT122640	SYPL1		SYPL1	ncRNA	chr7	105732144	105733698	-	FALSE	CCACTTTTTTGTGGTTGGTGAGCACTTCAGCCTGGGCTAAAGCTCTGACAGATATTAAAA	NONHSAT122640	http://noncode.org/show_rna.php?id=NONHSAT122640	GRCh37/hg19/Feb2009	ensembl=ENST00000460770	lincRNA
CUST_53165_PI429545410	0.0390781	9.85917	up	8.72709	5.56756	5.91088	2.98998	4.30909	3.00207	XR_244114.1	humanseq85454	RefSeq	XR_244114.1	PREDICTED: Homo sapiens zinc finger and BTB domain containing 46 (ZBTB46), transcript variant X5, misc_RNA		ZBTB46	ncRNA					FALSE	AGGCTGTCTTAGTAGTGATTGGACAACATCCCAGATCGACACCTCTCATGGCGTGGAGAG	XR_244114.1	http://www.ncbi.nlm.nih.gov/nuccore/XR_244114.1	GRCh37/hg19/Feb2009	gi|530418663	misc_RNA
CUST_55080_PI429545384	0.000356	15.6122	up	7.46009	7.49428	7.91729	3.09526	4.20488	3.67771	ENST00000571595	humanseq25610	Ensembl	ENST00000571595	MIR22HG-003		MIR22HG-003	ncRNA	17	1615545	1619635	-	FALSE	AATGTTTATATAAGCAGCCTCAAGGACCAAGAACCATCTGCGAAAGGACACACACAGGAA	ENST00000571595	http://www.ensembl.org/Homo_sapiens/Transcript/Summary?t=ENST00000571595	GRCh37/hg19/Feb2009	ENSG00000186594	lincRNA
CUST_9712_PI429545376	0.0280973	10.6974	down	3.76717	5.25431	3.8981	7.93024	6.07988	9.16704	TCONS_00003353	humanseq1018	broadlincRNA	TCONS_00003353	linc-MFSD9-15		linc-MFSD9-15	ncRNA	chr2	105424029	105467919	-	FALSE	TTATTTAAAAACCTAACCCTGGAAGTTTGCTCGCTGACATCAGGGGAGCAACGTGAACAC	TCONS_00003353	http://www.broadinstitute.org/genome_bio/human_lincrnas/?q=lincRNA_catalog	GRCh37/hg19/Feb2009	XLOC_002241	lincRNA
CUST_88732_PI429545395	0.00623837	4.3308	up	6.08991	6.22433	6.07673	3.2191	4.45365	4.37432	NONHSAT120522	humanseq49446	NONCODE v4	NONHSAT120522				ncRNA	chr7	47994961	47996911	-	FALSE	AGGGAGGGTCTAAAAGGAAGCTTCAGTTTTGGATTTTTAGAGCTTCTTCTAAGTACAATT	NONHSAT120522	http://noncode.org/show_rna.php?id=NONHSAT120522	GRCh37/hg19/Feb2009
CUST_50967_PI429545376	0.015935	2.06096	down	5.99956	6.34006	6.3731	6.96622	7.14567	7.73077	TCONS_00023667	humanseq5415	broadlincRNA	TCONS_00023667	linc-SLC30A4-1		linc-SLC30A4-1	ncRNA	chr15	47104361	47106170	-	FALSE	CACATTAATTGCCCCATGTTGTGACCCCTTTCTATATTCTCCTTGTTGCATGTATAACTA	TCONS_00023667	http://www.broadinstitute.org/genome_bio/human_lincrnas/?q=lincRNA_catalog	GRCh37/hg19/Feb2009	XLOC_011468	lincRNA
CUST_84404_PI429545410	0.00951357	4.75177	up	11.7483	11.4486	10.4256	9.11865	8.43752	9.32097	NR_049759.1	humanseq88598	RefSeq	NR_049759.1	Homo sapiens interferon induced transmembrane protein 3 (IFITM3), transcript variant 2, non-coding RNA		IFITM3	ncRNA		319672	320914	-	FALSE	GCCCTTTATCCTCACACGCTTTTCTACAATGGCATTCAATAAAGTGCACGTGTTTCTGGT	NR_049759.1	http://www.ncbi.nlm.nih.gov/nuccore/NR_049759.1	GRCh37/hg19/Feb2009	gi|388240827	non-coding RNA
CUST_36075_PI429545406	0.0112536	2.85822	down	6.54351	7.32482	6.95238	8.57479	7.96613	8.82515	NONHSAT053883	humanseq73756	NONCODE v4	NONHSAT053883				ncRNA	chr17	42001198	42003759	-	FALSE	AGCAGAATGAATATCCAATTATGGATATACTGTATCCCGGCAGCCTGCCTCCAGAACTCT	NONHSAT053883	http://noncode.org/show_rna.php?id=NONHSAT053883	GRCh37/hg19/Feb2009	TO BE PUBLISHED=TCONS_00016379	lincRNA
CUST_82914_PI429545410	0.00377221	4.20226	up	8.03788	8.02766	8.61822	5.88739	6.71947	5.86341	NR_033200.1	humanseq88448	RefSeq	NR_033200.1	Homo sapiens La ribonucleoprotein domain family, member 4 (LARP4), transcript variant 7, non-coding RNA		LARP4	ncRNA		50794591	50855272	+	FALSE	CCCCAAAGTGATAAGCTGTGAGTTTGCACACAATAGCAACTGGTATATCACTTTCCAGTC	NR_033200.1	http://www.ncbi.nlm.nih.gov/nuccore/NR_033200.1	GRCh37/hg19/Feb2009	gi|283046774	non-coding RNA
CUST_77574_PI429545410	0.00474085	2.7298	up	7.14573	7.4725	7.59995	5.54115	6.26735	6.06329	NR_033268.1	humanseq87910	RefSeq	NR_033268.1	Homo sapiens nudix (nucleoside diphosphate linked moiety X)-type motif 16 (NUDT16), transcript variant 4, non-coding RNA		NUDT16	ncRNA		131100624	131107674	+	FALSE	AAGGCCAGGTAAACAAGGAAGGGAGAACAGGTGAATGACCCCAATTGTTTGAAACCAAAA	NR_033268.1	http://www.ncbi.nlm.nih.gov/nuccore/NR_033268.1	GRCh37/hg19/Feb2009	gi|285026444	non-coding RNA
CUST_94258_PI429545406	0.00495435	4.1256	up	9.08559	9.05367	10.0333	7.49201	7.54264	7.00408	NONHSAT081620	humanseq79979	NONCODE v4	NONHSAT081620	CCT8		CCT8	ncRNA	chr21	30434489	30435789	-	FALSE	GCAAAGTGGCAGACATGGCTCTTCATTATGCAAATAAATATAATATCATGTTAGTGAGGC	NONHSAT081620	http://noncode.org/show_rna.php?id=NONHSAT081620	GRCh37/hg19/Feb2009	ensembl=ENST00000475205	lincRNA
CUST_5661_PI429545406	0.0480513	2.04713	down	8.44948	7.8633	8.35362	9.12604	8.77943	9.86173	NONHSAG018383	humanseq70575	NONCODE v4	NONHSAG018383	NONHSAG018383		NONHSAG018383	ncRNA	chr16	3074028	3076782	+	FALSE	TGTGACTGTTCTTGGTCCAAACTTTGATCCTTCACCCTCTGCCTATCCTGATTTGACATT	NONHSAG018383	http://noncode.org/show_gene.php?id=NONHSAG018383	GRCh37/hg19/Feb2009	NONHSAT147916; NONHSAT147917; NONHSAT147918; NONHSAT147919	lincRNA
CUST_76044_PI429545410	0.00991856	6.05247	up	6.19468	7.21601	7.74443	4.29454	5.09132	3.97669	NR_028287.1	humanseq87754	RefSeq	NR_028287.1	Homo sapiens GABA(A) receptors associated protein like 3, pseudogene (GABARAPL3), non-coding RNA		GABARAPL3	ncRNA		90889762	90892679	-	FALSE	AATTTTTGTGCAGTTTCATAGAAAGGTCGGTCAGGAGGTGGACAAGTTGGGGTCAGAGAT	NR_028287.1	http://www.ncbi.nlm.nih.gov/nuccore/NR_028287.1	GRCh37/hg19/Feb2009	gi|255683421	non-coding RNA
CUST_23857_PI429545388	0.00856831	7.31982	down	3.94393	4.74634	3.39586	7.13041	7.53871	6.03243	NONHSAT009686	humanseq32533	NONCODE v4	NONHSAT009686	HHIPL2		HHIPL2	ncRNA	chr1	222712070	222713445	-	FALSE	AAACTATGGCTGGAGAGCAAAGGAAGGGTTTGCATGTTATGACAAAAAACTTTGTCACAA	NONHSAT009686	http://noncode.org/show_rna.php?id=NONHSAT009686	GRCh37/hg19/Feb2009	ensembl=ENST00000494899	lincRNA
CUST_32547_PI429545388	0.00381192	2.29125	up	8.53857	8.43594	8.71668	7.27457	7.71638	7.11183	NONHSAT073682	humanseq33457	NONCODE v4	NONHSAT073682	TMEM87B		TMEM87B	ncRNA	chr2	112847208	112873916	+	FALSE	ACTTAATCTTTGCAGCTGTTGAAGGCGTGATGAGAGTCATTGGGGGTTCTAACCATTTAG	NONHSAT073682	http://noncode.org/show_rna.php?id=NONHSAT073682	GRCh37/hg19/Feb2009	ensembl=ENST00000471632	lincRNA
CUST_13470_PI429545402	0.0173064	3.29942	up	7.68055	7.96742	8.06697	5.39666	6.85244	6.29921	NONHSAT023385	humanseq61406	NONCODE v4	NONHSAT023385	BCAS2P1		BCAS2P1	ncRNA	chr11	82843097	82845779	+	FALSE	TGGATCTAAATTGAGAGAAATGGAGTCAAATTGGGTATCCCTGGTCAGTAAGAATTATGA	NONHSAT023385	http://noncode.org/show_rna.php?id=NONHSAT023385	GRCh37/hg19/Feb2009	ensembl=ENST00000528022	lincRNA
CUST_14710_PI429545402	0.0337585	2.61754	up	8.43385	9.06549	8.63869	7.69167	7.7485	6.5332	NONHSAT023708	humanseq61533	NONCODE v4	NONHSAT023708	RP11-680H20.1		RP11-680H20.1	ncRNA	chr11	93921614	93922163	-	FALSE	AGCCTATTTACAACAGCTAAGGCAAGAGACTGGACTGAGACTTTGTGAGAAAGTTTTCGA	NONHSAT023708	http://noncode.org/show_rna.php?id=NONHSAT023708	GRCh37/hg19/Feb2009	ensembl=ENST00000397300	lincRNA
CUST_6809_PI429545380	0.0228317	3.60923	up	7.07591	7.45443	7.27974	5.75234	6.07337	4.4293	FR160899	humanseq10708	frnadb v3.4	FR160899	non-protein coding (noncoding) transcript	human(hg18)	FR160899	ncRNA	chr2	197629093	197629395	-	FALSE	TTTTGTATACCTATTGTTCTATATAAAGCACCGCAACTGAGAACAGAGCAATGGCAGCTG	FR160899	http://www.ncrna.org/frnadb/detail.html?i_name=FR160899	GRCh37/hg19/Feb2009	HIT000217101 H-invitational v4.0,HIV1863 RNAdb v2.0	ncRNA
CUST_8632_PI429545402	0.0446914	5.90443	up	8.05859	7.98288	7.75116	6.12054	6.37639	3.6103	NONHSAT022096	humanseq60905	NONCODE v4	NONHSAT022096	CAPN1		CAPN1	ncRNA	chr11	64955715	64956160	+	FALSE	GGTCAAGATGGAGGACGGGGAGTTCTGGATGTCATTCCGAGACTTCATGCGGGAGTTCAC	NONHSAT022096	http://noncode.org/show_rna.php?id=NONHSAT022096	GRCh37/hg19/Feb2009	ensembl=ENST00000527887	lincRNA
CUST_14963_PI429545410	0.00866804	3.73109	up	11.078	11.0123	10.4091	9.11357	8.28655	9.40048	NONHSAT116540	humanseq81590	NONCODE v4	NONHSAT116540	IFITM4P		IFITM4P	ncRNA	chr6_cox_hap2	1234677	1235098	-	FALSE	AGCCCTGATTGTGTGCATCATCATGACCATTCTGCTCACCATCATCATCCTAGTGTTGAT	NONHSAT116540	http://noncode.org/show_rna.php?id=NONHSAT116540	GRCh37/hg19/Feb2009	ensembl=ENST00000414714;refseq=NR_001590_dup1	lincRNA
CUST_11738_PI429545388	0.0461255	3.35897	up	7.80833	8.48478	9.10115	6.97143	7.40007	5.77871	NONHSAT006422	humanseq31252	NONCODE v4	NONHSAT006422	MRPL9		MRPL9	ncRNA	chr1	151733950	151735810	-	FALSE	ACAGTGAAATTTCTAAAAAGCTGTCGCCTGGAGGTAGGGATGAAGAACAATGTCAAATGG	NONHSAT006422	http://noncode.org/show_rna.php?id=NONHSAT006422	GRCh37/hg19/Feb2009	ensembl=ENST00000486707	lincRNA
CUST_13793_PI429545410	0.0058797	7.03875	down	3.96868	5.13657	3.38909	7.20314	6.89513	6.84203	NONHSAG034157	humanseq81468	NONCODE v4	NONHSAG034157	NONHSAG034157		NONHSAG034157	ncRNA	chr22	46449726	46454402	+	FALSE	GGAGACATATGCTCGGCTCACATCGTTTTGTTTTGATTTATTTTAAACTGCTTAAGATGA	NONHSAG034157	http://noncode.org/show_gene.php?id=NONHSAG034157	GRCh37/hg19/Feb2009	NONHSAT087271; NONHSAT087272; NONHSAT087273; NONHSAT087275	lincRNA
CUST_6030_PI429545410	0.0264172	8.42264	up	7.99229	7.87285	7.28254	5.16311	5.81432	2.94742	NONHSAT083439	humanseq80649	NONCODE v4	NONHSAT083439				ncRNA	chr22	19948784	19951714	+	FALSE	CGCCATCACCCAGCGGATGGTGGATTTCGCTGGCGTGAAGGACAAGTCACCCTTGTGGTT	NONHSAT083439	http://noncode.org/show_rna.php?id=NONHSAT083439	GRCh37/hg19/Feb2009
CUST_67184_PI429545410	0.031451	2.9835	up	6.39099	6.23168	6.40593	3.96637	5.6333	4.69791	NR_037607.1	humanseq86863	RefSeq	NR_037607.1	Homo sapiens ubiquitin carboxyl-terminal hydrolase L5 (UCHL5), transcript variant 5, non-coding RNA		UCHL5	ncRNA		192989016	193029237	-	FALSE	GACAGCAAATGTTTGAATTTGATACGAAGACATCAGCAAAAGAAGAAGATGCTTTTCACT	NR_037607.1	http://www.ncbi.nlm.nih.gov/nuccore/NR_037607.1	GRCh37/hg19/Feb2009	gi|334285116	non-coding RNA
CUST_78673_PI429545376	0.00688493	8.65611	down	5.27921	5.84165	5.50919	8.96991	7.52286	9.47843	TCONS_l2_00026602	humanseq8341	broadlincRNA	TCONS_l2_00026602	linc-ZNF479-7		linc-ZNF479-7	ncRNA	chr7	57712076	57713315	-	FALSE	GTATCTTTTCACGGCTCTTCTCTGAGAAATGAAGCCACACCATGTTACAGTCTGGAAGAG	TCONS_l2_00026602	http://www.broadinstitute.org/genome_bio/human_lincrnas/?q=TUCP_transcripts_catalog	GRCh37/hg19/Feb2009	XLOC_l2_013853	lincRNA
CUST_92395_PI429545388	0.0284524	2.41925	down	8.22058	8.42179	8.5931	9.78765	9.01072	10.2608	NONHSAT093267	humanseq39798	NONCODE v4	NONHSAT093267	RP11-816B4.1		RP11-816B4.1	ncRNA	chr3	172548770	172549019	-	FALSE	GGAGTGCTACTCAGAAGAGCAGAAGGCCTACTTTTCCAGTCTGCCTGCCCAAGGATTGGC	NONHSAT093267	http://noncode.org/show_rna.php?id=NONHSAT093267	GRCh37/hg19/Feb2009	ensembl=ENST00000428618	lincRNA
CUST_35182_PI429545380	0.0171956	2.86189	down	8.58431	8.36257	8.35589	9.92219	9.3093	10.6222	FR150496	humanseq13563	frnadb v3.4	FR150496	non-protein coding (noncoding) transcript	human(hg18)	FR150496	ncRNA	chr15	65620721	65621092	-	FALSE	GCCTCTGCCTGGTACCCACATGACTTGGAACTGAACTAACATTTTTCTTTAAAAAGCAAA	FR150496	http://www.ncrna.org/frnadb/detail.html?i_name=FR150496	GRCh37/hg19/Feb2009	HIT000303025 H-invitational v5.0,HIV2700 RNAdb v2.0	ncRNA
CUST_70551_PI429545406	0.038242	4.14583	up	9.24799	10.3685	9.85361	8.1448	8.55658	6.61379	NONHSAT066231	humanseq77437	NONCODE v4	NONHSAT066231	ACTN4		ACTN4	ncRNA	chr19	39201472	39207757	+	FALSE	CCGGATCTGTAAGGTGCTGGCTGTCAACCAAGAGAACGAGCACCTGATGGAGGACTACGA	NONHSAT066231	http://noncode.org/show_rna.php?id=NONHSAT066231	GRCh37/hg19/Feb2009	ensembl=ENST00000489451	lincRNA
CUST_46525_PI429545380	0.00534211	2.65001	up	7.82315	8.05321	7.63743	6.18323	6.22984	6.88272	FR341200	humanseq14702	frnadb v3.4	FR341200	Putative conserved noncoding region (RNAz)	human(hg18)	FR341200	ncRNA	chr11	4114112	4114416	+	FALSE	TTGTACTCCCTGGACACCCTCAAATGGGGTTTTCTGTGTTATTTCATAAAATTCTTTGAA	FR341200	http://www.ncrna.org/frnadb/detail.html?i_name=FR341200	GRCh37/hg19/Feb2009	RNZ6270 RNAdb v2.0	nc_conserved_region
CUST_10432_PI429545376	0.00719804	2.54929	down	8.16934	7.74962	7.38651	9.02994	8.92945	9.39635	TCONS_00003878	humanseq1093	broadlincRNA	TCONS_00003878	linc-GPR39-1		linc-GPR39-1	ncRNA	chr2	133092596	133096187	+	FALSE	GACAGCAATGTTTCGTTTAGCCTGGCGGTGGCCCTCCTTGTCTTCAAGAAGAGCATCCGT	TCONS_00003878	http://www.broadinstitute.org/genome_bio/human_lincrnas/?q=lincRNA_catalog	GRCh37/hg19/Feb2009	XLOC_001680	lincRNA
CUST_6484_PI429545410	0.00691765	3.2017	down	5.60989	5.37924	5.59792	6.72413	7.08773	7.8117	NONHSAT083589	humanseq80696	NONCODE v4	NONHSAT083589				ncRNA	chr22	21057696	21058471	+	FALSE	ACCTCCTGACATTCCCTGGGTCCTTCTCAAGAATGAACTGGAGCTGGCGGAGACCAAATG	NONHSAT083589	http://noncode.org/show_rna.php?id=NONHSAT083589	GRCh37/hg19/Feb2009	TO BE PUBLISHED=TCONS_00025339	lincRNA
CUST_80440_PI429545376	0.00949045	4.30686	down	6.7155	6.87916	6.46946	9.03786	7.95021	9.39598	TCONS_l2_00028083	humanseq8527	broadlincRNA	TCONS_l2_00028083	linc-DEFB105B-3		linc-DEFB105B-3	ncRNA	chr8	7958281	8042348	-	FALSE	GGCAGCCCTTTTCTAGATGGAGAAAACAGAACCTGAAGACACCCGTTTCCCTAAACTGCT	TCONS_l2_00028083	http://www.broadinstitute.org/genome_bio/human_lincrnas/?q=TUCP_transcripts_catalog	GRCh37/hg19/Feb2009	XLOC_l2_014421	lincRNA
CUST_15208_PI429545388	0.00229041	22.6025	up	9.46377	10.283	10.3852	5.8207	4.43005	6.38597	NONHSAT007175	humanseq31614	NONCODE v4	NONHSAT007175	FCGR2A		FCGR2A	ncRNA	chr1	161487764	161492889	+	FALSE	GACAACTTGAAGAAACCAACAATGACTATGAAACAGCTGACGGCGGCTACATGACTCTGA	NONHSAT007175	http://noncode.org/show_rna.php?id=NONHSAT007175	GRCh37/hg19/Feb2009	ensembl=ENST00000491841	lincRNA
CUST_19014_PI429545402	0.0269178	3.81321	up	6.30413	7.4538	7.51226	5.08044	4.49782	5.89891	NONHSAT024753	humanseq61981	NONCODE v4	NONHSAT024753	SORL1		SORL1	ncRNA	chr11	121499544	121502949	+	FALSE	ATGATAACTGGATTTTCAGATGACGTCCCCATGGTGATAGCCTGAAAGAGCTTTCCTCAC	NONHSAT024753	http://noncode.org/show_rna.php?id=NONHSAT024753	GRCh37/hg19/Feb2009	ensembl=ENST00000530365	lincRNA
CUST_77058_PI429545406	0.00396682	4.42028	down	5.03698	6.08874	5.02055	7.65363	7.43304	7.49201	NONHSAT067625	humanseq78132	NONCODE v4	NONHSAT067625	ZNF160		ZNF160	ncRNA	chr19	53589192	53606669	-	FALSE	TTACTCAGATTCCATCTCCCGTGATCCAGTGACATGAACTTGGGAAGAGGCTGCACTGGG	NONHSAT067625	http://noncode.org/show_rna.php?id=NONHSAT067625	GRCh37/hg19/Feb2009	ensembl=ENST00000596966	lincRNA
CUST_71216_PI429545402	0.0327331	2.49826	up	9.93647	10.6513	9.72958	8.95668	9.20238	8.19555	NONHSAT037499	humanseq67471	NONCODE v4	NONHSAT037499	ACTN1		ACTN1	ncRNA	chr14	69349981	69351012	-	FALSE	CAGGACACCTTCATTGTGCACACCATTGAGGAGATCCAGTTGCAGAATACTGGATTTAAA	NONHSAT037499	http://noncode.org/show_rna.php?id=NONHSAT037499	GRCh37/hg19/Feb2009	ensembl=ENST00000556343	lincRNA
CUST_46237_PI429545395	0.0471929	4.17558	down	5.6495	5.09352	3.36764	7.09086	6.90932	6.29643	NONHSAT104797	humanseq44921	NONCODE v4	NONHSAT104797				ncRNA	chr5	157897829	157905362	-	FALSE	CAGATATAAAATCGTGGCCATGAAATTCACTGTGAATTTCTCAGGTCTTCCACCAGATTT	NONHSAT104797	http://noncode.org/show_rna.php?id=NONHSAT104797	GRCh37/hg19/Feb2009	PMID:23818866=FPKM1_group_26614_transcr	lincRNA
CUST_55765_PI429545410	0.0375082	2.15257	up	6.9982	6.50783	7.65178	5.68313	6.17567	5.98083	XR_243419.1	humanseq85716	RefSeq	XR_243419.1	PREDICTED: Homo sapiens COX assembly mitochondrial protein 2 homolog (S. cerevisiae) (CMC2), transcript variant X5, misc_RNA		CMC2	ncRNA	16				FALSE	TCATCTCCTAAAGATGCATCCTGACTTATCTCCACACTTGCACACTGAAGAATGCAACGT	XR_243419.1	http://www.ncbi.nlm.nih.gov/nuccore/XR_243419.1	GRCh37/hg19/Feb2009	gi|530424130	misc_RNA
CUST_70646_PI429545402	0.0132341	3.6339	down	4.0326	4.56727	4.41835	6.67891	6.5364	5.38747	NONHSAG015232	humanseq67407	NONCODE v4	NONHSAG015232	NONHSAG015232		NONHSAG015232	ncRNA	chr14	65483222	65507545	+	FALSE	GTCATGTTCTTTCACTGAAGCCATGCCGTGAGCAACTCTATCCAAATAGAATGTCACACC	NONHSAG015232	http://noncode.org/show_gene.php?id=NONHSAG015232	GRCh37/hg19/Feb2009	NONHSAT037363; NONHSAT037364	lincRNA
CUST_39012_PI429545395	0.000334	7.03589	up	12.7119	12.572	13.233	10.3002	9.94428	9.82815	NONHSAT102987	humanseq44146	NONCODE v4	NONHSAT102987	MTND5P10		MTND5P10	ncRNA	chr5	99382680	99384489	-	FALSE	AAGCCAATTGGGACTCATAATAGTCACAATCGGCATCAACCAGCCATACCTAGCATTCCT	NONHSAT102987	http://noncode.org/show_rna.php?id=NONHSAT102987	GRCh37/hg19/Feb2009	ensembl=ENST00000603719	lincRNA
CUST_61440_PI429545384	0.00756651	2.78654	down	5.60974	5.42635	4.87966	6.95437	6.38581	7.01101	ENST00000584012	humanseq26264	Ensembl	ENST00000584012	NARF-IT1-001		NARF-IT1-001	ncRNA	17	80439974	80441264	+	FALSE	ACAAAATAAAACATGCGCGGTGGGCTGTCAGAAGAACCATGTCCAGCCATCTTTTTTCTG	ENST00000584012	http://www.ensembl.org/Homo_sapiens/Transcript/Summary?t=ENST00000584012	GRCh37/hg19/Feb2009	ENSG00000266236	sense_intronic
CUST_78942_PI429545388	0.0130824	5.16357	up	6.97276	5.549	5.50909	3.28435	4.19138	3.45002	NONHSAT089611	humanseq38371	NONCODE v4	NONHSAT089611	SLC25A20		SLC25A20	ncRNA	chr3	48894673	48896101	-	FALSE	AAGTTCACTTCTGGATGCTGGAAGCTGTCGTTGAGGAGAAGGAGTAGTAAGCAGAACTAA	NONHSAT089611	http://noncode.org/show_rna.php?id=NONHSAT089611	GRCh37/hg19/Feb2009	ensembl=ENST00000479050	lincRNA
CUST_6379_PI429545380	0.0376717	2.75938	down	9.14201	8.61308	8.64243	10.0106	9.64781	11.1322	FR360607	humanseq10664	frnadb v3.4	FR360607	Putative conserved noncoding region (RNAz)	human(hg18)	FR360607	ncRNA	chr16	34299128	34299440	+	FALSE	TGATGGGGGGTTCCATCCACCTCCCTCTCACCATCACCAGTGACTCTCAGGAAGGAGGTG	FR360607	http://www.ncrna.org/frnadb/detail.html?i_name=FR360607	GRCh37/hg19/Feb2009	RNZ13899 RNAdb v2.0	nc_conserved_region
CUST_41844_PI429545399	0.0231695	2.23622	down	6.47876	6.86381	6.56849	7.82041	7.26289	8.31094	NONHSAT133303	humanseq54463	NONCODE v4	NONHSAT133303	ZNF169		ZNF169	ncRNA	chr9	97021602	97054905	+	FALSE	ATAGCAAGCTGCCATGCTTCTGACTCAGAAAAACAGTTTTTTCCCCTATTCCCCCAGAGA	NONHSAT133303	http://noncode.org/show_rna.php?id=NONHSAT133303	GRCh37/hg19/Feb2009	ensembl=ENST00000492115	lincRNA
CUST_76462_PI429545406	0.0454175	2.02886	down	5.16015	5.40618	4.88068	6.39712	6.57672	5.53518	NONHSAT067485	humanseq78063	NONCODE v4	NONHSAT067485				ncRNA	chr19	52359055	52391189	-	FALSE	CATTACCGTTGGAAAACAGCAGCCTCAGAACCACAGTAGCCATGAAGACCATCAGCCTTC	NONHSAT067485	http://noncode.org/show_rna.php?id=NONHSAT067485	GRCh37/hg19/Feb2009	PMID:22140575=mixed_Pred27809	lincRNA
CUST_25821_PI429545380	0.0243994	2.04992	down	6.28158	6.50036	6.23595	7.29099	6.93301	7.90061	FR007209	humanseq12619	frnadb v3.4	FR007209	Putative conserved noncoding region (RNAz)	human(hg18)	FR007209	ncRNA	chr1	151106315	151106563	+	FALSE	CCATTCAGTGAGGGGCTTAGAACGCTCCGAGAATCAGCAGCCCCACACTTCACTCCTATC	FR007209	http://www.ncrna.org/frnadb/detail.html?i_name=FR007209	GRCh37/hg19/Feb2009	RNZ3300 RNAdb v2.0	nc_conserved_region
CUST_16554_PI429545395	0.0482627	2.06146	down	5.53524	6.59176	5.70827	7.33068	6.74917	6.88643	NONHSAT097606	humanseq41761	NONCODE v4	NONHSAT097606	UBE2D3		UBE2D3	ncRNA	chr4	103723505	103731110	-	FALSE	TTAAGCTTATGTGACTCACCCATTTTCTGTCTTGGTGTAGGAACTTAGTGATTTGGCCCG	NONHSAT097606	http://noncode.org/show_rna.php?id=NONHSAT097606	GRCh37/hg19/Feb2009	ensembl=ENST00000510599	lincRNA
CUST_8637_PI429545388	0.0134291	4.57253	up	5.97894	5.82527	6.86279	4.7981	3.87222	3.4177	NONHSAT005450	humanseq30920	NONCODE v4	NONHSAT005450				ncRNA	chr1	117064503	117087188	-	FALSE	CAAGCAATGTGCCTTTAAAAGAGGTCCTATGGAAAAAACAAAAGGATAAAGTTGCAGAAC	NONHSAT005450	http://noncode.org/show_rna.php?id=NONHSAT005450	GRCh37/hg19/Feb2009
CUST_51394_PI429545406	0.0353432	3.8113	down	5.5948	6.25632	4.17661	7.40175	7.15463	7.26221	NONHSAT058491	humanseq75348	NONCODE v4	NONHSAT058491	ANKRD20A5P		ANKRD20A5P	ncRNA	chr18	14179141	14187773	+	FALSE	ACCTTAAGGATATCTACGGCAACACTGCTCTCCATTATGCTGTGTATAGTGAGAGCACCT	NONHSAT058491	http://noncode.org/show_rna.php?id=NONHSAT058491	GRCh37/hg19/Feb2009	ensembl=ENST00000581181	lincRNA
CUST_19550_PI429545388	0.00619688	14.8446	up	9.17248	9.59653	7.73967	5.46477	5.37984	3.98848	NONHSAT008603	humanseq32087	NONCODE v4	NONHSAT008603	CFHR1		CFHR1	ncRNA	chr1	196794353	196797297	+	FALSE	GCTCATATACTGTCGAGACAGATGAGTAAATATCCATCTGGTGAGAGAGTACGTTATGAA	NONHSAT008603	http://noncode.org/show_rna.php?id=NONHSAT008603	GRCh37/hg19/Feb2009	ensembl=ENST00000480960	lincRNA
CUST_2437_PI429545388	0.00224645	14.7077	up	9.57784	10.3604	9.8407	6.51577	6.59505	5.03267	NONHSAT003805	humanseq30261	NONCODE v4	NONHSAT003805	GADD45A		GADD45A	ncRNA	chr1	68150911	68152271	+	FALSE	TTTGCAATATGACTTTGGAGGAATTCTCGGCTGGAGAGCAGAAGACCGAAAGGATGGATA	NONHSAT003805	http://noncode.org/show_rna.php?id=NONHSAT003805	GRCh37/hg19/Feb2009	ensembl=ENST00000460575	lincRNA
CUST_17657_PI429545399	0.00150035	3.8825	up	9.72664	9.21304	9.63242	7.89162	7.59967	7.20987	NONHSAT125891	humanseq51858	NONCODE v4	NONHSAT125891	PPP2CB		PPP2CB	ncRNA	chr8	30650631	30652006	-	FALSE	CCATCCATAGACACACTGGATCATATAAGAGCCCTGGATCGTTTACAGGAAGTTCCACAT	NONHSAT125891	http://noncode.org/show_rna.php?id=NONHSAT125891	GRCh37/hg19/Feb2009	ensembl=ENST00000523804	lincRNA
CUST_3299_PI429545380	0.0267826	2.75678	down	4.09464	3.88937	3.5563	5.42048	5.93703	4.57176	TCONS_l2_00017670	humanseq10355	broadlincRNA	TCONS_l2_00017670	linc-ADRBK2-2		linc-ADRBK2-2	ncRNA	chr22	25843940	25936755	+	FALSE	ACTTAAAAATGATGAAGAAAGCTACAGACCTGTTTGTGCAGAAGAGTTCCAGCTTGGGCC	TCONS_l2_00017670	http://www.broadinstitute.org/genome_bio/human_lincrnas/?q=TUCP_transcripts_catalog	GRCh37/hg19/Feb2009	XLOC_l2_009332	lincRNA
CUST_41359_PI429545395	0.0410368	2.39376	up	6.64505	6.42892	6.5874	5.93047	5.44825	4.50483	NONHSAT103685	humanseq44399	NONCODE v4	NONHSAT103685				ncRNA	chr5	130540151	130541120	+	FALSE	GAGATTTAGGGAAGGAAGCAGTAAGTGAGAACTTTTATTCTATTTACTCCTGCACGTTTA	NONHSAT103685	http://noncode.org/show_rna.php?id=NONHSAT103685	GRCh37/hg19/Feb2009
CUST_83034_PI429545410	0.0438419	2.36038	down	6.63272	5.98913	6.22012	7.2127	7.0663	8.28003	NR_026660.1	humanseq88460	RefSeq	NR_026660.1	Homo sapiens ribosomal protein L19 pseudogene 12 (RPL19P12), non-coding RNA		RPL19P12	ncRNA	7	102781716	102782850	-	FALSE	CTTTCTACCTAGCAATGTGGTTAGTCTTCCCATCCCACTGTATAGCAGTTTCAGGATGAT	NR_026660.1	http://www.ncbi.nlm.nih.gov/nuccore/NR_026660.1	GRCh37/hg19/Feb2009	gi|221139769	non-coding RNA
CUST_88302_PI429545395	0.0327777	2.34127	down	5.26115	5.83634	5.90591	6.41321	6.76079	7.51127	NONHSAT120368	humanseq49400	NONCODE v4	NONHSAT120368				ncRNA	chr7	44360951	44361821	+	FALSE	ATGGAAGATTCACGAGGCTGAATACAAAATGTGAGACCTCTTCCTACCCAACAAACGGTC	NONHSAT120368	http://noncode.org/show_rna.php?id=NONHSAT120368	GRCh37/hg19/Feb2009	TO BE PUBLISHED=TCONS_00035007	lincRNA
CUST_47565_PI429545380	0.0265659	3.02375	down	6.09874	7.05141	6.61949	8.17354	7.54248	8.84264	FR159159	humanseq14806	frnadb v3.4	FR159159	Putative conserved noncoding region (RNAz)	human(hg18)	FR159159	ncRNA	chr17	7613908	7614163	+	FALSE	TGCCATGTGCTGTGGCAGGCCTAATTTGTCTTGTTCTTTCCTTTCCATATCCCAGTATAA	FR159159	http://www.ncrna.org/frnadb/detail.html?i_name=FR159159	GRCh37/hg19/Feb2009	RNZ14791 RNAdb v2.0	nc_conserved_region
CUST_6001_PI429545406	0.0418053	4.12802	up	6.35829	6.30848	6.11817	3.09463	5.46905	4.08491	NONHSAT148035	humanseq70610	NONCODE v4	NONHSAT148035	ZNF75A		ZNF75A	ncRNA	chr16	3360610	3361906	+	FALSE	TGAAGCCAACAGAGTCCCAACCAGTGGGCGTATCCCAAGATGAAGAATTTTGGAATACAT	NONHSAT148035	http://noncode.org/show_rna.php?id=NONHSAT148035	GRCh37/hg19/Feb2009	ensembl=ENST00000573828	lincRNA
CUST_80123_PI429545376	0.0143103	2.65185	up	6.76666	6.94981	7.17004	5.2788	5.19588	6.19082	TCONS_l2_00027490	humanseq8492	broadlincRNA	TCONS_l2_00027490	linc-KLF14-3		linc-KLF14-3	ncRNA	chr7				FALSE	AGAAAGCAAAAGTATTTCCAGTCTCCTACTGAACTGTCACGGCAGACCTCTCTGTATCTA	TCONS_l2_00027490	http://www.broadinstitute.org/genome_bio/human_lincrnas/?q=TUCP_transcripts_catalog	GRCh37/hg19/Feb2009	XLOC_l2_014012	lincRNA
CUST_33533_PI429545410	0.0493282	4.49082	up	9.91638	11.409	11.5245	9.4563	9.2622	7.63051	XR_243268.1	humanseq83470	RefSeq	XR_243268.1	PREDICTED: Homo sapiens ADP-ribosylation factor-like 6 interacting protein 1 (ARL6IP1), transcript variant X4, misc_RNA		ARL6IP1	ncRNA					FALSE	GCCTCTGGTCTACAAAGATTTCATAACTCCTTGGAAAGCTTCTTATAATCATTCTTAACT	XR_243268.1	http://www.ncbi.nlm.nih.gov/nuccore/XR_243268.1	GRCh37/hg19/Feb2009	gi|530407790	misc_RNA
CUST_56295_PI429545410	6.55e-05	18.0841	up	7.43974	7.2869	7.24308	2.98333	3.60786	2.84859	XR_243961.1	humanseq85769	RefSeq	XR_243961.1	PREDICTED: Homo sapiens inositol-trisphosphate 3-kinase C (ITPKC), transcript variant X1, misc_RNA		ITPKC	ncRNA					FALSE	CTCTCCTTTTCTACTGACCATCTTGATACTTATTTATACGAGAGGCAGTTGCTGGACGGG	XR_243961.1	http://www.ncbi.nlm.nih.gov/nuccore/XR_243961.1	GRCh37/hg19/Feb2009	gi|530417296	misc_RNA
CUST_55414_PI429545406	0.0451434	2.12606	up	8.02648	8.58648	8.35139	7.49304	7.65061	6.55614	NONHSAT059659	humanseq75783	NONCODE v4	NONHSAT059659	KDSR		KDSR	ncRNA	chr18	60998636	61003256	-	FALSE	CTTTGTTTTACCTTGGAAGTTTTGACAGCATAGTTCGTCGCTGCATGATGCAGAGAGAAA	NONHSAT059659	http://noncode.org/show_rna.php?id=NONHSAT059659	GRCh37/hg19/Feb2009	ensembl=ENST00000588089	lincRNA
CUST_3269_PI429545380	0.00827207	3.64443	down	5.21847	5.60439	5.72162	7.53621	7.89799	6.70735	TCONS_l2_00017660	humanseq10352	broadlincRNA	TCONS_l2_00017660	linc-ADRBK2-2		linc-ADRBK2-2	ncRNA	chr22	25843940	25936755	+	FALSE	CATCCTCTATGAAAACCCCAACTTCACCGGGAAGAAGATGGAAATCATAGATGACGATGT	TCONS_l2_00017660	http://www.broadinstitute.org/genome_bio/human_lincrnas/?q=TUCP_transcripts_catalog	GRCh37/hg19/Feb2009	XLOC_l2_009332	lincRNA
CUST_45382_PI429545395	0.00175035	5.76176	up	9.09665	9.33266	9.74947	6.90144	7.33526	6.36255	NONHSAT104577	humanseq44823	NONCODE v4	NONHSAT104577	DCTN4		DCTN4	ncRNA	chr5	150110196	150111356	-	FALSE	ATCAGTACCCTTGCCGGACTTTCCCTTAAAGAAGGAGAGGATCAGAAAGAGATAAAGATT	NONHSAT104577	http://noncode.org/show_rna.php?id=NONHSAT104577	GRCh37/hg19/Feb2009	ensembl=ENST00000522625	lincRNA
CUST_76714_PI429545380	0.00533392	2.90068	up	6.72268	6.1293	6.89666	5.16835	4.7381	5.23302	ENST00000605085	humanseq17758	Ensembl	ENST00000605085	RP11-307C12.12-001		RP11-307C12.12-001	ncRNA	1	154934301	154935099	+	FALSE	CCTCTCAGTCTCGCGGTAAGAGACCCAAGTTTTTCTAGTCCTAGATGGAAATAAATTTCA	ENST00000605085	http://www.ensembl.org/Homo_sapiens/Transcript/Summary?t=ENST00000605085	GRCh37/hg19/Feb2009	ENSG00000271380	antisense
CUST_12101_PI429545399	0.0410526	2.12096	down	8.17609	8.63797	8.09218	9.34022	8.85191	9.96826	NONHSAT127611	humanseq51285	NONCODE v4	NONHSAT127611	RP11-37B2.1		RP11-37B2.1	ncRNA	chr8	90621628	90769955	-	FALSE	GTTCAGGTGTTTAACCGCTGTTATGGGGGATCTGCCTTTTCTCCCTCTTCTTTCTTACTT	NONHSAT127611	http://noncode.org/show_rna.php?id=NONHSAT127611	GRCh37/hg19/Feb2009	TO BE PUBLISHED=TCONS_00038010;ensembl=ENST00000519655	lincRNA
CUST_25681_PI429545380	0.0067013	2.39537	up	6.02792	5.40251	5.87446	4.75478	4.54932	4.22004	FR175410	humanseq12605	frnadb v3.4	FR175410	Putative conserved noncoding region (RNAz)	human(hg18)	FR175410	ncRNA	chr2	128064450	128064766	+	FALSE	GTTGAGTACCTACCCTAAACTAAAGTTTAGGGCTCAACCCCACAAATGAGGATATATTTT	FR175410	http://www.ncrna.org/frnadb/detail.html?i_name=FR175410	GRCh37/hg19/Feb2009	RNZ19162 RNAdb v2.0	nc_conserved_region
CUST_7957_PI429545388	0.000293	2.29865	down	6.76567	7.11088	6.91473	8.13082	8.16268	8.10013	NONHSAT005275	humanseq30846	NONCODE v4	NONHSAT005275	MOV10		MOV10	ncRNA	chr1	113240929	113241597	+	FALSE	GACTGGATGACATCAAGGACTTGAAGGTGACATGCTGTTCCACAGTCACTCCCTGCCTTC	NONHSAT005275	http://noncode.org/show_rna.php?id=NONHSAT005275	GRCh37/hg19/Feb2009	ensembl=ENST00000481711	lincRNA
CUST_9712_PI429545402	0.0140505	3.10603	up	11.71	12.7498	11.7055	10.7665	10.3449	10.1487	NONHSAT022352	humanseq61016	NONCODE v4	NONHSAT022352	FTLP6		FTLP6	ncRNA	chr11	66538716	66539138	-	FALSE	GTATCTGTAGGCCTCCTACATCTCTCTCATTCTGGGCTTCTATTTTGACCACAATGATGT	NONHSAT022352	http://noncode.org/show_rna.php?id=NONHSAT022352	GRCh37/hg19/Feb2009	ensembl=ENST00000355274	lincRNA
CUST_89219_PI429545406	0.0246613	5.56102	up	6.2267	7.19783	7.38716	5.00969	5.12551	3.25045	NONHSAT080453	humanseq79452	NONCODE v4	NONHSAT080453	RTFDC1		RTFDC1	ncRNA	chr20	55043734	55049815	+	FALSE	AGTTGCCTGTGAACTTGGCAGACTTTATAACAAAGATGCCGTCATTGAATTTCTCTTGGA	NONHSAT080453	http://noncode.org/show_rna.php?id=NONHSAT080453	GRCh37/hg19/Feb2009	ensembl=ENST00000487211	lincRNA
CUST_88035_PI429545388	0.0250779	2.34932	down	7.63904	7.94589	7.9482	8.91923	8.58666	9.72397	NONHSAT092186	humanseq39340	NONCODE v4	NONHSAT092186	BFSP2		BFSP2	ncRNA	chr3	133191185	133194050	+	FALSE	TTTAATCTGAGTAGTCTGTAGCTTGAGCAATCTCCCTTGTCCTCCTTCAAATAAATGCTT	NONHSAT092186	http://noncode.org/show_rna.php?id=NONHSAT092186	GRCh37/hg19/Feb2009	ensembl=ENST00000503047	lincRNA
CUST_15167_PI429545395	0.00819668	7.9554	up	7.20441	7.00693	7.23614	3.09028	5.20188	4.17951	NONHSAG038343	humanseq41607	NONCODE v4	NONHSAG038343	NONHSAG038343		NONHSAG038343	ncRNA	chr4	84380773	84390888	+	FALSE	AGCTTTTGTCCCAGTTTGTTTCTCCATTTACTGGATGCATTTATGGAAGGCACATTACAG	NONHSAG038343	http://noncode.org/show_gene.php?id=NONHSAG038343	GRCh37/hg19/Feb2009	NONHSAT097218; NONHSAT097219; NONHSAT097220	lincRNA
CUST_10172_PI429545376	0.0388525	2.0221	down	6.89513	6.42077	6.23617	7.37769	7.15937	8.06257	TCONS_00003394	humanseq1065	broadlincRNA	TCONS_00003394	linc-SCTR-1		linc-SCTR-1	ncRNA	chr2	121839012	121846302	-	FALSE	CAGCAACTGTGCAACACCTGACTTCAGAAACAGACGTCTAGAGCCCTGCCTGATGGAGCC	TCONS_00003394	http://www.broadinstitute.org/genome_bio/human_lincrnas/?q=lincRNA_catalog	GRCh37/hg19/Feb2009	XLOC_002299	lincRNA
CUST_66616_PI429545402	0.0145007	2.46896	up	6.76899	7.33042	6.97638	6.26044	5.47557	5.42808	NONHSAT036338	humanseq66979	NONCODE v4	NONHSAT036338	BAZ1A		BAZ1A	ncRNA	chr14	35227771	35231142	-	FALSE	CAACTTCCCTAACTTCAGAGTCATTGCCACAAAGTCAAGTGAACAGTCAAGATCTGTAAA	NONHSAT036338	http://noncode.org/show_rna.php?id=NONHSAT036338	GRCh37/hg19/Feb2009	ensembl=ENST00000557739	lincRNA
CUST_45243_PI429545388	0.0152465	4.41986	down	4.53531	4.62102	4.79512	7.43553	7.18638	5.76155	NONHSAT071367	humanseq34810	NONCODE v4	NONHSAT071367	MXD1		MXD1	ncRNA	chr2	70142263	70143578	+	FALSE	AAGCCATTGCAGGAAGCTGTTTCTGTTTGGGTTGAGGGAACTGAAAAGAAAAATAGAAAT	NONHSAT071367	http://noncode.org/show_rna.php?id=NONHSAT071367	GRCh37/hg19/Feb2009	ensembl=ENST00000410000	lincRNA
CUST_65744_PI429545410	0.0269858	3.26002	down	5.74978	5.29673	4.91555	7.67734	7.2058	6.19358	NR_037940.1	humanseq86719	RefSeq	NR_037940.1	Homo sapiens HOXA10-HOXA9 readthrough (HOXA10-HOXA9), non-coding RNA		HOXA10-HOXA9	ncRNA		27202056	27219880	-	FALSE	GGGGCATTAGTGCTGATAGCTGTGTGTGTTAGCTTGTATATATATTTTTAAAAATCTACC	NR_037940.1	http://www.ncbi.nlm.nih.gov/nuccore/NR_037940.1	GRCh37/hg19/Feb2009	gi|325652057	non-coding RNA
CUST_85423_PI429545402	0.0157575	5.8299	up	9.01105	9.22653	10.1908	7.26871	7.61121	5.91803	NONHSAT042192	humanseq68957	NONCODE v4	NONHSAT042192	TRIM69		TRIM69	ncRNA	chr15	45021339	45023913	+	FALSE	AGTTGTGGAAGTGAAGACAGGACTGGACCCAGAATAAGGGTTCAAATATGTGGGGAAATC	NONHSAT042192	http://noncode.org/show_rna.php?id=NONHSAT042192	GRCh37/hg19/Feb2009	ensembl=ENST00000561237	lincRNA
CUST_59150_PI429545384	0.00334663	4.57454	up	9.36227	9.51067	9.83893	7.17911	8.00605	6.94583	ENST00000583349	humanseq26034	Ensembl	ENST00000583349	RP5-890E16.4-001		RP5-890E16.4-001	ncRNA	17	46137745	46138031	-	FALSE	GGAGGGAGATGGAGTGGCAAGGCAGTGAATGACATGCGTGATGTTGGGGCTGTTGCAACA	ENST00000583349	http://www.ensembl.org/Homo_sapiens/Transcript/Summary?t=ENST00000583349	GRCh37/hg19/Feb2009	ENSG00000266341	antisense
CUST_2719_PI429545380	0.0164248	3.21604	down	6.08477	5.74554	5.91051	7.60722	6.88091	8.30855	TCONS_l2_00018163	humanseq10296	broadlincRNA	TCONS_l2_00018163	linc-ZNF74-4		linc-ZNF74-4	ncRNA	chr22	20325556	20350461	+	FALSE	GAGGAGTGGGTGGGCCTCTCTCTAATGACTTATCCTGGTGTTTGTGTTTCTAAAGATTTG	TCONS_l2_00018163	http://www.broadinstitute.org/genome_bio/human_lincrnas/?q=TUCP_transcripts_catalog	GRCh37/hg19/Feb2009	XLOC_l2_009302	lincRNA
CUST_56428_PI429545402	0.0452091	5.08191	up	8.89595	9.95384	9.47464	7.65658	8.03215	5.59958	NONHSAT034394	humanseq65926	NONCODE v4	NONHSAT034394	FBXL3		FBXL3	ncRNA	chr13	77575695	77592821	-	FALSE	CAAGCTTTATGGATTTACCAAAGTCTCACTTTATCTCTGCACTGACAGTTGTGTTCGTAA	NONHSAT034394	http://noncode.org/show_rna.php?id=NONHSAT034394	GRCh37/hg19/Feb2009	ensembl=ENST00000477982	lincRNA
CUST_65639_PI429545384	0.0342173	5.35562	up	7.72059	5.75323	5.6473	3.70239	3.48468	4.67089	ENST00000596170	humanseq26700	Ensembl	ENST00000596170	AC005523.2-002		AC005523.2-002	ncRNA	19	4794994	4795571	-	FALSE	TATCGCATTAAGACTGTACTTGGGCCTTTTTCATGATGACTTGGGTCTCAATCCTTGGAG	ENST00000596170	http://www.ensembl.org/Homo_sapiens/Transcript/Summary?t=ENST00000596170	GRCh37/hg19/Feb2009	ENSG00000269604	antisense
CUST_32391_PI429545395	0.0306686	7.6516	up	6.37321	8.9309	6.34685	4.62639	4.45398	3.7633	NONHSAT101166	humanseq43443	NONCODE v4	NONHSAT101166	C7		C7	ncRNA	chr5	40972504	40976943	+	FALSE	GCCTAAATGTCAGCGCTGGGAGAAACTGCAGAATTCAAGATGTGTTTGTAAAATGCCCTA	NONHSAT101166	http://noncode.org/show_rna.php?id=NONHSAT101166	GRCh37/hg19/Feb2009	ensembl=ENST00000513922	lincRNA
CUST_44310_PI429545384	0.0259332	3.35117	down	4.83948	4.16231	5.1402	6.08099	6.00948	7.28552	ENST00000560363	humanseq24507	Ensembl	ENST00000560363	RP11-758N13.1-001		RP11-758N13.1-001	ncRNA	15	33010302	33011055	-	FALSE	CTTGCCAGTCTCCATCTCACCTCGGGGATCGGCAAATGCACACATCATGGATTCTCCGGA	ENST00000560363	http://www.ensembl.org/Homo_sapiens/Transcript/Summary?t=ENST00000560363	GRCh37/hg19/Feb2009	ENSG00000259721	lincRNA
CUST_19454_PI429545402	0.000974	4.09248	up	5.9896	6.05046	6.16168	3.71188	3.91367	4.47725	NONHSAT024891	humanseq62029	NONCODE v4	NONHSAT024891	SIAE		SIAE	ncRNA	chr11	124539331	124565603	-	FALSE	TTGGTTTTCGCTTTGCTTCATACATCAATAATGATATGGTGCTGCAGAAGGAGCCTGCTG	NONHSAT024891	http://noncode.org/show_rna.php?id=NONHSAT024891	GRCh37/hg19/Feb2009	ensembl=ENST00000525730	lincRNA
CUST_43346_PI429545376	0.00313386	2.75358	down	6.79194	7.26439	7.57652	8.61796	8.68671	8.71211	TCONS_00019806	humanseq4605	broadlincRNA	TCONS_00019806	linc-ADAMTS8-1		linc-ADAMTS8-1	ncRNA	chr11	130650470	130654253	-	FALSE	TGAGAATAGAACTGCAATTCATGGTTCTCTCTCTGTAAGTAACTGTCTGCCCACAAAGCA	TCONS_00019806	http://www.broadinstitute.org/genome_bio/human_lincrnas/?q=lincRNA_catalog	GRCh37/hg19/Feb2009	XLOC_009606	lincRNA
CUST_24449_PI429545406	0.0253352	2.11067	up	8.14493	8.60013	7.66611	7.1414	7.27209	6.76456	NONHSAT145067	humanseq72550	NONCODE v4	NONHSAT145067	ANKFY1		ANKFY1	ncRNA	chr17	4081176	4083731	-	FALSE	GTCATCATTCAGCTGTTGGTTTCTCACCCCGATATCCATTTGAATGTACGAGACAGACAA	NONHSAT145067	http://noncode.org/show_rna.php?id=NONHSAT145067	GRCh37/hg19/Feb2009	ensembl=ENST00000572564	lincRNA
CUST_42940_PI429545395	0.00042	9.23194	up	8.02594	7.85446	8.36549	5.23624	5.01138	4.37838	NONHSAT104037	humanseq44562	NONCODE v4	NONHSAT104037	ETF1		ETF1	ncRNA	chr5	137846792	137853351	-	FALSE	TTGTATTTGTGTGACAACAAATTCCATACAGAGGCTCTTACAGCACTACTTTCAGATGAT	NONHSAT104037	http://noncode.org/show_rna.php?id=NONHSAT104037	GRCh37/hg19/Feb2009	ensembl=ENST00000506345	lincRNA
CUST_4274_PI429545395	0.00213423	3.02944	up	7.174	7.75777	7.22364	6.0369	5.61179	5.70956	NONHSAG038222	humanseq40450	NONCODE v4	NONHSAG038222	NONHSAG038222		NONHSAG038222	ncRNA	chr4	76404247	76439974	-	FALSE	TACTCAAAGTCTCTAGGCTTCGGTACCCAGGGTTGCTTCAAGTATTTGTTCATGACACGT	NONHSAG038222	http://noncode.org/show_gene.php?id=NONHSAG038222	GRCh37/hg19/Feb2009	NONHSAT096922; NONHSAT096923; NONHSAT096924; NONHSAT096925	lincRNA
CUST_29741_PI429545395	0.0243685	2.09097	up	7.59499	8.56753	7.90102	7.13612	6.81979	6.9151	NONHSAG039867	humanseq43156	NONCODE v4	NONHSAG039867	NONHSAG039867		NONHSAG039867	ncRNA	chr5	10286285	10307971	-	FALSE	TAAATCTCTGCAATGGCTAACGAAGCTTATCCTTGTCCGTGTGACATTGGCCACAGACTT	NONHSAG039867	http://noncode.org/show_gene.php?id=NONHSAG039867	GRCh37/hg19/Feb2009	NONHSAT100414; NONHSAT100415	lincRNA
CUST_3691_PI429545406	0.015722	2.0386	up	9.94734	9.94192	10.6997	9.12985	9.24965	9.12673	NONHSAG018201	humanseq70376	NONCODE v4	NONHSAG018201	NONHSAG018201		NONHSAG018201	ncRNA	chr16	731671	732870	+	FALSE	AGTTCTGCTGTTGGACTCTGGACTGTTTCCCCTCTCAGCATCGCTTTTGCTGGGCCGTGA	NONHSAG018201	http://noncode.org/show_gene.php?id=NONHSAG018201	GRCh37/hg19/Feb2009	NONHSAT051832; NONHSAT051831; NONHSAT051839	lincRNA
CUST_42634_PI429545402	0.0235044	2.01439	down	7.02118	6.94239	6.98905	8.08993	7.46445	8.42928	NONHSAG012295	humanseq64441	NONCODE v4	NONHSAG012295	NONHSAG012295		NONHSAG012295	ncRNA	chr12	111374389	111396012	+	FALSE	AGAAGAAAACTGTTCTCCCTTAACAAGAACCTCCCCAGTTTCAGCTTTCTTTGTGGGGTA	NONHSAG012295	http://noncode.org/show_gene.php?id=NONHSAG012295	GRCh37/hg19/Feb2009	NONHSAT030710; NONHSAT030711; NONHSAT030712; NONHSAT030713; NONHSAT030714; NONHSAT140094	lincRNA
CUST_19531_PI429545388	0.0041892	10.6626	up	9.98263	10.3316	8.54925	6.4893	6.31171	5.81897	NONHSAT008600	humanseq32085	NONCODE v4	NONHSAT008600	CFHR1		CFHR1	ncRNA	chr1	196788892	196797376	+	FALSE	TGTTTGGGGATGAAGAAGTGATGTGTTTAAATGGAAACTGGACAGAACCACCTCAATGCA	NONHSAT008600	http://noncode.org/show_rna.php?id=NONHSAT008600	GRCh37/hg19/Feb2009	ensembl=ENST00000498248	lincRNA
CUST_6364_PI429545410	0.0183925	2.06715	down	8.41474	8.21471	8.11787	9.1768	8.92188	9.79157	NONHSAT083539	humanseq80683	NONCODE v4	NONHSAT083539	KLHL22		KLHL22	ncRNA	chr22	20810504	20819773	-	FALSE	TGACAAGTACCGCCAGCTTCCATTGGAGAAGGTCTACTCCCTCCTCAGCAGCAATCGCCT	NONHSAT083539	http://noncode.org/show_rna.php?id=NONHSAT083539	GRCh37/hg19/Feb2009	ensembl=ENST00000487090	lincRNA
CUST_34497_PI429545399	0.0146128	4.56418	up	9.83045	10.4078	10.9109	8.60217	8.64361	7.33232	NONHSAT130313	humanseq53671	NONCODE v4	NONHSAT130313	RP11-503K16.2		RP11-503K16.2	ncRNA	chr9	18717971	18718524	-	FALSE	TAACAGAAAAACTCCAGTGCCTGGGAAGGCTCGCAAAAAGTCATCATGTCAGCTGCTTTA	NONHSAT130313	http://noncode.org/show_rna.php?id=NONHSAT130313	GRCh37/hg19/Feb2009	ensembl=ENST00000412709	lincRNA
CUST_2999_PI429545380	0.00715958	3.21885	up	8.05523	7.57059	8.03662	5.6767	6.23674	6.68936	TCONS_l2_00018343	humanseq10324	broadlincRNA	TCONS_l2_00018343	linc-SLC7A4-6		linc-SLC7A4-6	ncRNA	chr22	21655278	21679433	-	FALSE	CAAAAAGCATGTGAAAAGGAAGCCCTACTCTACTACCAAGGTGACTTCAGGGAGCACATT	TCONS_l2_00018343	http://www.broadinstitute.org/genome_bio/human_lincrnas/?q=TUCP_transcripts_catalog	GRCh37/hg19/Feb2009	XLOC_l2_009477	lincRNA
CUST_85216_PI429545395	0.00777684	7.00117	up	8.48725	8.88562	10.0111	6.99423	5.95028	6.01663	NONHSAT119519	humanseq49079	NONCODE v4	NONHSAT119519	GPNMB		GPNMB	ncRNA	chr7	23286384	23292986	+	FALSE	GATTTCATGATGTGCTGGGCAATGAAAGACCTTCTGCTTACATGAGGGAGCACAATCAAT	NONHSAT119519	http://noncode.org/show_rna.php?id=NONHSAT119519	GRCh37/hg19/Feb2009	ensembl=ENST00000459927	lincRNA
CUST_86894_PI429545410	0.000885	2.82986	up	8.94095	8.57514	9.0828	7.51565	7.28643	7.29462	NR_003284.1	humanseq88848	RefSeq	NR_003284.1	Homo sapiens proliferation-associated 2G4 pseudogene 4 (PA2G4P4), non-coding RNA		PA2G4P4	ncRNA	3	156527059	156529810	-	FALSE	AGAAAAAACCATTATCCAGAATCCCACAGACCAGCAGAAGAAGGACCATGAAAAAGCTGA	NR_003284.1	http://www.ncbi.nlm.nih.gov/nuccore/NR_003284.1	GRCh37/hg19/Feb2009	gi|124517657	non-coding RNA
CUST_12369_PI429545380	0.0350293	3.27084	up	3.74555	4.76962	5.62875	3.07369	2.96786	2.9734	FR000237	humanseq11267	frnadb v3.4	FR000237	Putative conserved noncoding region (RNAz)	human(hg18)	FR000237	ncRNA	chr11	19832824	19833064	+	FALSE	TGCCTTTTCATGCTCACAATGAAGGTGACATTGATTTACAAGTCAGTGGGTTGGAGCAGG	FR000237	http://www.ncrna.org/frnadb/detail.html?i_name=FR000237	GRCh37/hg19/Feb2009	RNZ5598 RNAdb v2.0	nc_conserved_region
CUST_11748_PI429545388	0.0334118	5.62621	up	7.43924	7.64728	8.6356	5.52649	6.55131	4.16782	NONHSAT006423	humanseq31253	NONCODE v4	NONHSAT006423	MRPL9		MRPL9	ncRNA	chr1	151734437	151735810	-	FALSE	TATATGCATCCCCTGAAAACAAGAAGCTGTTTGAAGAGGAGAAATTGCTGAGACAAGAAG	NONHSAT006423	http://noncode.org/show_rna.php?id=NONHSAT006423	GRCh37/hg19/Feb2009	ensembl=ENST00000481777	lincRNA
CUST_999_PI429545376	0.0029851	3.24742	up	7.11189	7.56661	7.4461	5.86065	5.94005	5.22602	TCONS_00000470	humanseq101	broadlincRNA	TCONS_00000470	linc-LRRC38-9		linc-LRRC38-9	ncRNA	chr1	13983805	13987033	-	FALSE	TACAGCATTATGATTCTTTCTGGGCACTGGCATTTTGTGAAACCCTCAAGGGAAGGTGAT	TCONS_00000470	http://www.broadinstitute.org/genome_bio/human_lincrnas/?q=lincRNA_catalog	GRCh37/hg19/Feb2009	XLOC_000707	lincRNA
CUST_49433_PI429545388	0.0160185	2.40809	down	7.83933	8.17322	8.0495	9.12061	8.87205	9.87306	NONHSAT072547	humanseq35259	NONCODE v4	NONHSAT072547	STARD7		STARD7	ncRNA	chr2	96858868	96860747	-	FALSE	GTGATGCAGAACACTAATCCTGCTCCTCCATTTCTTTAGTATCCAATGTACTCACGGGAT	NONHSAT072547	http://noncode.org/show_rna.php?id=NONHSAT072547	GRCh37/hg19/Feb2009	ensembl=ENST00000495687	lincRNA
CUST_77808_PI429545406	0.000408	3.2741	up	7.31837	7.44366	7.28597	5.37456	5.64602	5.89412	NONHSAT067905	humanseq78208	NONCODE v4	NONHSAT067905	LAIR1		LAIR1	ncRNA	chr19	54867894	54869238	-	FALSE	TGAGCATGCACCTGCTTCCCAAGGCCTGAAAGCTGAGCATCTGTATATTCTCATCGGGGT	NONHSAT067905	http://noncode.org/show_rna.php?id=NONHSAT067905	GRCh37/hg19/Feb2009	ensembl=ENST00000460312	lincRNA
CUST_59919_PI429545406	0.00447318	3.6954	up	7.58433	7.7752	7.19478	5.48682	6.17079	5.23951	NONHSAT060399	humanseq76261	NONCODE v4	NONHSAT060399	MOB3A		MOB3A	ncRNA	chr19	2073033	2085336	-	FALSE	GTAATTCTATGTGTTACTAGCAACCGGAAAAGCCCACTGTGTTTTTAAACCACTTCCACT	NONHSAT060399	http://noncode.org/show_rna.php?id=NONHSAT060399	GRCh37/hg19/Feb2009	ensembl=ENST00000592143	lincRNA
CUST_1436_PI429545380	0.0336258	4.14316	down	3.91483	3.37585	3.64636	5.28474	4.8775	6.927	TCONS_l2_00016778	humanseq10157	broadlincRNA	TCONS_l2_00016778	linc-WFDC10A		linc-WFDC10A	ncRNA	chr20	44116252	44118888	+	FALSE	CGCAGAGGACATCCTTTCCCTCAAGGTTTGCATTCTGAAAGAGTGGCCCAGGCAGGGTGA	TCONS_l2_00016778	http://www.broadinstitute.org/genome_bio/human_lincrnas/?q=TUCP_transcripts_catalog	GRCh37/hg19/Feb2009	XLOC_l2_008639	lincRNA
CUST_84454_PI429545384	0.0201659	2.40409	down	6.83765	6.21152	6.58963	7.49979	7.55357	8.38191	NONHSAT000276	humanseq28659	NONCODE v4	NONHSAT000276	ACAP3		ACAP3	ncRNA	chr1	1238589	1243198	-	FALSE	GGCAAACGACAATGGAGGCAAAGAAACCTCTCTGCATCCCCAAGGCGACCATTGACGAGG	NONHSAT000276	http://noncode.org/show_rna.php?id=NONHSAT000276	GRCh37/hg19/Feb2009	ensembl=ENST00000438966	lincRNA
CUST_14772_PI429545410	0.0139061	2.96882	down	6.58711	7.54661	6.89151	8.77091	8.08867	8.87533	NONHSAT087548	humanseq81571	NONCODE v4	NONHSAT087548				ncRNA	chr22	51222239	51227271	+	FALSE	GACCTTGTGCATGAATAATTTGTTTCCACACTACAGAGTGGGTAATAAGCAGATTAGTAA	NONHSAT087548	http://noncode.org/show_rna.php?id=NONHSAT087548	GRCh37/hg19/Feb2009	TO BE PUBLISHED=TCONS_00025473	lincRNA
CUST_72259_PI429545395	0.00641117	4.43802	up	9.43108	10.0874	10.2932	8.11997	8.09263	7.14936	NONHSAT114671	humanseq47706	NONCODE v4	NONHSAT114671	RP1-92C8.2		RP1-92C8.2	ncRNA	chr6	117752753	117753605	+	FALSE	CAAGGTCAAAATCTAGCAAGACAATGGAACAACTGTGCATTCTTAGAATCTTCTGCAAAA	NONHSAT114671	http://noncode.org/show_rna.php?id=NONHSAT114671	GRCh37/hg19/Feb2009	ensembl=ENST00000407180	lincRNA
CUST_67307_PI429545406	0.0158459	3.97543	up	6.3404	7.07232	7.0175	4.91725	5.51949	4.02015	NONHSAT063902	humanseq77088	NONCODE v4	NONHSAT063902	ZNF91		ZNF91	ncRNA	chr19	23521654	23541650	-	FALSE	AACGCTTTTGACAAGTCAAACTTTTCTAAACATCAAGAAAATCATGCTGCTGAGAAATCC	NONHSAT063902	http://noncode.org/show_rna.php?id=NONHSAT063902	GRCh37/hg19/Feb2009	ensembl=ENST00000599281	lincRNA
CUST_82844_PI429545384	0.01505	4.87247	up	9.23346	8.57143	8.05849	6.48556	7.02036	5.5035	NONHSAT008820	humanseq28492	NONCODE v4	NONHSAT008820	PPP1R12B		PPP1R12B	ncRNA	chr1	202470985	202533607	+	FALSE	GAAAGACTTTCTAGGTTGGAATCGGGAGGTAGTAATCCTACAACCAGTGATTCTTACGGT	NONHSAT008820	http://noncode.org/show_rna.php?id=NONHSAT008820	GRCh37/hg19/Feb2009	ensembl=ENST00000466273	lincRNA
CUST_8208_PI429545380	0.0414159	2.42977	up	3.99426	4.80913	5.11074	3.3759	3.8239	2.87186	FR030327	humanseq10849	frnadb v3.4	FR030327		human(hg18)	FR030327	ncRNA	chr11	27528398	27699352	+	FALSE	TGTCATTCAAGTGGCTAATCTTACAACAGCACAAATTCATCTAACCAGAAAGAGAAGAGG	FR030327	http://www.ncrna.org/frnadb/detail.html?i_name=FR030327	GRCh37/hg19/Feb2009	ASO3923 RNAdb v2.0	antisense_RNA
CUST_90465_PI429545399	0.00174199	2.46273	up	12.7056	12.2842	12.4394	10.9361	11.2418	11.3505	NONHSAT017277	humanseq59712	NONCODE v4	NONHSAT017277				ncRNA	chr11	561449	564024	+	FALSE	GCAAGAGCATGTGTGTGCCACTTCCCCTACCCCAACGTGAAAACCTCAATAAACTGCCCG	NONHSAT017277	http://noncode.org/show_rna.php?id=NONHSAT017277	GRCh37/hg19/Feb2009	PMID:22140575=mixed_Pred6774	lincRNA
CUST_49143_PI429545388	0.0387951	2.47446	down	5.85381	6.82005	7.2325	7.70582	8.18604	7.93585	NONHSAT072463	humanseq35229	NONCODE v4	NONHSAT072463	MRPS5		MRPS5	ncRNA	chr2	95770093	95772433	-	FALSE	ATCTGAGATTCTTTCTCCCCGAAAGGTCTGTGATGGTGCCTGTGTTGAAAATGCTTTCAT	NONHSAT072463	http://noncode.org/show_rna.php?id=NONHSAT072463	GRCh37/hg19/Feb2009	ensembl=ENST00000464458	lincRNA
CUST_78523_PI429545376	0.0296498	4.01933	down	7.53752	8.06757	7.89687	10.2685	8.68245	10.5719	TCONS_l2_00025878	humanseq8326	broadlincRNA	TCONS_l2_00025878	linc-ZNF713-2		linc-ZNF713-2	ncRNA	chr7	55808104	55816936	+	FALSE	GTCACAATCAACAGTAAGTGGTAGCTTGAGTCATTGTGAGGTCACTTCCTGGAAATCACC	TCONS_l2_00025878	http://www.broadinstitute.org/genome_bio/human_lincrnas/?q=TUCP_transcripts_catalog	GRCh37/hg19/Feb2009	XLOC_l2_013410	lincRNA
CUST_91531_PI429545395	0.0419147	4.64327	up	8.05369	7.4838	8.70806	6.44046	6.6132	4.54647	NONHSAT121413	humanseq49753	NONCODE v4	NONHSAT121413	WBSCR22		WBSCR22	ncRNA	chr7	73097354	73101064	+	FALSE	GGCTGGGCGAGCATTGGAGCTTCTTTATCTGCCAGAGAATAAGCCCTGTTACCTGCTGGA	NONHSAT121413	http://noncode.org/show_rna.php?id=NONHSAT121413	GRCh37/hg19/Feb2009	ensembl=ENST00000464615	lincRNA
CUST_43885_PI429545410	0.0088169	3.88031	down	5.75871	5.23226	5.40998	7.84722	7.75627	6.66597	XR_253308.1	humanseq84518	RefSeq	XR_253308.1	PREDICTED: Homo sapiens uncharacterized LOC101929345 (LOC101929345), misc_RNA		LOC101929345	ncRNA					FALSE	CTGCATCAATGGCAAGTACCATCCTGTCCTATTTTTAGAAGAGACAAATAATAACATCAA	XR_253308.1	http://www.ncbi.nlm.nih.gov/nuccore/XR_253308.1	GRCh37/hg19/Feb2009	gi|530437393	misc_RNA
CUST_84383_PI429545402	0.0331256	2.41002	down	6.40617	6.55849	6.59614	7.7552	7.12597	8.48677	NONHSAT041950	humanseq68850	NONCODE v4	NONHSAT041950	RPAP1		RPAP1	ncRNA	chr15	41816145	41817405	-	FALSE	GAGACTCACAGCTGACCCTGATCCTCAGACTGTGCCCATTTCCAGTTGAGCAGCTTTGAT	NONHSAT041950	http://noncode.org/show_rna.php?id=NONHSAT041950	GRCh37/hg19/Feb2009	ensembl=ENST00000561631	lincRNA
CUST_48004_PI429545406	0.00496384	4.89433	up	8.10467	8.98952	8.15688	6.06984	5.65223	6.65567	NONHSAG023334	humanseq74997	NONCODE v4	NONHSAG023334	NONHSAG023334		NONHSAG023334	ncRNA	chr18	9814045	9845689	+	FALSE	GAAGAAATGGGTCAAGGAGCTGAAAGAACATGGTCCAGAAAACATTGTAATGGCCATCGC	NONHSAG023334	http://noncode.org/show_gene.php?id=NONHSAG023334	GRCh37/hg19/Feb2009	NONHSAT057235; NONHSAT057236; NONHSAT057237	lincRNA
CUST_50234_PI429545384	0.00722177	2.34513	down	8.55379	8.36428	8.17064	9.89987	9.7039	9.17393	ENST00000605794	humanseq25115	Ensembl	ENST00000605794	RP11-1186N24.5-001		RP11-1186N24.5-001	ncRNA	16	15198580	15225458	-	FALSE	AGGAAGGAATTAAAATTGTCCTGGAAGACATCTTTACTTTATGGAGACAGGTGGAAACCA	ENST00000605794	http://www.ensembl.org/Homo_sapiens/Transcript/Summary?t=ENST00000605794	GRCh37/hg19/Feb2009	ENSG00000270580	processed_transcript
CUST_75710_PI429545384	0.0222657	2.49673	down	6.03549	6.92554	7.09677	8.12647	8.19546	7.69599	ENST00000416037	humanseq27761	Ensembl	ENST00000416037	NDUFA6-AS1-001		NDUFA6-AS1-001	ncRNA	22				FALSE	GCTGTTCCCTAAGAAGGTCTGCCCAGGACTCAGGTAATCATATGCTCATTAGAAACTCTT	ENST00000416037	http://www.ensembl.org/Homo_sapiens/Transcript/Summary?t=ENST00000416037	GRCh37/hg19/Feb2009
CUST_17224_PI429545380	0.00478195	3.45733	down	4.44556	5.013	3.92765	6.24648	6.18735	6.32135	FR051376	humanseq11756	frnadb v3.4	FR051376	Putative conserved noncoding region (EvoFold)	human(hg18)	FR051376	ncRNA	chr14	33522267	33522489	+	FALSE	TGACCAGATGGTGGAAAATCCATTCTCATGATAAGTTGCTTCTAGTTTGCATTTAGATTA	FR051376	http://www.ncrna.org/frnadb/detail.html?i_name=FR051376	GRCh37/hg19/Feb2009	EVF37055 RNAdb v2.0	nc_conserved_region
CUST_61775_PI429545388	0.00453275	2.57022	down	4.96327	5.2393	4.57715	6.01879	6.36785	6.47876	NONHSAT076452	humanseq36574	NONCODE v4	NONHSAT076452	AC064836.3		AC064836.3	ncRNA	chr2	203200746	203201450	-	FALSE	CTCCAGAAGCTGTCCCAAGAGCTAGATGAAGCCATTATGGCGGAAGAGAGTGGTGACATC	NONHSAT076452	http://noncode.org/show_rna.php?id=NONHSAT076452	GRCh37/hg19/Feb2009	ensembl=ENST00000405197	lincRNA
CUST_3459_PI429545380	0.0154617	2.26048	down	5.90679	6.20512	5.97038	7.18039	6.73844	7.69335	TCONS_l2_00018071	humanseq10371	broadlincRNA	TCONS_l2_00018071	linc-CYP2D6-3		linc-CYP2D6-3	ncRNA	chr22	42545889	42548179	-	FALSE	GGGTGTGACCCATATGACATCCCGTGACATCGAAGTACAGGGCTTCCGCATCCCTAAGGT	TCONS_l2_00018071	http://www.broadinstitute.org/genome_bio/human_lincrnas/?q=TUCP_transcripts_catalog	GRCh37/hg19/Feb2009	XLOC_l2_009571	lincRNA
CUST_4791_PI429545406	0.0279376	2.23313	down	6.23873	5.67944	5.86466	6.88603	6.69441	7.6796	NONHSAG018317	humanseq70488	NONCODE v4	NONHSAG018317	NONHSAG018317		NONHSAG018317	ncRNA	chr16	2254249	2259417	+	FALSE	TCAGGGCCTCGGTCCATAGAGAACACCACCACCATGGCCAGGTGGAAGGGTTTATTAGTC	NONHSAG018317	http://noncode.org/show_gene.php?id=NONHSAG018317	GRCh37/hg19/Feb2009	NONHSAT052070; NONHSAT052071; NONHSAT052073; NONHSAT052074; NONHSAT052075; NONHSAT052076; NONHSAT052077	lincRNA
CUST_16684_PI429545380	0.0300327	3.29646	up	5.81445	7.04055	7.39445	5.06282	4.65242	5.37146	FR353987	humanseq11702	frnadb v3.4	FR353987	Putative conserved noncoding region (RNAz)	human(hg18)	FR353987	ncRNA	chr6	14135793	14136072	+	FALSE	AATCTGTGTACAAAGAAATAACAAGTCGATGAACTATTCCCCAGCAGGGTCTTTTCATCT	FR353987	http://www.ncrna.org/frnadb/detail.html?i_name=FR353987	GRCh37/hg19/Feb2009	RNZ28842 RNAdb v2.0	nc_conserved_region
CUST_16454_PI429545402	0.0156301	2.36688	up	10.5185	10.2609	10.1475	9.19093	9.48975	8.51729	NONHSAT024163	humanseq61717	NONCODE v4	NONHSAT024163	GNG5P3		GNG5P3	ncRNA	chr11	111734976	111735183	+	FALSE	CCTCTGCTGACTAGAGTATCTTCAAGTACAAATCCCTTCAGACCCCAGAAAATCTGTTCT	NONHSAT024163	http://noncode.org/show_rna.php?id=NONHSAT024163	GRCh37/hg19/Feb2009	ensembl=ENST00000530977	lincRNA
CUST_21089_PI429545406	0.0443562	2.02196	down	8.01692	7.5722	7.48771	8.48121	8.32144	9.32144	NONHSAT144635	humanseq72205	NONCODE v4	NONHSAT144635	GAS8		GAS8	ncRNA	chr16	90086036	90097660	+	FALSE	GACATGAGCAAGGAGCAGCTGTTTATTTTTAGGTGAAGTTGAGTCCTCCCTCTTTCTTCC	NONHSAT144635	http://noncode.org/show_rna.php?id=NONHSAT144635	GRCh37/hg19/Feb2009	ensembl=ENST00000563980	lincRNA
CUST_2040_PI429545388	0.00268666	7.89594	up	8.0125	7.07544	7.78246	5.31328	4.13183	4.48195	NONHSAT003714	humanseq30217	NONCODE v4	NONHSAT003714	RP11-182I10.1		RP11-182I10.1	ncRNA	chr1	65384125	65384366	+	FALSE	ATGAGCAATACAAGTTCTACTCAGTGAATGTGGATTACAGTAAACTGAAGAAAGATGGTC	NONHSAT003714	http://noncode.org/show_rna.php?id=NONHSAT003714	GRCh37/hg19/Feb2009	ensembl=ENST00000442855	lincRNA
CUST_48557_PI429545399	0.0424887	2.42371	down	8.28068	8.106	8.42914	9.58815	8.79496	10.2644	NONHSAT135467	humanseq55180	NONCODE v4	NONHSAT135467				ncRNA	chr9	138685399	138687298	+	FALSE	ATCTGGAAACTTCTGTGCTCTCCTTGGCCTCTGTGTTCTTCATCTCCAGGTTTAGGGAGC	NONHSAT135467	http://noncode.org/show_rna.php?id=NONHSAT135467	GRCh37/hg19/Feb2009	TO BE PUBLISHED=TCONS_00038749	lincRNA
CUST_68766_PI429545402	0.0054959	3.5986	up	8.78822	7.8749	8.52486	6.81583	6.67909	6.15076	NONHSAT036914	humanseq67209	NONCODE v4	NONHSAT036914	RP11-368P15.1		RP11-368P15.1	ncRNA	chr14	53478688	53478985	+	FALSE	GCATTTGTGGGAGCTGTAGGAGCTGAATATTATCTGGAGTCCCTGAATAAAGATAAGAAG	NONHSAT036914	http://noncode.org/show_rna.php?id=NONHSAT036914	GRCh37/hg19/Feb2009	ensembl=ENST00000554238	lincRNA
CUST_47984_PI429545406	0.0316728	8.80537	up	7.94999	8.81054	7.4011	5.64982	3.16791	5.92874	NONHSAT057234	humanseq74995	NONCODE v4	NONHSAT057234	RAB31		RAB31	ncRNA	chr18	9775283	9859589	+	FALSE	ACACCACCACAAAATGGCCTTTAGTGTATGAAATGCACATGGAGGGGATGTAGTTGCATT	NONHSAT057234	http://noncode.org/show_rna.php?id=NONHSAT057234	GRCh37/hg19/Feb2009	ensembl=ENST00000435762	lincRNA
CUST_31621_PI429545388	0.0485413	2.15717	down	6.63055	6.59715	6.93432	7.28434	7.64293	8.56216	NONHSAG028032	humanseq33363	NONCODE v4	NONHSAG028032	NONHSAG028032		NONHSAG028032	ncRNA	chr2	67203993	67295955	-	FALSE	AGAAGCAACCCTTCATTTGCTCCTCCACCAAGAGACTGTCAATGTCTTCTCCAAGGAATA	NONHSAG028032	http://noncode.org/show_gene.php?id=NONHSAG028032	GRCh37/hg19/Feb2009	NONHSAT071255; NONHSAT071256; NONHSAT071257	lincRNA
CUST_2720_PI429545410	0.0151388	8.05409	up	7.51226	7.84375	7.8917	3.8452	6.18295	4.1904	NONHSAT082471	humanseq80298	NONCODE v4	NONHSAT082471	TRAPPC10		TRAPPC10	ncRNA	chr21	45499673	45502896	+	FALSE	CACCTCACTGAAGAGGAGCGCAAGCACTTCTGCCAGGAGATACTTGACTTTGCCAGCCAG	NONHSAT082471	http://noncode.org/show_rna.php?id=NONHSAT082471	GRCh37/hg19/Feb2009	ensembl=ENST00000461889	lincRNA
CUST_50464_PI429545406	0.00987261	3.3495	up	10.1578	10.3915	10.1762	8.84352	8.89137	7.75866	NONHSAT057249	humanseq75251	NONCODE v4	NONHSAT057249	VAPA		VAPA	ncRNA	chr18	9947590	9951350	+	FALSE	ATGCATCTAAGCAAGATGGACCTATGCCAAAACCACACAGTGTTTCACTTAATGATACCG	NONHSAT057249	http://noncode.org/show_rna.php?id=NONHSAT057249	GRCh37/hg19/Feb2009	ensembl=ENST00000577539	lincRNA
CUST_70530_PI429545395	0.00057	16.0874	up	7.84143	6.6085	7.09657	2.93972	3.04967	3.53352	NONHSAT114212	humanseq47521	NONCODE v4	NONHSAT114212	POPDC3		POPDC3	ncRNA	chr6	105606234	105627870	-	FALSE	TGTGAAGACTGCACAAAACTCTCATGATGGAGAACCAAAGGACTTAGTTACCTGTTTCAG	NONHSAT114212	http://noncode.org/show_rna.php?id=NONHSAT114212	GRCh37/hg19/Feb2009	ensembl=ENST00000474760	lincRNA
CUST_24478_PI429545402	0.0138412	2.94777	up	6.43771	7.20987	6.85797	5.80955	5.2387	4.77842	NONHSAT025311	humanseq62541	NONCODE v4	NONHSAT025311	SLC6A12		SLC6A12	ncRNA	chr12	307076	312673	-	FALSE	GCAAGGTGGTTTATTTCACAGCCACGTTTCCGTACCTGATGCTTGTCATTTTGCTGATCA	NONHSAT025311	http://noncode.org/show_rna.php?id=NONHSAT025311	GRCh37/hg19/Feb2009	ensembl=ENST00000538272	lincRNA
CUST_40817_PI429545388	0.00750035	3.15293	up	6.65829	6.15773	6.42025	4.41046	5.34938	4.50635	NONHSAT070172	humanseq34328	NONCODE v4	NONHSAT070172				ncRNA	chr2	38522792	38523984	+	FALSE	AAAGAGAGTGGAGTCCGTGAGGAGATGAACTGTCAGTCTGTCTTTAATCTGGCATGATGA	NONHSAT070172	http://noncode.org/show_rna.php?id=NONHSAT070172	GRCh37/hg19/Feb2009	TO BE PUBLISHED=TCONS_00021167	lincRNA
CUST_14707_PI429545399	0.038926	4.36035	down	4.8661	7.26211	6.16906	8.43884	8.18548	8.04629	NONHSAT125117	humanseq51558	NONCODE v4	NONHSAT125117				ncRNA	chr8	11973698	12035004	+	FALSE	GAGTGCTGACATACTATGTGAAGCTACTATTTGGAGTTGGACACGAGTGCATGTGTCCTT	NONHSAT125117	http://noncode.org/show_rna.php?id=NONHSAT125117	GRCh37/hg19/Feb2009	TO BE PUBLISHED=TCONS_00037060	lincRNA
CUST_15263_PI429545410	0.00110782	19.3805	up	9.86194	10.4215	10.7855	6.00997	6.86347	5.36589	NONHSAT116812	humanseq81622	NONCODE v4	NONHSAT116812	XXbac-BPG254F23.6		XXbac-BPG254F23.6	ncRNA	chr6_cox_hap2	4072932	4075528	-	FALSE	CTCTCCTCAGACTGCTCAAGAGAAGCACATGAAAACCATTACCTGACTTTAGAGCTTTTT	NONHSAT116812	http://noncode.org/show_rna.php?id=NONHSAT116812	GRCh37/hg19/Feb2009	ensembl=ENST00000446630	lincRNA
CUST_53020_PI429545402	0.0208763	3.01138	down	7.12198	7.0656	6.84568	8.69538	7.8286	9.28056	NONHSAT033489	humanseq65550	NONCODE v4	NONHSAT033489				ncRNA	chr13	44770159	44772419	+	FALSE	ATAATGGGAGAGAGAGAGGTGTGGCTTTTGTTGGGCTTCCTCCTAACTATCCATTTTGGT	NONHSAT033489	http://noncode.org/show_rna.php?id=NONHSAT033489	GRCh37/hg19/Feb2009	TO BE PUBLISHED=TCONS_00009579	lincRNA
CUST_69324_PI429545406	0.00840723	2.83496	up	6.35217	6.54404	5.88105	4.55582	5.23414	4.47732	NONHSAT065910	humanseq77306	NONCODE v4	NONHSAT065910	LIN37		LIN37	ncRNA	chr19	36244740	36245419	+	FALSE	TCTCATCGGAACCAGCTTCGTTACTCAGAAAGCATGAAGATCCTACGAGAGATGTACGAA	NONHSAT065910	http://noncode.org/show_rna.php?id=NONHSAT065910	GRCh37/hg19/Feb2009	ensembl=ENST00000590890	lincRNA
CUST_87108_PI429545399	0.0498727	2.62599	down	8.21964	9.00539	7.56413	10.0814	9.75491	9.13144	NONHSAT024992	humanseq59367	NONCODE v4	NONHSAT024992				ncRNA	chr11	125827344	125830001	-	FALSE	ATCACGAAATTGGTCAAGCCTATTCATGTTCCTTCTCATCTAGAATTCTGTGTGATTGTT	NONHSAT024992	http://noncode.org/show_rna.php?id=NONHSAT024992	GRCh37/hg19/Feb2009
CUST_14964_PI429545402	0.0184339	4.81301	up	10.5236	10.4948	11.1962	8.94189	9.08511	7.38682	NONHSAT023771	humanseq61560	NONCODE v4	NONHSAT023771	SESN3		SESN3	ncRNA	chr11	94924728	94965639	-	FALSE	AATCAGAGTGTCTCAACCCTTGACAAGAGGACCAAGTGCCTTTATTCCAGAGAAGGAAGT	NONHSAT023771	http://noncode.org/show_rna.php?id=NONHSAT023771	GRCh37/hg19/Feb2009	ensembl=ENST00000537480	lincRNA
CUST_28420_PI429545395	0.0196935	2.73477	up	7.22077	6.7551	7.96423	6.13885	5.59519	5.8518	NONHSAT100003	humanseq43013	NONCODE v4	NONHSAT100003				ncRNA	chr5	1345308	1351024	+	FALSE	GGGGATGCTTGCCAAGGATAAGGAGACGATGGTTCTCTAAGGATTATTTTATATTCATCT	NONHSAT100003	http://noncode.org/show_rna.php?id=NONHSAT100003	GRCh37/hg19/Feb2009	PMID:23040067=HI-LNC532	lincRNA
CUST_14398_PI429545384	0.0204483	3.42325	down	5.44763	6.4473	6.94168	7.76908	7.99078	8.40285	ENST00000606235	humanseq21476	Ensembl	ENST00000606235	RP11-363E6.4-001		RP11-363E6.4-001	ncRNA	8	82187634	82189805	-	FALSE	ACCTAAATCCGACTGAAGATGCTTTCTTGATCCTATCTCTGGTCCTCCTACTTTGGCAGT	ENST00000606235	http://www.ensembl.org/Homo_sapiens/Transcript/Summary?t=ENST00000606235	GRCh37/hg19/Feb2009	ENSG00000272425	lincRNA
CUST_75912_PI429545406	0.00278865	2.26624	down	5.41143	5.2726	5.14572	6.42036	6.1952	6.7551	NONHSAT067353	humanseq78005	NONCODE v4	NONHSAT067353	SHANK1		SHANK1	ncRNA	chr19	51206955	51207763	-	FALSE	AGGATGGAGAAAACCCTAGAGGACCAAAAATGTCTGGATGGTGGTGGGGGAGCAATTCCA	NONHSAT067353	http://noncode.org/show_rna.php?id=NONHSAT067353	GRCh37/hg19/Feb2009	ensembl=ENST00000461154	lincRNA
CUST_21397_PI429545388	0.0178556	4.167	up	6.33562	6.14398	5.96275	3.07392	4.79202	4.3994	NONHSAT009023	humanseq32276	NONCODE v4	NONHSAT009023	RAB7L1		RAB7L1	ncRNA	chr1	205739288	205744568	-	FALSE	CAGAAACATCAGTCAAGGAGAACAAAAATATTAATGAGGCTATGAGAGTCCTCATTGAAA	NONHSAT009023	http://noncode.org/show_rna.php?id=NONHSAT009023	GRCh37/hg19/Feb2009	ensembl=ENST00000468887	lincRNA
CUST_91671_PI429545395	0.000816	8.3837	down	5.81157	6.02536	5.46374	9.27628	8.95365	8.2735	NONHSAT121435	humanseq49768	NONCODE v4	NONHSAT121435	ELN		ELN	ncRNA	chr7	73442455	73457553	+	FALSE	TAGGCTTTGGGGATAAAACGAGGTGCGGAGAGCGGGCTGGGGCATTTCTCCCCGAGATGG	NONHSAT121435	http://noncode.org/show_rna.php?id=NONHSAT121435	GRCh37/hg19/Feb2009	ensembl=ENST00000468517	lincRNA
CUST_1110_PI429545410	5.23e-05	2.15926	down	5.32754	5.2735	5.13449	6.3174	6.37084	6.3789	NONHSAT082002	humanseq80120	NONCODE v4	NONHSAT082002	RIPPLY3		RIPPLY3	ncRNA	chr21	38378449	38391959	+	FALSE	GTAGAACCGTCTCTCTTCTTAGTTGGTGACTGTTTGGGGCCTGGTATTTTAATAGATGAA	NONHSAT082002	http://noncode.org/show_rna.php?id=NONHSAT082002	GRCh37/hg19/Feb2009	ensembl=ENST00000485272	lincRNA
CUST_61493_PI429545376	0.0411933	2.24357	down	8.31484	8.23713	8.02365	9.41809	8.66631	9.98861	TCONS_00028855	humanseq6548	broadlincRNA	TCONS_00028855	linc-AIRE-3		linc-AIRE-3	ncRNA	chr21	45621172	45622579	+	FALSE	GGCCAAGGGTCTGAGCTGCAAGACGCCCAGCCTGGGTCTCTCCCGAGCTCTCCCACGTCC	TCONS_00028855	http://www.broadinstitute.org/genome_bio/human_lincrnas/?q=lincRNA_catalog	GRCh37/hg19/Feb2009	XLOC_013967	lincRNA
CUST_5229_PI429545380	0.000681	5.32496	down	3.79727	4.02203	4.17453	6.68883	6.58608	5.95723	FR143547	humanseq10549	frnadb v3.4	FR143547	Putative conserved noncoding region (RNAz)	human(hg18)	FR143547	ncRNA	chrX	148076337	148076676	+	FALSE	AGGTGGGAGAACCAAACTGGATCACTGGGTAAGACTACTCAGTAAAGCAATGAACTGCTT	FR143547	http://www.ncrna.org/frnadb/detail.html?i_name=FR143547	GRCh37/hg19/Feb2009	RNZ36816 RNAdb v2.0	nc_conserved_region
CUST_12548_PI429545388	0.0208369	8.05404	up	7.3545	8.71977	9.13226	5.97016	4.17138	6.03586	NONHSAG003017	humanseq31338	NONCODE v4	NONHSAG003017	NONHSAG003017		NONHSAG003017	ncRNA	chr1	154407486	154437790	+	FALSE	CTCATCTTTCTACAGACTACGGTTTGAGCTCAGATATCGGGCTGAACGGTCAAAGACATT	NONHSAG003017	http://noncode.org/show_gene.php?id=NONHSAG003017	GRCh37/hg19/Feb2009	NONHSAT006616; NONHSAT006617	lincRNA
CUST_19193_PI429545410	0.0364769	2.42926	down	6.52949	7.51131	7.91484	8.50632	8.63279	8.65808	XR_250682.1	humanseq82024	RefSeq	XR_250682.1	PREDICTED: Homo sapiens TTLL10 antisense RNA 1 (TTLL10-AS1), misc_RNA		TTLL10-AS1	ncRNA	1				FALSE	TCCCTGAGCATTCTCTGTGCTTCACGTGGTCGGGTCCCTGTTCTCACTCCACAGCGGACG	XR_250682.1	http://www.ncbi.nlm.nih.gov/nuccore/XR_250682.1	GRCh37/hg19/Feb2009	gi|530433686	misc_RNA
CUST_3279_PI429545380	0.00980641	2.41199	down	6.18516	5.86831	5.88809	6.9589	7.03555	7.75777	TCONS_l2_00017666	humanseq10353	broadlincRNA	TCONS_l2_00017666	linc-ADRBK2-2		linc-ADRBK2-2	ncRNA	chr22	25843940	25936755	+	FALSE	AAATCATGCAAAGTAGGTGTTTGCCTCCACCTTCTACATGAGACAGACTCAGATAAACGG	TCONS_l2_00017666	http://www.broadinstitute.org/genome_bio/human_lincrnas/?q=TUCP_transcripts_catalog	GRCh37/hg19/Feb2009	XLOC_l2_009332	lincRNA
CUST_82181_PI429545406	0.00512741	5.04107	up	6.25812	6.26289	7.49122	4.18965	4.32357	4.49782	NONHSAT078513	humanseq78683	NONCODE v4	NONHSAT078513	TRMT6		TRMT6	ncRNA	chr20	5923320	5931160	-	FALSE	CTTCGTGGTGCTGAAACGTGAAGATGTGTTTAAAGCAGTACAAGTCCAGCGGAGAAAAAA	NONHSAT078513	http://noncode.org/show_rna.php?id=NONHSAT078513	GRCh37/hg19/Feb2009	ensembl=ENST00000493972	lincRNA
CUST_11131_PI429545399	0.000926	3.38253	up	7.00003	7.34645	6.99423	5.62333	5.38166	5.06141	NONHSAT126604	humanseq51187	NONCODE v4	NONHSAT126604	ATP6V1H		ATP6V1H	ncRNA	chr8	54628232	54708321	-	FALSE	AGTGGGAGCACTGTGTTTAGAGTTAAGAGTGAACACTGTTTGATTTTACTTGGAATTTCC	NONHSAT126604	http://noncode.org/show_rna.php?id=NONHSAT126604	GRCh37/hg19/Feb2009	ensembl=ENST00000523343	lincRNA
CUST_64418_PI429545406	0.0238973	5.69111	up	7.72473	7.52745	8.18309	5.90613	6.05799	3.94503	NONHSAT061435	humanseq76743	NONCODE v4	NONHSAT061435	EMR2		EMR2	ncRNA	chr19	14877897	14887418	-	FALSE	TGTTTCTGGGGCAAAAACATTCAAGAATGAGAGCGAGAACACGTGTCAAGATGTGGACGA	NONHSAT061435	http://noncode.org/show_rna.php?id=NONHSAT061435	GRCh37/hg19/Feb2009	ensembl=ENST00000601619	lincRNA
CUST_3572_PI429545402	0.0208829	4.54123	up	6.17494	6.5489	6.82694	4.37472	5.28168	3.34513	NONHSAT018828	humanseq60377	NONCODE v4	NONHSAT018828	TRAF6		TRAF6	ncRNA	chr11	36511926	36518060	-	FALSE	AATACTGCAATACTATACTCATCAGAGAACAGATGCCTAATCATTATGATCTAGACTGCC	NONHSAT018828	http://noncode.org/show_rna.php?id=NONHSAT018828	GRCh37/hg19/Feb2009	ensembl=ENST00000529150	lincRNA
CUST_67036_PI429545402	0.0354852	3.6174	down	5.11315	4.12422	3.18629	6.18245	6.22732	5.57874	NONHSAG014736	humanseq67023	NONCODE v4	NONHSAG014736	NONHSAG014736		NONHSAG014736	ncRNA	chr14	37126773	37132348	+	FALSE	TTAGATTGAAATGCAGAACTCAAGCCTCTTTCATCGGGGCACAGACTTCCTTTTACTTCT	NONHSAG014736	http://noncode.org/show_gene.php?id=NONHSAG014736	GRCh37/hg19/Feb2009	NONHSAT036445; NONHSAT036446	lincRNA
CUST_46177_PI429545395	1.99e-05	4.28581	up	6.12792	6.15912	6.13347	4.13828	4.1213	3.86222	NONHSAT104778	humanseq44911	NONCODE v4	NONHSAT104778	CTC-370J7.1		CTC-370J7.1	ncRNA	chr5	157174511	157174715	-	FALSE	ATCACGTCAGAGGCCCAATAAATCAGGTTTGTTTTGAAATCCTTCTCAGCAGGATGTGTG	NONHSAT104778	http://noncode.org/show_rna.php?id=NONHSAT104778	GRCh37/hg19/Feb2009	ensembl=ENST00000518369	lincRNA
CUST_28621_PI429545380	0.028086	2.39829	up	7.3055	8.38217	7.80274	6.26112	6.47655	6.9667	FR219815	humanseq12901	frnadb v3.4	FR219815	non-protein coding (noncoding) transcript	human(hg18)	FR219815	ncRNA	chr15	77401217	77401524	-	FALSE	CTGTTTAAAATTAGAATAGATTTTTGCATCAACCACTGCTAGAAGCTTTCCCCACCTAGG	FR219815	http://www.ncrna.org/frnadb/detail.html?i_name=FR219815	GRCh37/hg19/Feb2009	HIT000067625 H-invitational v5.0	ncRNA
CUST_31855_PI429545399	0.0137349	2.97241	down	5.11746	4.35128	4.63368	5.89366	6.05805	6.86561	NONHSAT132568	humanseq53386	NONCODE v4	NONHSAT132568				ncRNA	chr9	82604774	82796988	+	FALSE	CCTGATCCCTGGTGCTCAACACAGAAATGCTTCAATGATACCCTGAGATTGTTTTACCTT	NONHSAT132568	http://noncode.org/show_rna.php?id=NONHSAT132568	GRCh37/hg19/Feb2009	TO BE PUBLISHED=TCONS_00038639	lincRNA
CUST_17407_PI429545399	0.0151555	3.85263	up	9.88312	10.9084	10.896	8.84017	9.05285	7.95701	NONHSAT125842	humanseq51833	NONCODE v4	NONHSAT125842	TMEM66		TMEM66	ncRNA	chr8	29923389	29924569	-	FALSE	GTGCAACTTCTGGTTTTGGCAGTGCTTTTACAGGACAACAAGGATATGAAAATTCAGGAC	NONHSAT125842	http://noncode.org/show_rna.php?id=NONHSAT125842	GRCh37/hg19/Feb2009	ensembl=ENST00000521934	lincRNA
CUST_31831_PI429545395	0.0133518	4.19697	up	6.1801	6.93051	6.84905	5.28399	3.80928	4.65834	NONHSAT101037	humanseq43384	NONCODE v4	NONHSAT101037	SLC1A3		SLC1A3	ncRNA	chr5	36608591	36630575	+	FALSE	CTTTTGGCCAAGAAGAAAGTGCAGAACATTACAAAGGAGGATGTTAAAAGTTACCTGTTT	NONHSAT101037	http://noncode.org/show_rna.php?id=NONHSAT101037	GRCh37/hg19/Feb2009	ensembl=ENST00000502864	lincRNA
CUST_912_PI429545380	0.00230504	3.67742	down	6.57714	7.42971	6.94607	9.0873	8.71316	8.78853	TCONS_l2_00012781	humanseq10102	broadlincRNA	TCONS_l2_00012781	linc-MZF1-AS		linc-MZF1-AS	ncRNA	chr19				FALSE	AGAAATTCCTCTCTTTATTTCTCTGGAATGAAATGAATTCTCTAGACCACCAGTTCTAAC	TCONS_l2_00012781	http://www.broadinstitute.org/genome_bio/human_lincrnas/?q=TUCP_transcripts_catalog	GRCh37/hg19/Feb2009	XLOC_l2_006862	lincRNA
CUST_3319_PI429545380	0.000154	3.50513	down	5.1513	4.92555	5.08055	7.03696	6.89373	6.65512	TCONS_l2_00017673	humanseq10357	broadlincRNA	TCONS_l2_00017673	linc-ADRBK2-2		linc-ADRBK2-2	ncRNA	chr22	25843940	25936755	+	FALSE	TTGATAATACCCAGGGAGGTATTTATAAGCACTGTGGGTGTCTAGTGTGCTGGGCCTAAA	TCONS_l2_00017673	http://www.broadinstitute.org/genome_bio/human_lincrnas/?q=TUCP_transcripts_catalog	GRCh37/hg19/Feb2009	XLOC_l2_009332	lincRNA
CUST_36871_PI429545395	0.0258187	2.94747	up	8.20496	8.72518	8.56572	7.18862	7.51565	6.11317	NONHSAT102368	humanseq43918	NONCODE v4	NONHSAT102368	PAPD4		PAPD4	ncRNA	chr5	78940468	78944474	+	FALSE	GCCAATTGTGAAGTTCAGGGATAAAGTCAGTTGTGTGGAGTTTGACTTGAATGTAAACAA	NONHSAT102368	http://noncode.org/show_rna.php?id=NONHSAT102368	GRCh37/hg19/Feb2009	ensembl=ENST00000509227	lincRNA
CUST_84254_PI429545384	0.00103944	4.80667	down	5.88581	6.24463	5.41986	8.00724	7.98994	8.34824	NONHSAT000219	humanseq28639	NONCODE v4	NONHSAT000219				ncRNA	chr1	930911	933285	+	FALSE	AAAGGGATGGATTAGGTCCCCGTGGGTCCATTTCCCTGTTTTGGGTGCTGAGGACAGAGC	NONHSAT000219	http://noncode.org/show_rna.php?id=NONHSAT000219	GRCh37/hg19/Feb2009	TO BE PUBLISHED=TCONS_00001272	lincRNA
CUST_23431_PI429545395	0.017873	2.70946	up	9.37286	9.63122	10.4887	8.56823	8.08544	8.52504	NONHSAT099656	humanseq42509	NONCODE v4	NONHSAT099656	SLC25A5P6		SLC25A5P6	ncRNA	chr4	187249869	187250755	-	FALSE	CAATGTTCTCAGAGGCATGGGTGGTGCGTTTGTGCTTGTCTTGTATGATGAAATCAGAAG	NONHSAT099656	http://noncode.org/show_rna.php?id=NONHSAT099656	GRCh37/hg19/Feb2009	ensembl=ENST00000515328	lincRNA
CUST_17404_PI429545402	0.0478737	2.35267	up	8.49299	8.9538	9.31541	7.8972	8.19087	6.97123	NONHSAT024402	humanseq61814	NONCODE v4	NONHSAT024402				ncRNA	chr11	117161202	117162481	-	FALSE	GGAGGGCTTCTACGTTGTCTTTGATCGGGCCCGAAAACGAATTGGCTTTGCTGTCAGCGC	NONHSAT024402	http://noncode.org/show_rna.php?id=NONHSAT024402	GRCh37/hg19/Feb2009
CUST_8154_PI429545410	0.00373138	2.411	up	8.02441	8.52826	8.54635	7.31953	7.0656	6.90501	NONHSAT084382	humanseq80875	NONCODE v4	NONHSAT084382				ncRNA	chr22	25160467	25162123	+	FALSE	GGCAAATTCACTGTTTCACTGAAATGTTTGGATTCTCTTAGCTACTGTATGAAAAGTCCG	NONHSAT084382	http://noncode.org/show_rna.php?id=NONHSAT084382	GRCh37/hg19/Feb2009	PMID:22140575=mixed_Pred33772;PMID:22140575=brain_Pred28319;refseq=NR_001283	lincRNA
CUST_75554_PI429545410	0.00406189	2.76742	up	9.07858	8.34224	8.82396	7.27255	7.49383	7.07279	NR_027297.1	humanseq87704	RefSeq	NR_027297.1	Homo sapiens homer homolog 3 (Drosophila) (HOMER3), transcript variant 5, non-coding RNA		HOMER3	ncRNA		19040009	19050444	-	FALSE	CTGTTTTTGAGCTTCTCATTGTGTAGAATTTCTAGATCCCCCGATTACATTTCTAAGCGT	NR_027297.1	http://www.ncbi.nlm.nih.gov/nuccore/NR_027297.1	GRCh37/hg19/Feb2009	gi|224809456	non-coding RNA
CUST_91351_PI429545395	0.0101116	4.36243	up	6.99579	6.64164	8.04152	5.08811	4.77105	5.4444	NONHSAT121378	humanseq49733	NONCODE v4	NONHSAT121378				ncRNA	chr7	72418371	72420131	-	FALSE	GGTAAACTAGCTCAGGTACTGACACTAGGAGGGTCTACCTTACATAAGGTACAGGTAGAA	NONHSAT121378	http://noncode.org/show_rna.php?id=NONHSAT121378	GRCh37/hg19/Feb2009	TO BE PUBLISHED=TCONS_00035354	lincRNA
CUST_94002_PI429545376	0.0165242	3.52163	down	7.49979	8.87477	8.14644	10.3819	9.59608	9.9918	TCONS_l2_00011970	humanseq9949	broadlincRNA	TCONS_l2_00011970	linc-FAM38B-5		linc-FAM38B-5	ncRNA	chr18	11619233	11640034	-	FALSE	ATTACCCACAGGGACAATTCCAAATGAAGGCCTTAAATGATGCTCAGCTAAGCTGGTTCT	TCONS_l2_00011970	http://www.broadinstitute.org/genome_bio/human_lincrnas/?q=TUCP_transcripts_catalog	GRCh37/hg19/Feb2009	XLOC_l2_006404	lincRNA
CUST_75765_PI429545388	0.0155529	2.05712	down	8.73825	8.43474	8.70635	10.1422	9.39021	9.46884	NONHSAT088888	humanseq38037	NONCODE v4	NONHSAT088888				ncRNA	chr3	32641347	32643079	+	FALSE	GTGTGGTGGTGGGTGGGCTGATTGTCAAGACATGTGTCATATACATTTTTATCAAAAATA	NONHSAT088888	http://noncode.org/show_rna.php?id=NONHSAT088888	GRCh37/hg19/Feb2009	PMID:23818866=FPKM1_group_21035_transcr	lincRNA
CUST_27343_PI429545402	3.34e-05	21.8367	up	10.9534	11.2149	11.4861	6.87978	6.46712	6.96144	NONHSAT026386	humanseq62839	NONCODE v4	NONHSAT026386	A2M		A2M	ncRNA	chr12	9220307	9221674	-	FALSE	TTGTTCTTCACGGTTCTGCAAGATGTCCCAGTAAGAGATCTGAAACCAGCCATAGTGAAA	NONHSAT026386	http://noncode.org/show_rna.php?id=NONHSAT026386	GRCh37/hg19/Feb2009	ensembl=ENST00000495709	lincRNA
CUST_15537_PI429545395	0.0236679	17.9224	up	11.1286	10.2781	13.8256	8.06369	8.05078	6.62671	NONHSAT097328	humanseq41648	NONCODE v4	NONHSAT097328	SPP1		SPP1	ncRNA	chr4	88896865	88902913	+	FALSE	AACGACTCTGATGATGTAGATGACACTGATGATTCTCACCAGTCTGATGAGTCTCACCAT	NONHSAT097328	http://noncode.org/show_rna.php?id=NONHSAT097328	GRCh37/hg19/Feb2009	ensembl=ENST00000509334	lincRNA
CUST_4530_PI429545410	0.00120432	4.11745	up	7.5722	8.00751	7.5644	5.6359	6.03874	5.34423	NONHSAG033702	humanseq80487	NONCODE v4	NONHSAG033702	NONHSAG033702		NONHSAG033702	ncRNA	chr22	31556138	31603005	+	FALSE	TCATATGCCGAATCCACTTGGTAGGAAGAAACCACCAGCTTTATAGTGTGCCTGATAGAT	NONHSAG033702	http://noncode.org/show_gene.php?id=NONHSAG033702	GRCh37/hg19/Feb2009	NONHSAT084854; NONHSAT084855; NONHSAT084853; NONHSAT084856; NONHSAT084857; NONHSAT084858	lincRNA
CUST_69908_PI429545399	0.046567	2.38551	down	8.24805	8.24429	7.94715	9.90311	9.75256	8.54672	NONHSAG005096	humanseq57508	NONCODE v4	NONHSAG005096	NONHSAG005096		NONHSAG005096	ncRNA	chr10	5454650	5495116	+	FALSE	AAGAGTTCGACCTCTGGCTCGTGTCACGTCCTTGGCAAATTTAATCTCTCCTGTAAGAAA	NONHSAG005096	http://noncode.org/show_gene.php?id=NONHSAG005096	GRCh37/hg19/Feb2009	NONHSAT011150; NONHSAT139951; NONHSAT011152	lincRNA
CUST_32926_PI429545402	0.0493216	2.09705	up	7.98655	8.51436	8.32199	7.22077	7.80552	6.59154	NONHSAT028187	humanseq63423	NONCODE v4	NONHSAT028187	LIMA1		LIMA1	ncRNA	chr12	50615949	50618264	-	FALSE	AACACCGAAAATCTCTCCCAGCACTTTAGAAAGGGGACCCTGACTGTGTTAAAGAAGAAG	NONHSAT028187	http://noncode.org/show_rna.php?id=NONHSAT028187	GRCh37/hg19/Feb2009	ensembl=ENST00000550611	lincRNA
CUST_11646_PI429545384	0.024644	2.83448	up	6.41716	6.11081	6.14154	3.96105	4.80097	5.39824	ENST00000517747	humanseq21191	Ensembl	ENST00000517747	CTD-2547L16.1-002		CTD-2547L16.1-002	ncRNA	8	17942398	17945001	+	FALSE	GTTTATGCCAGTTACATACAAGGATCCTGCATATTTCAGGGACCCTAAAGTTTATAACAT	ENST00000517747	http://www.ensembl.org/Homo_sapiens/Transcript/Summary?t=ENST00000517747	GRCh37/hg19/Feb2009	ENSG00000245281	antisense
CUST_67046_PI429545402	0.00196067	36.5671	down	3.74991	4.06256	3.22449	9.36384	9.7181	7.53245	NONHSAT036446	humanseq67024	NONCODE v4	NONHSAT036446	PAX9		PAX9	ncRNA	chr14	37126875	37132348	+	FALSE	CTGCGTCAGCAAGATCCTGGCGCGATACAACGAGACGGGCTCGATCTTGCCAGGAGCCAT	NONHSAT036446	http://noncode.org/show_rna.php?id=NONHSAT036446	GRCh37/hg19/Feb2009	ensembl=ENST00000555639	lincRNA
CUST_83844_PI429545384	0.00539081	3.56925	down	7.71455	7.53215	7.40979	9.65609	8.74488	9.76238	NONHSAG000012	humanseq28594	NONCODE v4	NONHSAG000012	NONHSAG000012		NONHSAG000012	ncRNA	chr1	141474	173862	-	FALSE	ATCCATCACTGTCCTTGTCAAATAGTTTGGAACAGGTATAATGATCACAATAACCCCAAG	NONHSAG000012	http://noncode.org/show_gene.php?id=NONHSAG000012	GRCh37/hg19/Feb2009	NONHSAT000032; NONHSAT000033; NONHSAT000034; NONHSAT000036; NONHSAT000037; NONHSAT000039; NONHSAT139822	lincRNA
CUST_24271_PI429545395	0.00576573	2.55118	up	6.78116	7.02476	7.42036	5.83306	5.94594	5.39378	NONHSAT103245	humanseq42595	NONCODE v4	NONHSAT103245	SRP19		SRP19	ncRNA	chr5	112197028	112200916	+	FALSE	ATAAGAAGACCATCGCAGAGGGAAGGCGAATCCCCATAAGTAAGGCTGTTGAAAATCCTA	NONHSAT103245	http://noncode.org/show_rna.php?id=NONHSAT103245	GRCh37/hg19/Feb2009	ensembl=ENST00000445150	lincRNA
CUST_3579_PI429545380	0.0476528	3.26647	up	7.8089	6.68953	7.45048	4.94434	6.60379	5.27758	FR154421	humanseq10383	frnadb v3.4	FR154421	Putative conserved noncoding region (EvoFold)	human(hg18)	FR154421	ncRNA	chr7	75958978	75959199	+	FALSE	GATCTCATAGTAGAAGACGGAGTAGTTAAGAGCCAGGCCTAATCGGATGGGGTGGGTGGG	FR154421	http://www.ncrna.org/frnadb/detail.html?i_name=FR154421	GRCh37/hg19/Feb2009	EVF21979 RNAdb v2.0	nc_conserved_region
CUST_46195_PI429545402	0.0100276	4.4962	down	4.32854	3.13852	4.40515	5.86601	6.59016	5.92216	NONHSAG012709	humanseq64816	NONCODE v4	NONHSAG012709	NONHSAG012709		NONHSAG012709	ncRNA	chr12	127802254	127824617	-	FALSE	TGGAGATGACTTCTCTCTCGAAGCAATAGTAAGTTCTTGAACTTTGTTCAGTGATGGTTT	NONHSAG012709	http://noncode.org/show_gene.php?id=NONHSAG012709	GRCh37/hg19/Feb2009	NONHSAT031862; NONHSAT031863; NONHSAT031865	lincRNA
CUST_69804_PI429545406	0.0440043	2.10892	down	6.22394	5.96081	6.1036	7.07399	6.59903	7.84483	NONHSAT066020	humanseq77359	NONCODE v4	NONHSAT066020				ncRNA	chr19	37084676	37085559	+	FALSE	AAACCATGGCTAAAAATGGTTAAGAACTTGTCAGTCTTCCTCAGGGGTCCTCTCTTTGCA	NONHSAT066020	http://noncode.org/show_rna.php?id=NONHSAT066020	GRCh37/hg19/Feb2009	TO BE PUBLISHED=TCONS_00018426	lincRNA
CUST_9277_PI429545406	0.0206784	2.47125	up	10.215	9.73711	9.83932	8.93648	8.955	7.9842	NONHSAG018854	humanseq70957	NONCODE v4	NONHSAG018854	NONHSAG018854		NONHSAG018854	ncRNA	chr16	21927031	22006356	+	FALSE	CAGAAGTCAATGGCAGCAAGTGGAAATTTGGGACATACACCTTTTGTTGATGAGTTGTAA	NONHSAG018854	http://noncode.org/show_gene.php?id=NONHSAG018854	GRCh37/hg19/Feb2009	NONHSAT141037; NONHSAT141040	lincRNA
CUST_6957_PI429545388	0.0149429	7.2863	up	9.36061	10.1849	11.278	7.10427	6.87236	8.25136	NONHSAT005027	humanseq30744	NONCODE v4	NONHSAT005027	SORT1		SORT1	ncRNA	chr1	109897106	109935979	-	FALSE	GATAGCACTGGGGTCATTCTAGTCTTGACTACCTTCCATGTACCACTGGTAATTATGACT	NONHSAT005027	http://noncode.org/show_rna.php?id=NONHSAT005027	GRCh37/hg19/Feb2009	ensembl=ENST00000482236	lincRNA
CUST_43785_PI429545395	0.0280486	2.52806	down	7.37793	7.67133	7.86056	9.05682	8.29419	9.5729	NONHSAT104222	humanseq44648	NONCODE v4	NONHSAT104222	HARS2		HARS2	ncRNA	chr5	140071098	140073388	+	FALSE	GGAGGACTGACCTCTGCCTTGCATGTCTCTCTGACCCCTTTTAATGTTCTTTACAGTAAA	NONHSAT104222	http://noncode.org/show_rna.php?id=NONHSAT104222	GRCh37/hg19/Feb2009	ensembl=ENST00000513912	lincRNA
CUST_43765_PI429545410	0.00379437	2.88178	down	7.40979	6.69214	6.67734	8.58774	8.44147	8.33094	XR_243288.1	humanseq84506	RefSeq	XR_243288.1	PREDICTED: Homo sapiens polycystic kidney disease 1 (autosomal dominant) (PKD1), transcript variant X8, misc_RNA		PKD1	ncRNA					FALSE	AAGGTCAAGAGGCTACATGGCATGCTGCGGAGCCTCCTGGTGTACATGCTTTTTCTGCTG	XR_243288.1	http://www.ncbi.nlm.nih.gov/nuccore/XR_243288.1	GRCh37/hg19/Feb2009	gi|530408237	misc_RNA
CUST_71828_PI429545395	0.046551	2.42689	down	8.07188	7.35386	7.74452	9.09716	8.26982	9.64059	NONHSAT114552	humanseq47659	NONCODE v4	NONHSAT114552				ncRNA	chr6	113937899	113954050	+	FALSE	TTACTATGCTTCTGCCTTGGCCCTTCTGTCATTAATTCATGTGGTTCACTGTGAAAGTCA	NONHSAT114552	http://noncode.org/show_rna.php?id=NONHSAT114552	GRCh37/hg19/Feb2009	PMID:23818866=FPKM1_group_28215_transcr	lincRNA
CUST_92344_PI429545395	0.0210791	2.15723	up	7.11891	7.49113	7.0233	6.16941	6.52321	5.61318	NONHSAG048022	humanseq49842	NONCODE v4	NONHSAG048022	NONHSAG048022		NONHSAG048022	ncRNA	chr7	76063352	76071388	+	FALSE	TCTTCTGCATTCAAAGTTCCTCGACCCGGGCCAGATACACTCCAGTTCACAGTGGATGTC	NONHSAG048022	http://noncode.org/show_gene.php?id=NONHSAG048022	GRCh37/hg19/Feb2009	NONHSAT121605; NONHSAT121606	lincRNA
CUST_18204_PI429545402	0.0174675	5.14012	up	7.07073	7.42601	7.90292	5.35104	5.91837	4.04483	NONHSAG009798	humanseq61897	NONCODE v4	NONHSAG009798	NONHSAG009798		NONHSAG009798	ncRNA	chr11	118925914	118927845	-	FALSE	TGAAAGAAAATGAAAGATTCTTTGGAGACAGTGCAGCAAGCATGGTGGCGATTAAGAATC	NONHSAG009798	http://noncode.org/show_gene.php?id=NONHSAG009798	GRCh37/hg19/Feb2009	NONHSAT024565; NONHSAT024566	lincRNA
CUST_74883_PI429545402	0.000168	5.67587	up	8.17175	8.20991	8.31208	5.36866	5.91404	5.89651	NONHSAT039379	humanseq67865	NONCODE v4	NONHSAT039379				ncRNA	chr14	94577078	94582279	+	FALSE	AGGATTGCTACAGTTGTGATTGGAGGAGTTGTGGCTGTGCCCATGGTGCTCAGTGCCATG	NONHSAT039379	http://noncode.org/show_rna.php?id=NONHSAT039379	GRCh37/hg19/Feb2009	PMID:22140575=brain_Pred11962	lincRNA
CUST_58345_PI429545410	0.00924917	2.01331	up	8.22455	7.55483	7.81957	6.76034	7.036	6.77389	XR_243662.1	humanseq85974	RefSeq	XR_243662.1	PREDICTED: Homo sapiens pyruvate dehydrogenase kinase, isozyme 2 (PDK2), transcript variant X2, misc_RNA		PDK2	ncRNA					FALSE	TGGCTTTCTCCCTAGGACCTTCTGTGTATATAGTTAGTTTTATAACCCTGAATGCCCCCA	XR_243662.1	http://www.ncbi.nlm.nih.gov/nuccore/XR_243662.1	GRCh37/hg19/Feb2009	gi|530412389	misc_RNA
CUST_794_PI429545384	0.017864	2.61718	down	5.65611	5.71304	5.53117	6.95148	6.44661	7.66627	ENST00000502827	humanseq20082	Ensembl	ENST00000502827	ADAMTS19-AS1-001		ADAMTS19-AS1-001	ncRNA	5	128795252	128796382	-	FALSE	AGAAGTGTGCTTCATTTCCGAACTTGACCCCTTAACCTGCACCTCAAGCTCATTTTTATT	ENST00000502827	http://www.ensembl.org/Homo_sapiens/Transcript/Summary?t=ENST00000502827	GRCh37/hg19/Feb2009	ENSG00000249421	antisense
CUST_83461_PI429545376	0.00997825	2.96845	down	5.00886	5.58755	5.09336	6.62181	6.41225	7.36484	TCONS_l2_00030263	humanseq8843	broadlincRNA	TCONS_l2_00030263	linc-CXorf26-4		linc-CXorf26-4	ncRNA	chrX	74743967	74844631	+	FALSE	AAGTTTAATTACCACATACAGCTCTTCCATATGCAAGGTCTCTGGGGCAAAACTGTCATT	TCONS_l2_00030263	http://www.broadinstitute.org/genome_bio/human_lincrnas/?q=TUCP_transcripts_catalog	GRCh37/hg19/Feb2009	XLOC_l2_015565	lincRNA
CUST_17873_PI429545388	0.0115067	3.132	up	8.21587	8.05121	7.88614	6.56966	6.92839	5.71391	NONHSAT008218	humanseq31904	NONCODE v4	NONHSAT008218				ncRNA	chr1	179831572	179833589	-	FALSE	GAACAGTCTAGAGGAAGCATCTTTCTTAGAACTAAGGAGGTCTGCTGAACATTGGCCACA	NONHSAT008218	http://noncode.org/show_rna.php?id=NONHSAT008218	GRCh37/hg19/Feb2009
CUST_60102_PI429545399	0.000256	5.13588	up	9.63683	9.28503	9.63912	7.41789	7.17226	6.889	NONHSAT138299	humanseq56462	NONCODE v4	NONHSAT138299				ncRNA	chrX	117857546	117875877	+	FALSE	ATGGAATCCACCCGAGGGAGCCAGCTCAAATTGTAGTCTATGGTATTTTAGTCATTTTGG	NONHSAT138299	http://noncode.org/show_rna.php?id=NONHSAT138299	GRCh37/hg19/Feb2009
CUST_75514_PI429545410	0.0221829	4.5089	up	12.9524	13.8139	14.1335	12.1444	11.7113	10.5256	NR_033926.1	humanseq87700	RefSeq	NR_033926.1	Homo sapiens actin, gamma 1 pseudogene (LOC644961), non-coding RNA		LOC644961	ncRNA		27650364	27653016	+	FALSE	ACGTTCAACTCCATCATGAAGTGTGACGTAGACATCCGCAAAGACCTGTACACCAACATA	NR_033926.1	http://www.ncbi.nlm.nih.gov/nuccore/NR_033926.1	GRCh37/hg19/Feb2009	gi|299890836	non-coding RNA
CUST_35025_PI429545406	0.00642567	2.15839	down	7.03267	7.36262	7.17417	8.33903	7.95294	8.60736	NONHSAT053632	humanseq73647	NONCODE v4	NONHSAT053632	KRT13		KRT13	ncRNA	chr17	39659910	39660828	-	FALSE	AGACAAGAAATTCAAAGGGATGGGAATATTTGTTGGATTTCCCCTCCACTCAGCTGGGAA	NONHSAT053632	http://noncode.org/show_rna.php?id=NONHSAT053632	GRCh37/hg19/Feb2009	ensembl=ENST00000587118	lincRNA
CUST_17557_PI429545395	0.000626	2.5231	up	6.03574	6.4463	6.37302	5.0074	4.84295	4.99912	NONHSAT097850	humanseq41871	NONCODE v4	NONHSAT097850	ALPK1		ALPK1	ncRNA	chr4	113346206	113348805	+	FALSE	CCACGTCGCTAGGTATACTGGCAGACATCTTTGTTTCCATGAGCAAGAACGATTATGAAA	NONHSAT097850	http://noncode.org/show_rna.php?id=NONHSAT097850	GRCh37/hg19/Feb2009	ensembl=ENST00000508589	lincRNA
CUST_77314_PI429545380	0.0233041	3.37619	up	6.89635	7.19914	7.32033	5.53023	6.12212	4.49727	ENST00000440321	humanseq17819	Ensembl	ENST00000440321	RP11-332H17.1-001		RP11-332H17.1-001	ncRNA	1	169993218	169993824	+	FALSE	AATATCATTCGGTACGAGTATCCTCAGCAAGATTCAGAAGCAAATAAAGAGCAACTAGAA	ENST00000440321	http://www.ensembl.org/Homo_sapiens/Transcript/Summary?t=ENST00000440321	GRCh37/hg19/Feb2009	ENSG00000232959	antisense
CUST_11728_PI429545388	0.0364497	4.30835	up	7.55014	7.62363	8.3914	6.31655	6.42915	4.49806	NONHSAG002930	humanseq31251	NONCODE v4	NONHSAG002930	NONHSAG002930		NONHSAG002930	ncRNA	chr1	151732130	151735810	-	FALSE	AACTTTGAGAAGCCCAAGACCAAAAGATATAAGTACTGGTTAGCCCAGCAAGCTGCCAAG	NONHSAG002930	http://noncode.org/show_gene.php?id=NONHSAG002930	GRCh37/hg19/Feb2009	NONHSAT006420; NONHSAT006421; NONHSAT006422; NONHSAT006423; NONHSAT006424	lincRNA
CUST_44443_PI429545388	0.0331824	2.01842	down	6.25073	6.3533	6.93787	7.05814	7.76894	7.75449	NONHSAT071148	humanseq34720	NONCODE v4	NONHSAT071148				ncRNA	chr2	65199747	65200361	-	FALSE	ACAAGGCATTTGGTAAACACTGCTCCGTCCTTGGCGTACAGAGCAAACGTCCTGCGGGGA	NONHSAT071148	http://noncode.org/show_rna.php?id=NONHSAT071148	GRCh37/hg19/Feb2009	PMID:23818866=FPKM1_group_16302_transcr	lincRNA
CUST_42757_PI429545388	0.028992	2.40907	up	8.2928	7.6376	8.44688	7.18207	7.10773	6.28205	NONHSAT070708	humanseq34534	NONCODE v4	NONHSAT070708	PSME4		PSME4	ncRNA	chr2	54159192	54160306	-	FALSE	CTAGTGCAAAAACACTTAGCTGGTTTGTTTAACAGCATCACATCTTTTTACCATCCTTCA	NONHSAT070708	http://noncode.org/show_rna.php?id=NONHSAT070708	GRCh37/hg19/Feb2009	ensembl=ENST00000475694	lincRNA
CUST_68414_PI429545410	0.0470858	4.79687	up	7.6579	6.91221	6.73169	4.73529	6.17867	3.60156	NR_036467.1	humanseq86986	RefSeq	NR_036467.1	Homo sapiens intermediate filament family orphan 1 (IFFO1), transcript variant 7, non-coding RNA		IFFO1	ncRNA		6648693	6665249	-	FALSE	GGTATAGGAGGCTGTGTTGAGCTGACATTCAAATGGATTCTTTAATAATAATGAAACTGG	NR_036467.1	http://www.ncbi.nlm.nih.gov/nuccore/NR_036467.1	GRCh37/hg19/Feb2009	gi|302148457	non-coding RNA
CUST_9759_PI429545380	0.0481432	2.21156	up	6.75331	6.51843	6.87424	5.2098	5.14492	6.35607	FR102306	humanseq11005	frnadb v3.4	FR102306		human(hg18)	FR102306	ncRNA	chr11	113931026	113932261	-	FALSE	GTCCAATCAAGAAAAAGCCCACCACGTTTTCTCAAAGAGAAACAAAACGTAAGCAGTCCC	FR102306	http://www.ncrna.org/frnadb/detail.html?i_name=FR102306	GRCh37/hg19/Feb2009	ASO3767 RNAdb v2.0	antisense_RNA
CUST_61264_PI429545410	0.00243771	2.56127	up	8.28721	8.61779	8.55911	7.28847	7.31641	6.78864	NR_002937.2	humanseq86267	RefSeq	NR_002937.2	Homo sapiens immunoglobulin (CD79A) binding protein 1 pseudogene 1 (IGBP1P1), non-coding RNA		IGBP1P1	ncRNA	14	35409127	35409702	+	FALSE	CATTGGAAATATGGAGCATTACCAGATCAGGGAATAGCCAAGGCAACACCAGAGGAATTC	NR_002937.2	http://www.ncbi.nlm.nih.gov/nuccore/NR_002937.2	GRCh37/hg19/Feb2009	gi|194473737	non-coding RNA
CUST_65790_PI429545380	0.010906	2.61526	down	6.82191	6.86676	6.88539	8.10467	7.7951	8.83516	FR259508	humanseq16645	frnadb v3.4	FR259508	Putative conserved noncoding region (RNAz)	human(hg18)	FR259508	ncRNA	chr10	115293928	115294186	+	FALSE	TTTATCACCTGAACTCTTTTCCGGTCTCCCGGCTCCACAGCAGGGGTCCTCATGTGATTT	FR259508	http://www.ncrna.org/frnadb/detail.html?i_name=FR259508	GRCh37/hg19/Feb2009	RNZ5932 RNAdb v2.0	nc_conserved_region
CUST_23317_PI429545399	0.036864	5.47647	up	7.24411	7.21362	6.75257	4.34364	6.08354	3.42337	NONHSAT127553	humanseq52480	NONCODE v4	NONHSAT127553	WWP1		WWP1	ncRNA	chr8	87355002	87399255	+	FALSE	ACAGTGGAAGGTTGCAGTTACAGGTAACTGTTTCTAGTGCCAAACTTAAAAGAAAAAAGA	NONHSAT127553	http://noncode.org/show_rna.php?id=NONHSAT127553	GRCh37/hg19/Feb2009	ensembl=ENST00000523863	lincRNA
CUST_19018_PI429545380	0.0495208	2.81874	down	3.95528	4.96035	5.68363	6.22913	6.11547	6.73983	FR100389	humanseq11937	frnadb v3.4	FR100389	Putative conserved noncoding region (RNAz)	human(hg18)	FR100389	ncRNA	chrX	91876385	91876601	+	FALSE	GTTTAGAATATTAAATGACTGGGCACCCTCTTCTTGGTTTTTACCAGAGAGGCTTTGAAT	FR100389	http://www.ncrna.org/frnadb/detail.html?i_name=FR100389	GRCh37/hg19/Feb2009	RNZ36054 RNAdb v2.0	nc_conserved_region
CUST_5170_PI429545410	0.00769126	4.63979	up	7.82917	7.54834	8.34887	5.18882	6.43778	5.4576	NONHSAT083183	humanseq80554	NONCODE v4	NONHSAT083183				ncRNA	chr22	17583026	17584453	+	FALSE	TTGAGCACATGCACCACATACCTGCGCCAGACCAGAAGAGTTCCACCAGCGATCCAACGT	NONHSAT083183	http://noncode.org/show_rna.php?id=NONHSAT083183	GRCh37/hg19/Feb2009
CUST_22013_PI429545410	0.0235971	3.13381	down	4.92625	5.66269	5.94005	7.3454	6.47882	7.64852	XR_254365.1	humanseq82306	RefSeq	XR_254365.1	PREDICTED: Homo sapiens uncharacterized LOC101927520 (LOC101927520), transcript variant X1, misc_RNA		LOC101927520	ncRNA	1				FALSE	GTGCAAACAGAACTTCCAAGACCTCACAGAGAAATTCCTGACATCCAAAGCTACTGCCTA	XR_254365.1	http://www.ncbi.nlm.nih.gov/nuccore/XR_254365.1	GRCh37/hg19/Feb2009	gi|530432324	misc_RNA
CUST_45332_PI429545395	0.0164371	3.8712	up	7.44093	7.96882	6.77969	4.93208	6.11406	5.28496	NONHSAT104569	humanseq44818	NONCODE v4	NONHSAT104569	NDST1		NDST1	ncRNA	chr5	149932122	149933273	+	FALSE	CTGCTGTATAAGATGGGCCAGACACTTCCCACTTGGCTACGAGAGGACCTCCAGAACACC	NONHSAT104569	http://noncode.org/show_rna.php?id=NONHSAT104569	GRCh37/hg19/Feb2009	ensembl=ENST00000521752	lincRNA
CUST_66579_PI429545395	0.013394	7.02632	up	7.33184	8.14658	8.35205	5.29835	6.05472	4.03909	NONHSAT113179	humanseq47090	NONCODE v4	NONHSAT113179	GCLC		GCLC	ncRNA	chr6	53362939	53366148	-	FALSE	ATGGAAGTGGATGTGGACACCAGATGTAGTATTCTGAACTACCTAAAGCTAATTAAGAAG	NONHSAT113179	http://noncode.org/show_rna.php?id=NONHSAT113179	GRCh37/hg19/Feb2009	ensembl=ENST00000515580	lincRNA
CUST_35956_PI429545402	0.0355939	12.3516	down	6.87014	8.52091	10.4922	12.944	12.5526	11.2667	NONHSAG011419	humanseq63733	NONCODE v4	NONHSAG011419	NONHSAG011419		NONHSAG011419	ncRNA	chr12	57628694	57634527	-	FALSE	ATGACCAATACAATTCCTTGCAGTTTCCACTGACTATAAGAAGCTGAAGAAGGACCGGCC	NONHSAG011419	http://noncode.org/show_gene.php?id=NONHSAG011419	GRCh37/hg19/Feb2009	NONHSAT028896; NONHSAT028897; NONHSAT028898; NONHSAT028899; NONHSAT028900	lincRNA
CUST_22637_PI429545384	0.0481604	2.09115	down	5.85063	6.61209	6.94613	7.42575	7.2634	7.91259	ENST00000416191	humanseq22308	Ensembl	ENST00000416191	RP11-441O15.3-001		RP11-441O15.3-001	ncRNA	10	101190948	101197874	+	FALSE	CTTCCAACAGAGAGGGAATTGCTTAGAATTGACTCAACACTGCCTCCTTGCTGAATGGAT	ENST00000416191	http://www.ensembl.org/Homo_sapiens/Transcript/Summary?t=ENST00000416191	GRCh37/hg19/Feb2009	ENSG00000224934	lincRNA
CUST_1044_PI429545402	0.0365095	2.26902	up	11.3913	10.9692	11.4586	10.5303	10.344	9.39868	NONHSAT018205	humanseq60110	NONCODE v4	NONHSAT018205	RPS13		RPS13	ncRNA	chr11	17095939	17099215	-	FALSE	CTGATTCTAATAGAGAGCCGGATTCACCGTTTGGCTCGATATTATAAGACCAAGCGAGTC	NONHSAT018205	http://noncode.org/show_rna.php?id=NONHSAT018205	GRCh37/hg19/Feb2009	ensembl=ENST00000525828	lincRNA
CUST_19107_PI429545399	0.0365179	3.40455	up	10.0197	9.30499	9.06753	8.11636	8.26308	6.71034	NONHSAT126289	humanseq52012	NONCODE v4	NONHSAT126289				ncRNA	chr8	42249345	42263413	+	FALSE	GACTTTATCAGCTTTAATCGATGGGAAGAACTTCAGTGCAGGAGGTCACAAGGTTGGCTT	NONHSAT126289	http://noncode.org/show_rna.php?id=NONHSAT126289	GRCh37/hg19/Feb2009	PMID:22140575=mixed_Pred46606	lincRNA
CUST_56388_PI429545402	0.0495959	2.07501	up	11.0424	11.0587	11.1668	10.5594	10.2429	9.30628	NONHSAG013805	humanseq65922	NONCODE v4	NONHSAG013805	NONHSAG013805		NONHSAG013805	ncRNA	chr13	77502116	77509355	+	FALSE	AACAGTGATTCACTTTAACAACCCTGAAGTTCAGGCATCGCTGGCAGCAAACACTTTCAC	NONHSAG013805	http://noncode.org/show_gene.php?id=NONHSAG013805	GRCh37/hg19/Feb2009	NONHSAT034386; NONHSAT034387; NONHSAT034388	lincRNA
CUST_8374_PI429545410	0.0416703	3.6274	down	6.10439	7.23195	7.83393	9.01715	8.22708	9.50285	NONHSAG033558	humanseq80899	NONCODE v4	NONHSAG033558	NONHSAG033558		NONHSAG033558	ncRNA	chr22	25956903	25960817	-	FALSE	TTCATAGTGTATGAATTTCTGTTCCCTGGCTGTCTCTTTGGTTGTCTCACTTTCTCCACC	NONHSAG033558	http://noncode.org/show_gene.php?id=NONHSAG033558	GRCh37/hg19/Feb2009	NONHSAT084432; NONHSAT084433; NONHSAT084434; NONHSAT084435; NONHSAT084436; NONHSAT084437; NONHSAT084438; NONHSAT147214; NONHSAT147215	lincRNA
CUST_14947_PI429545395	0.0162195	3.15782	down	6.81921	7.29753	6.35877	8.76832	8.82861	7.85538	NONHSAT097160	humanseq41585	NONCODE v4	NONHSAT097160	HNRNPD		HNRNPD	ncRNA	chr4	83274981	83279995	-	FALSE	CTTCCAACATCCTGTATCAGCATTATAAAATAAAATGGATACTTCAAGCTTTGCCTTCAC	NONHSAT097160	http://noncode.org/show_rna.php?id=NONHSAT097160	GRCh37/hg19/Feb2009	ensembl=ENST00000514325	lincRNA
CUST_22569_PI429545406	0.00180488	4.03806	up	7.27337	7.449	7.17697	4.80691	5.34514	5.7063	NONHSAT054815	humanseq72354	NONCODE v4	NONHSAT054815	CTD-2033D24.2		CTD-2033D24.2	ncRNA	chr17	53604324	53638452	-	FALSE	AGTCAACAACACCATTCTTCACCCAGAGATCGTTTAGTGCCGAGTGTTTAAGACGGACAT	NONHSAT054815	http://noncode.org/show_rna.php?id=NONHSAT054815	GRCh37/hg19/Feb2009	ensembl=ENST00000455347	lincRNA
CUST_21847_PI429545399	0.00152221	3.73651	up	7.45859	7.77869	7.05736	5.55821	5.742	5.28934	NONHSAT127126	humanseq52316	NONCODE v4	NONHSAT127126	SULF1		SULF1	ncRNA	chr8	70405066	70475932	+	FALSE	CACCCACCATCATCTAAAGAAGATAAACTTGGCAAATGACATGCAGGTTCTTCAAGGCAG	NONHSAT127126	http://noncode.org/show_rna.php?id=NONHSAT127126	GRCh37/hg19/Feb2009	ensembl=ENST00000529041	lincRNA
CUST_69898_PI429545399	0.0379357	2.57202	down	7.11718	7.12247	6.79745	8.9085	8.7004	7.51691	NONHSAT011150	humanseq57507	NONCODE v4	NONHSAT011150				ncRNA	chr10	5454649	5494413	+	FALSE	CCTGTAAGAAATGGAGCTGTCAGACGTTTTGGTCAAACAATACAGCATTTACCCTTCGTG	NONHSAT011150	http://noncode.org/show_rna.php?id=NONHSAT011150	GRCh37/hg19/Feb2009
CUST_84414_PI429545384	0.00213822	2.2341	down	7.10785	7.08141	6.78582	7.89607	8.2991	8.25899	NONHSAT000272	humanseq28655	NONCODE v4	NONHSAT000272	SCNN1D		SCNN1D	ncRNA	chr1	1217543	1220977	+	FALSE	AATGGAAGCAGCCACACGGGGGGGCTCTCACCTCCAGATCGCCTGGGCCTGTGGCTCCCC	NONHSAT000272	http://noncode.org/show_rna.php?id=NONHSAT000272	GRCh37/hg19/Feb2009	ensembl=ENST00000467651	lincRNA
CUST_94632_PI429545402	0.0287689	2.76817	up	7.11304	7.8767	7.6833	6.26381	6.63272	5.36971	NONHSAT048404	humanseq69920	NONCODE v4	NONHSAT048404	CRTC3		CRTC3	ncRNA	chr15	91141577	91169018	+	FALSE	TGACATCTGCACTTAACAGGACCAATTCTGATTCTGCTCTTCACACGAGTGCTCTGAGTA	NONHSAT048404	http://noncode.org/show_rna.php?id=NONHSAT048404	GRCh37/hg19/Feb2009	ensembl=ENST00000561255	lincRNA
CUST_55418_PI429545399	0.00104216	8.61775	down	3.9464	4.30962	4.87923	7.63529	7.81265	7.00925	NONHSAT137069	humanseq55921	NONCODE v4	NONHSAT137069	MAGED4B		MAGED4B	ncRNA	chrX	51810097	51810701	-	FALSE	AGCACAGCCTTCCTGGGCCAGAATGATGTCTTCGATTTCACTCAGCCGGCAGGTGTCAGT	NONHSAT137069	http://noncode.org/show_rna.php?id=NONHSAT137069	GRCh37/hg19/Feb2009	ensembl=ENST00000486469	lincRNA
CUST_14105_PI429545406	0.0225184	6.33412	up	6.56558	5.84409	8.14792	3.92654	4.75722	3.88439	NONHSAT142585	humanseq71461	NONCODE v4	NONHSAT142585	AKTIP		AKTIP	ncRNA	chr16	53525750	53526843	-	FALSE	TCTCCATGGAATCCTTCTGTACATGATGAAGCCAGAGAAAAGATGCTGACTCAGAAAAAG	NONHSAT142585	http://noncode.org/show_rna.php?id=NONHSAT142585	GRCh37/hg19/Feb2009	ensembl=ENST00000565431	lincRNA
CUST_9701_PI429545395	0.00689807	4.89248	down	3.83103	4.7081	4.45937	6.5338	6.04316	7.29324	NONHSAT095766	humanseq41026	NONCODE v4	NONHSAT095766	GBA3		GBA3	ncRNA	chr4	22715714	22717119	+	FALSE	TTAGATGCAGGTGATGCTGTGTTCTTCAGTTCATCACTTTCTCTGTCCTGTGGGCATCTA	NONHSAT095766	http://noncode.org/show_rna.php?id=NONHSAT095766	GRCh37/hg19/Feb2009	ensembl=ENST00000504802	lincRNA
CUST_21618_PI429545402	0.0282461	2.62352	down	7.58235	7.32367	7.28221	8.92505	8.03094	9.40676	NONHSAT025457	humanseq62255	NONCODE v4	NONHSAT025457				ncRNA	chr12	2486916	2495822	+	FALSE	CACACGAGGCCTCCCTGTGTCCTGTGGGAGAATTCACTGTCTCTACTACGTGGGAAAATG	NONHSAT025457	http://noncode.org/show_rna.php?id=NONHSAT025457	GRCh37/hg19/Feb2009	TO BE PUBLISHED=TCONS_00008041	lincRNA
CUST_65264_PI429545410	0.021187	2.1033	up	6.57504	6.95296	6.60672	5.86301	5.94298	5.11076	NR_028080.1	humanseq86671	RefSeq	NR_028080.1	Homo sapiens family with sequence similarity 172, member A (FAM172A), transcript variant 4, non-coding RNA		FAM172A	ncRNA		92953430	93447404	-	FALSE	TGTAATTTCTACTTGTGAATCTGAGCTGTAGCAGCCCAGAGGGAGCTAGGCAAACTATTC	NR_028080.1	http://www.ncbi.nlm.nih.gov/nuccore/NR_028080.1	GRCh37/hg19/Feb2009	gi|254540112	non-coding RNA
CUST_69122_PI429545376	0.00464187	2.45989	down	7.78474	7.08606	7.57555	8.63279	8.9546	8.75473	TCONS_l2_00015636	humanseq7342	broadlincRNA	TCONS_l2_00015636				ncRNA	chr2	242823513	242919427	+	FALSE	CAGACCTGCCTCCTGGGAAGTTGGGAGGGGGCATTTCAACCTGTTAATTTCTCAAATTAT	TCONS_l2_00015636	http://www.broadinstitute.org/genome_bio/human_lincrnas/?q=TUCP_transcripts_catalog	GRCh37/hg19/Feb2009	XLOC_l2_007834	lincRNA
CUST_67830_PI429545380	0.0123255	8.18707	down	3.26607	2.93168	3.09559	6.97008	6.66807	4.75523	FR019178	humanseq16853	frnadb v3.4	FR019178	Putative conserved noncoding region (RNAz)	human(hg18)	FR019178	ncRNA	chr14	70444055	70444292	+	FALSE	CAGTAAAAGGGAGTTTCTTTTCAGTTGGCCTTGCTGACTGAATATGGCTCCAAACATGGA	FR019178	http://www.ncrna.org/frnadb/detail.html?i_name=FR019178	GRCh37/hg19/Feb2009	RNZ11526 RNAdb v2.0	nc_conserved_region
CUST_51216_PI429545384	0.0498405	3.2065	up	6.18453	6.30375	7.15145	4.62542	5.86657	4.10472	ENST00000483578	humanseq25217	Ensembl	ENST00000483578	RP11-2C24.4-001		RP11-2C24.4-001	ncRNA	16	30751988	30762702	+	FALSE	ACTGGCCACGAGTTTGCGGTGAAGATTATGGAAGTGACAGCTGAGCGGCTGAGTCCTGAG	ENST00000483578	http://www.ensembl.org/Homo_sapiens/Transcript/Summary?t=ENST00000483578	GRCh37/hg19/Feb2009	ENSG00000260899	processed_transcript
CUST_84184_PI429545410	0.034381	3.19533	up	11.3076	12.476	12.4077	10.9428	10.5417	9.67895	NR_036446.1	humanseq88576	RefSeq	NR_036446.1	Homo sapiens actin, alpha 2, smooth muscle, aorta pseudogene (LOC283693), non-coding RNA		LOC283693	ncRNA	15	83394649	83408532	-	FALSE	TGTCCCTGGAAAATGTATACATCTCATGCTAGCCTTAGGAAACTGGAATAAGCCTTTGAA	NR_036446.1	http://www.ncbi.nlm.nih.gov/nuccore/NR_036446.1	GRCh37/hg19/Feb2009	gi|301897557	non-coding RNA
CUST_17738_PI429545376	0.0317661	2.71695	up	5.87758	6.3373	5.43059	4.35224	5.10336	3.86391	TCONS_00008036	humanseq1866	broadlincRNA	TCONS_00008036	linc-DTHD1-5		linc-DTHD1-5	ncRNA	chr4	33517098	33522181	+	FALSE	AAATATCTTTTAGCTGTTTACCTACTTCCTGGAAAAATAGTAGCTCTCTGTAGCATTACG	TCONS_00008036	http://www.broadinstitute.org/genome_bio/human_lincrnas/?q=lincRNA_catalog	GRCh37/hg19/Feb2009	XLOC_003501	lincRNA
CUST_17377_PI429545395	0.0027446	10.6645	up	7.41262	7.46189	8.50621	4.9556	4.5079	3.67298	NONHSAG038626	humanseq41851	NONCODE v4	NONHSAG038626	NONHSAG038626		NONHSAG038626	ncRNA	chr4	110925403	110933376	+	FALSE	CTCAGAAGCTGCTATCGAAAAACCCAAAGAATCCTTATGAGGAGTCGAGCAGAGATGTGA	NONHSAG038626	http://noncode.org/show_gene.php?id=NONHSAG038626	GRCh37/hg19/Feb2009	NONHSAT097802; NONHSAT097803	lincRNA
CUST_44433_PI429545388	0.0454639	2.18093	down	8.68294	8.08443	8.14023	9.46884	8.81494	9.99864	NONHSAT071147	humanseq34719	NONCODE v4	NONHSAT071147				ncRNA	chr2	65198349	65198669	-	FALSE	CAGATGAAGGCCTCTTCCTGCCACCATCAGTTTTTAGTCTATCTGTCTATACTCATCTAC	NONHSAT071147	http://noncode.org/show_rna.php?id=NONHSAT071147	GRCh37/hg19/Feb2009	PMID:23818866=FPKM1_group_16302_transcr	lincRNA
CUST_59353_PI429545376	0.00157918	2.23358	down	6.68561	6.85675	7.11204	7.90404	8.02273	8.20568	TCONS_00028560	humanseq6327	broadlincRNA	TCONS_00028560	linc-ARFGEF2-8		linc-ARFGEF2-8	ncRNA	chr20	46692275	46700463	+	FALSE	ATAAATATATCCAACTGCCTGGCCCATGTCAACACGCAACAATTATTTGCTAAAAGAAAT	TCONS_00028560	http://www.broadinstitute.org/genome_bio/human_lincrnas/?q=lincRNA_catalog	GRCh37/hg19/Feb2009	XLOC_013547	lincRNA
CUST_13309_PI429545380	4.85e-05	5.15416	down	8.43992	8.23212	8.57225	10.8209	10.8929	10.6277	FR100850	humanseq11362	frnadb v3.4	FR100850	Putative conserved noncoding region (RNAz)	human(hg18)	FR100850	ncRNA	chr19	55602517	55602785	+	FALSE	CTGGTCCTGGCTACTGATCCTTGCACTTCTTGGTCCTCAGTTCCTTCCTGGTCCCGTCTC	FR100850	http://www.ncrna.org/frnadb/detail.html?i_name=FR100850	GRCh37/hg19/Feb2009	RNZ17640 RNAdb v2.0	nc_conserved_region
CUST_63480_PI429545388	0.0183457	7.93723	down	3.17591	5.26101	4.01216	7.4154	6.19252	7.80708	NONHSAT076872	humanseq36757	NONCODE v4	NONHSAT076872				ncRNA	chr2	218823950	218824397	+	FALSE	ACCTTAGCATGGAACCTGGTATCTTAGCATGGAACCTTAGCATGGAACCTGGTATCTTAG	NONHSAT076872	http://noncode.org/show_rna.php?id=NONHSAT076872	GRCh37/hg19/Feb2009
CUST_33561_PI429545395	0.0148198	6.58744	up	11.1087	12.3384	12.9738	9.86111	9.72345	8.67722	NONHSAT101520	humanseq43568	NONCODE v4	NONHSAT101520	IL6ST		IL6ST	ncRNA	chr5	55251807	55256308	-	FALSE	AGAAGCAAGTGGGATCACCTATGAAGATAGACCATCTAAAGCACCAAGTTTCTGGTATAA	NONHSAT101520	http://noncode.org/show_rna.php?id=NONHSAT101520	GRCh37/hg19/Feb2009	ensembl=ENST00000506241	lincRNA
CUST_69196_PI429545402	0.00350646	5.84025	up	10.0554	9.28704	10.1205	7.5621	7.61543	6.64731	NONHSAT036994	humanseq67254	NONCODE v4	NONHSAT036994	RP11-665C16.8		RP11-665C16.8	ncRNA	chr14	55707339	55707798	-	FALSE	AAATTGTTGATGCTGCTTTGCGGGCATGCAGACGGTTAAACGATTTTGCTAGTGCAGTTG	NONHSAT036994	http://noncode.org/show_rna.php?id=NONHSAT036994	GRCh37/hg19/Feb2009	ensembl=ENST00000605294	lincRNA
CUST_56635_PI429545388	0.0017991	4.89655	up	14.9577	14.6764	15.1255	13.1126	12.6347	12.137	NONHSAT075026	humanseq36026	NONCODE v4	NONHSAT075026	AC092662.2		AC092662.2	ncRNA	chr2	156119969	156120236	-	FALSE	TCATAGTAATACCCATCATAATTGGAGGCTTTGGCAATTGACTGGTCCCCCTAATAATTG	NONHSAT075026	http://noncode.org/show_rna.php?id=NONHSAT075026	GRCh37/hg19/Feb2009	ensembl=ENST00000431457	lincRNA
CUST_74683_PI429545402	0.000166	7.24804	up	9.49177	10.0584	10.0836	7.16711	6.89348	7.00036	NONHSAT039327	humanseq67845	NONCODE v4	NONHSAT039327	LGMN		LGMN	ncRNA	chr14	93170620	93171250	-	FALSE	AGACATTTGTACGTGCTGGTCAACCTTTGTGAGAAGCCGTATCCGCTTCACAGGATAAAA	NONHSAT039327	http://noncode.org/show_rna.php?id=NONHSAT039327	GRCh37/hg19/Feb2009	ensembl=ENST00000556790	lincRNA
CUST_78853_PI429545395	0.0263724	3.34844	down	7.80543	7.83697	7.96742	9.48455	8.81054	10.5452	NONHSAT119145	humanseq48420	NONCODE v4	NONHSAT119145	GLCCI1		GLCCI1	ncRNA	chr7	8043526	8126569	+	FALSE	CAAACTTTCTGAACACCACCACCACCAATAATACTTATCAGCATCATAAAGTATCTCTTA	NONHSAT119145	http://noncode.org/show_rna.php?id=NONHSAT119145	GRCh37/hg19/Feb2009	ensembl=ENST00000489405	lincRNA
CUST_18358_PI429545380	0.0372849	10.0863	down	6.99913	8.92046	8.71884	11.8542	9.85975	12.9274	FR094785	humanseq11871	frnadb v3.4	FR094785		human(hg18)	FR094785	ncRNA	chr2	191202981	191207879	-	FALSE	AGGTACCTCCATGTTTCTTGTTTCCTTTCATCCAACCCTAACCCTAACTTCTATAAATAG	FR094785	http://www.ncrna.org/frnadb/detail.html?i_name=FR094785	GRCh37/hg19/Feb2009	ASO3787 RNAdb v2.0	antisense_RNA
CUST_40504_PI429545402	0.00820347	2.42824	up	10.8773	10.5941	10.1924	9.52623	9.35172	8.94618	NONHSAT030154	humanseq64218	NONCODE v4	NONHSAT030154	SLC25A3		SLC25A3	ncRNA	chr12	98994842	98995946	+	FALSE	CACCCTGCTGATTCTGTGGTATCTGTGTTGAATAAAGAAAAAGGTAGCAGTGCTTCTCTG	NONHSAT030154	http://noncode.org/show_rna.php?id=NONHSAT030154	GRCh37/hg19/Feb2009	ensembl=ENST00000547869	lincRNA
CUST_8200_PI429545395	0.0430978	4.947	up	8.01637	7.76971	8.25234	6.29903	6.65317	4.16657	NONHSAT095030	humanseq40866	NONCODE v4	NONHSAT095030	TBC1D14		TBC1D14	ncRNA	chr4	6995935	7003203	+	FALSE	TACCTAACTGGGAAACAATGTGGTGCTCTAGAAAAGTTCGAGATTTATGGTGGCAGGGAA	NONHSAT095030	http://noncode.org/show_rna.php?id=NONHSAT095030	GRCh37/hg19/Feb2009	ensembl=ENST00000467966	lincRNA
CUST_5020_PI429545410	0.0482747	2.07117	down	11.2522	11.3435	11.5264	12.4719	11.7701	13.0315	NONHSAT083142	humanseq80538	NONCODE v4	NONHSAT083142				ncRNA	chr22	17100506	17134580	+	FALSE	GAGTCCCATCCCATCCTCTGCCCTCTGTTGGCTGTTGTCCTCTCATCTTCATCAGGAGAA	NONHSAT083142	http://noncode.org/show_rna.php?id=NONHSAT083142	GRCh37/hg19/Feb2009	PMID:22140575=mixed_Pred33333	lincRNA
CUST_92766_PI429545384	0.0486386	4.87017	up	11.9896	10.5356	11.0612	7.53592	9.42609	9.77242	NONHSAG000986	humanseq29545	NONCODE v4	NONHSAG000986	NONHSAG000986		NONHSAG000986	ncRNA	chr1	33832894	33896615	-	FALSE	CCCAGCCCTGACTGCAAGCCAAGCACAGATGTATCTGAGGGCACAGATCTCATCTTCACG	NONHSAG000986	http://noncode.org/show_gene.php?id=NONHSAG000986	GRCh37/hg19/Feb2009	NONHSAT002279; NONHSAT002280; NONHSAT139860	lincRNA
CUST_390_PI429545395	0.0111668	10.0941	up	11.7588	11.1737	11.1458	8.60183	8.87887	6.59131	NONHSAT093946	humanseq40041	NONCODE v4	NONHSAT093946	CLDN1		CLDN1	ncRNA	chr3	190027957	190031007	-	FALSE	ATGAGGATGGCTGTCATTGGGGGTGCGATATTTCTTCTTGCAGGTCTGGCTATTTTAGTT	NONHSAT093946	http://noncode.org/show_rna.php?id=NONHSAT093946	GRCh37/hg19/Feb2009	ensembl=ENST00000490800	lincRNA
CUST_22348_PI429545402	0.0262747	4.16707	up	6.83192	7.28535	5.57417	4.91314	3.8965	4.7047	NONHSAT027689	humanseq62328	NONCODE v4	NONHSAT027689	CPNE8		CPNE8	ncRNA	chr12	39047763	39064797	-	FALSE	TTATATTGACAGAAGTGGAAACCACATACTGAGCATGGCTAGATTGGCTAAAGATGTCCT	NONHSAT027689	http://noncode.org/show_rna.php?id=NONHSAT027689	GRCh37/hg19/Feb2009	ensembl=ENST00000547417	lincRNA
CUST_25601_PI429545380	0.00143593	2.03573	down	9.16403	9.24841	8.8975	10.0371	10.0671	10.2824	FR174416	humanseq12597	frnadb v3.4	FR174416	Putative conserved noncoding region (RNAz)	human(hg18)	FR174416	ncRNA	chrX	99634025	99634254	+	FALSE	TCAGATTAGGGAAGAAGATGAATCTCCCCCTGGCCACATCATCTTCATTATTAGGACATG	FR174416	http://www.ncrna.org/frnadb/detail.html?i_name=FR174416	GRCh37/hg19/Feb2009	RNZ36121 RNAdb v2.0	nc_conserved_region
CUST_15394_PI429545402	0.00418934	4.9251	up	10.952	11.842	11.9238	9.55239	9.46455	8.80036	NONHSAT023882	humanseq61607	NONCODE v4	NONHSAT023882	TMEM123		TMEM123	ncRNA	chr11	102272655	102341115	-	FALSE	TGCAAACATAGAGAATTCTGGGCTTCCACACAACTCCAGTGCTAACTCAACAGAGACTCT	NONHSAT023882	http://noncode.org/show_rna.php?id=NONHSAT023882	GRCh37/hg19/Feb2009	ensembl=ENST00000525577	lincRNA
CUST_15354_PI429545402	0.000321	11.5494	up	6.41442	7.20371	7.10869	3.03266	3.48416	3.62075	NONHSAT023878	humanseq61603	NONCODE v4	NONHSAT023878	BIRC3		BIRC3	ncRNA	chr11	102207251	102208022	+	FALSE	TCCCACAGAAGATGTTTCAGATCTACCAGTGGAAGAACAATTGCGGAGACTACAAGAAGA	NONHSAT023878	http://noncode.org/show_rna.php?id=NONHSAT023878	GRCh37/hg19/Feb2009	ensembl=ENST00000527336	lincRNA
CUST_91917_PI429545399	0.00429828	3.53268	down	5.80181	5.03456	5.47196	7.06302	7.01358	7.69403	NONHSAT017560	humanseq59858	NONCODE v4	NONHSAT017560	OSBPL5		OSBPL5	ncRNA	chr11	3167409	3186530	-	FALSE	CTCAAAGAGTCCCACACGCCCTGGGGGTTTCCCGCAGGAAAGAACAGACTTCCCCAGAGG	NONHSAT017560	http://noncode.org/show_rna.php?id=NONHSAT017560	GRCh37/hg19/Feb2009	ensembl=ENST00000528124	lincRNA
CUST_38262_PI429545395	0.000155	6.75996	up	12.7938	12.3525	12.8602	10.0735	9.68214	9.97984	NONHSAT102820	humanseq44067	NONCODE v4	NONHSAT102820	MTND5P12		MTND5P12	ncRNA	chr5	93903165	93904614	+	FALSE	ACCCATGCTTTCTTCAAAGCCATATTATTTATATGCTCCGGATCCATTATTCATAACCTC	NONHSAT102820	http://noncode.org/show_rna.php?id=NONHSAT102820	GRCh37/hg19/Feb2009	ensembl=ENST00000502851	lincRNA
CUST_4511_PI429545406	0.000351	4.53281	down	6.51824	6.76804	6.98585	8.96228	8.68743	9.16363	NONHSAT052025	humanseq70459	NONCODE v4	NONHSAT052025	MSRB1		MSRB1	ncRNA	chr16	1990978	1991940	-	FALSE	CTATGAGAAGAATCAAGGAGATAATTGTGAAAGGTGACTCCCCTGGTCTCTGGCACATCT	NONHSAT052025	http://noncode.org/show_rna.php?id=NONHSAT052025	GRCh37/hg19/Feb2009	ensembl=ENST00000489198	lincRNA
CUST_87615_PI429545402	0.0198934	5.72546	up	7.85133	8.10119	7.68845	5.91185	6.12796	4.049	NONHSAG017023	humanseq69189	NONCODE v4	NONHSAG017023	NONHSAG017023		NONHSAG017023	ncRNA	chr15	58889364	58921663	-	FALSE	AATTGCTCTGATCATGCTAATGGCTGGATTTATTAAGATATGCAGTGTTCATACTCCAAG	NONHSAG017023	http://noncode.org/show_gene.php?id=NONHSAG017023	GRCh37/hg19/Feb2009	NONHSAT044114; NONHSAT044116; NONHSAT044117; NONHSAT044118	lincRNA
CUST_87685_PI429545402	0.0493957	2.04868	up	8.32446	8.70167	8.27771	7.90167	7.56166	6.73644	NONHSAT044136	humanseq69198	NONCODE v4	NONHSAT044136	SLTM		SLTM	ncRNA	chr15	59171630	59179323	-	FALSE	CGCGACGATTCTGAAAATGAGCTCTCTGCCAAGGTTTTAAGATAATTTATTGAAATCTCC	NONHSAT044136	http://noncode.org/show_rna.php?id=NONHSAT044136	GRCh37/hg19/Feb2009	ensembl=ENST00000493062	lincRNA
CUST_7952_PI429545402	0.00112867	12.9499	up	7.01341	7.13408	7.24097	3.05068	4.30851	2.94466	NONHSAT021952	humanseq60835	NONCODE v4	NONHSAT021952	FERMT3		FERMT3	ncRNA	chr11	63988306	63990592	+	FALSE	GCATCTCCTATGTCATGGTCAGGTTCAAGGGCAGCAGGAAAGACGAGATCCTGGGCATCG	NONHSAT021952	http://noncode.org/show_rna.php?id=NONHSAT021952	GRCh37/hg19/Feb2009	ensembl=ENST00000540554	lincRNA
CUST_46627_PI429545395	0.00234147	4.12172	up	8.67021	9.37095	9.35699	6.72318	7.21216	7.33307	NONHSAT104902	humanseq44965	NONCODE v4	NONHSAT104902	CCNG1		CCNG1	ncRNA	chr5	162870762	162873157	+	FALSE	ATGGTCTCAGACTTGGGAAAACTGCCTAATATTATGCTGTAGTGGAATTATGTTTAGATT	NONHSAT104902	http://noncode.org/show_rna.php?id=NONHSAT104902	GRCh37/hg19/Feb2009	ensembl=ENST00000509143	lincRNA
CUST_32073_PI429545410	0.00155968	16.6727	up	8.42142	9.85509	8.39695	4.63708	5.27065	4.58749	XR_242904.1	humanseq83322	RefSeq	XR_242904.1	PREDICTED: Homo sapiens microfibrillar associated protein 5 (MFAP5), transcript variant X4, misc_RNA		MFAP5	ncRNA					FALSE	TAGGTGAGGGTAGCAGTCCACAATGGAATAGAAGAAAATCCCATTATAACAAATGACAAA	XR_242904.1	http://www.ncbi.nlm.nih.gov/nuccore/XR_242904.1	GRCh37/hg19/Feb2009	gi|530399404	misc_RNA
CUST_90305_PI429545402	0.00308186	2.64905	down	6.59686	6.34332	6.03251	7.67758	7.50422	8.00732	NONHSAT047075	humanseq69470	NONCODE v4	NONHSAT047075	PARP6		PARP6	ncRNA	chr15	72541468	72542789	-	FALSE	AAGAGAGGATGGGACTGGAAATAGAGACGTAGAGTTTAACCACACACACACATCTTGCAT	NONHSAT047075	http://noncode.org/show_rna.php?id=NONHSAT047075	GRCh37/hg19/Feb2009	ensembl=ENST00000568213	lincRNA
CUST_32711_PI429545380	0.036646	2.71419	down	5.09647	5.65149	5.63043	7.04127	6.09522	7.56347	FR392898	humanseq13314	frnadb v3.4	FR392898	Putative conserved noncoding region (RNAz)	human(hg18)	FR392898	ncRNA	chr10	76435312	76435644	+	FALSE	TTCCTAATTTCCTAGGTCAGGAAAAAATTTCTTCCTGTTGTCCTGCTGTGCTTTGTCACA	FR392898	http://www.ncrna.org/frnadb/detail.html?i_name=FR392898	GRCh37/hg19/Feb2009	RNZ5108 RNAdb v2.0	nc_conserved_region
CUST_71590_PI429545380	0.049232	3.54116	down	4.95608	6.0748	5.33372	7.59448	6.18194	8.06084	ENST00000601814	humanseq17233	Ensembl	ENST00000601814	RP4-669L17.10-007		RP4-669L17.10-007	ncRNA	1	180750475	180761119	+	FALSE	TACATCCCATCTTCCTGTGAGTTTGTCTTTGTAGCATTTAACTCTAATTGCAGTTCTCAT	ENST00000601814	http://www.ensembl.org/Homo_sapiens/Transcript/Summary?t=ENST00000601814	GRCh37/hg19/Feb2009	ENSG00000237094	lincRNA
CUST_59710_PI429545384	0.00629198	2.33617	down	7.7207	7.2331	7.31606	8.7732	8.29627	8.87283	ENST00000589740	humanseq26090	Ensembl	ENST00000589740	CTD-2319I12.2-001		CTD-2319I12.2-001	ncRNA	17	58156670	58166056	+	FALSE	AAATGAACAGGGCTACCTTCTGCCTGGACTCACCCAAAAGCCGGTCTCCTGCAGCCTGAA	ENST00000589740	http://www.ensembl.org/Homo_sapiens/Transcript/Summary?t=ENST00000589740	GRCh37/hg19/Feb2009	ENSG00000267416	lincRNA
CUST_9845_PI429545410	0.014799	2.0513	down	7.83499	8.5619	8.58462	9.25112	9.42293	9.41706	NONHSAT084911	humanseq81054	NONCODE v4	NONHSAT084911	PISD		PISD	ncRNA	chr22	32021863	32026785	-	FALSE	CGCAAGTTTGGGTTCCTGTTTTAGAACTGCCACCTAAGCCCCTCTTATTTCATCTTTCCT	NONHSAT084911	http://noncode.org/show_rna.php?id=NONHSAT084911	GRCh37/hg19/Feb2009	ensembl=ENST00000479851	lincRNA
CUST_89018_PI429545399	0.00301266	4.08693	up	8.05331	6.97864	7.62695	5.61641	5.47109	5.47834	NONHSAT022613	humanseq59561	NONCODE v4	NONHSAT022613	ORAOV1		ORAOV1	ncRNA	chr11	69467843	69473198	-	FALSE	AAAGAGATACACAGAAGCGATGTGAATATTTCCAAACCGTGCCTGGAAGTCAACGGTAGC	NONHSAT022613	http://noncode.org/show_rna.php?id=NONHSAT022613	GRCh37/hg19/Feb2009	ensembl=ENST00000542515	lincRNA
CUST_1140_PI429545406	0.0411501	6.48949	up	6.9836	6.38352	7.08851	3.04062	5.86737	3.45332	NONHSAT141389	humanseq70118	NONCODE v4	NONHSAT141389	LCMT1		LCMT1	ncRNA	chr16	25151375	25172489	+	FALSE	ATCAAATGGACACATACTGGATTCAAAGAGATATGCCGTTATTGGAGCAGATCTCCGAGA	NONHSAT141389	http://noncode.org/show_rna.php?id=NONHSAT141389	GRCh37/hg19/Feb2009	ensembl=ENST00000576382	lincRNA
CUST_90508_PI429545376	0.0454666	3.46506	down	4.87233	6.87494	5.98334	8.15688	7.378	7.57437	TCONS_l2_00008962	humanseq9581	broadlincRNA	TCONS_l2_00008962	linc-HERC2-4		linc-HERC2-4	ncRNA	chr15	28954719	28972488	-	FALSE	CCTTTATTTAAGGTTCTAATTTGCTCATGTTGGGCACTTAGAACGTCAGTTTGTTGCTTT	TCONS_l2_00008962	http://www.broadinstitute.org/genome_bio/human_lincrnas/?q=TUCP_transcripts_catalog	GRCh37/hg19/Feb2009	XLOC_l2_004854	lincRNA
CUST_73705_PI429545388	0.00770014	2.64508	up	8.92505	9.66793	8.86578	7.8017	7.52813	7.919	NONHSAT087975	humanseq37817	NONCODE v4	NONHSAT087975	RP11-169K17.2		RP11-169K17.2	ncRNA	chr3	11570961	11571229	-	FALSE	AACATCGTATACTTCCAAGTATTTAACAAGTCTCCCTCATGAAAACAAGCCCTTGACCTC	NONHSAT087975	http://noncode.org/show_rna.php?id=NONHSAT087975	GRCh37/hg19/Feb2009	ensembl=ENST00000605193	lincRNA
CUST_19794_PI429545402	0.00683547	3.15974	up	8.81935	9.87087	9.61212	7.90858	7.7233	7.69105	NONHSAG009957	humanseq62064	NONCODE v4	NONHSAG009957	NONHSAG009957		NONHSAG009957	ncRNA	chr11	125439354	125454146	+	FALSE	CGGTTGTCTAACATAGAAAGGAATTGGCCTTACTACTTTGGGTTTGGTTTGCCCTTGGCT	NONHSAG009957	http://noncode.org/show_gene.php?id=NONHSAG009957	GRCh37/hg19/Feb2009	NONHSAT024957; NONHSAT024956; NONHSAT024958; NONHSAT024955; NONHSAT024959; NONHSAT024961; NONHSAT024963	lincRNA
CUST_51609_PI429545399	0.00241858	6.17668	up	6.89896	6.51562	5.90182	4.17396	3.3244	3.93755	NONHSAT136116	humanseq55506	NONCODE v4	NONHSAT136116	PRKX		PRKX	ncRNA	chrX	3526665	3530322	-	FALSE	AAAGAACTGCACCTAAGCAGACCAGAAGCAAAATGTCTTCTTCACGGCATAAGGACATCT	NONHSAT136116	http://noncode.org/show_rna.php?id=NONHSAT136116	GRCh37/hg19/Feb2009	ensembl=ENST00000462736	lincRNA
CUST_3004_PI429545399	0.0308973	4.6297	up	8.91012	8.9487	9.59001	7.55106	7.6059	5.65913	NONHSAG048528	humanseq50330	NONCODE v4	NONHSAG048528	NONHSAG048528		NONHSAG048528	ncRNA	chr7	107531607	107545834	+	FALSE	TATAGGTTCTGGTCCTGGAGGATATGTTGCTGCTATTAAAGCTGCCCAGTTAGGCTTCAA	NONHSAG048528	http://noncode.org/show_gene.php?id=NONHSAG048528	GRCh37/hg19/Feb2009	NONHSAT122718; NONHSAT122719; NONHSAT122720; NONHSAT122721	lincRNA
CUST_2589_PI429545380	0.00124543	6.66607	down	5.37895	5.4852	6.27902	8.68412	8.57437	8.09519	TCONS_l2_00018314	humanseq10283	broadlincRNA	TCONS_l2_00018314	linc-MICAL3-3		linc-MICAL3-3	ncRNA	chr22	18761201	18830912	-	FALSE	CAGAATTTCCAGTGGTCCATTTACCTGCCTTCGTCGCCAGAGCGAGAGGTGCAGATCGTC	TCONS_l2_00018314	http://www.broadinstitute.org/genome_bio/human_lincrnas/?q=TUCP_transcripts_catalog	GRCh37/hg19/Feb2009	XLOC_l2_009456	lincRNA
CUST_18575_PI429545388	0.0456521	2.45839	down	7.98888	8.0495	8.25941	9.42967	8.60984	10.1514	NONHSAT008398	humanseq31981	NONCODE v4	NONHSAT008398				ncRNA	chr1	184726197	184726468	+	FALSE	TTCCAGAACCTTCTAGTTAGCAGAAGTTATCCTCTCTCTGTGCCTCCATGGTATTCTGTG	NONHSAT008398	http://noncode.org/show_rna.php?id=NONHSAT008398	GRCh37/hg19/Feb2009	PMID:23818866=FPKM1_group_1827_transcri	lincRNA
CUST_3452_PI429545402	0.0175643	3.24261	down	7.92363	7.48337	8.30734	9.87725	10.0488	8.87971	NONHSAT018792	humanseq60364	NONCODE v4	NONHSAT018792	PAMR1		PAMR1	ncRNA	chr11	35456115	35457773	-	FALSE	ACCAGCTATACTCAGCGGCCTTCAGCAAGCAGAAACTGCAGAGTGCCCCTACCAAGAAGC	NONHSAT018792	http://noncode.org/show_rna.php?id=NONHSAT018792	GRCh37/hg19/Feb2009	ensembl=ENST00000531219	lincRNA
CUST_54995_PI429545410	0.0303407	2.23103	up	8.45484	9.16363	8.98095	7.94966	8.02822	7.1484	XR_247516.1	humanseq85639	RefSeq	XR_247516.1	PREDICTED: Homo sapiens uncharacterized LOC101930591 (LOC101930591), misc_RNA		LOC101930591	ncRNA	HG1211_PATCH				FALSE	TTTACCATATCTCATTGGGTCAAAGCTGTTCATGGAACAAGAAGATGTAGGTCTTGGAGA	XR_247516.1	http://www.ncbi.nlm.nih.gov/nuccore/XR_247516.1	GRCh37/hg19/Feb2009	gi|530355262	misc_RNA
CUST_78861_PI429545399	0.0171832	2.07421	up	8.76227	8.41656	8.46084	7.62161	7.8403	7.02006	NONHSAG006260	humanseq58483	NONCODE v4	NONHSAG006260	NONHSAG006260		NONHSAG006260	ncRNA	chr10	76970562	76980728	+	FALSE	TACTGGGACCTTGGAGACCAAATACAAGTGGTGTGAGTATGGTCTGACTTTCACAGAAAA	NONHSAG006260	http://noncode.org/show_gene.php?id=NONHSAG006260	GRCh37/hg19/Feb2009	NONHSAT014081; NONHSAT014082; NONHSAT014083	lincRNA
CUST_52431_PI429545406	0.0119972	2.18795	down	6.29848	6.4765	6.96627	7.5838	8.03615	7.51004	NONHSAT058827	humanseq75466	NONCODE v4	NONHSAT058827	TTR		TTR	ncRNA	chr18	29171839	29173508	+	FALSE	TGAAAAACGTAGGCAGAGGTCAAGTATGCCCTCTGAAGGATGCCCTCTTTTTGTTTTGCT	NONHSAT058827	http://noncode.org/show_rna.php?id=NONHSAT058827	GRCh37/hg19/Feb2009	ensembl=ENST00000432547	lincRNA
CUST_69690_PI429545395	0.0443383	2.824	up	11.2156	11.438	11.1929	10.2897	10.3019	8.76162	NONHSAT114000	humanseq47427	NONCODE v4	NONHSAT114000	RP11-40G16.1		RP11-40G16.1	ncRNA	chr6	92525560	92526146	-	FALSE	GTACATGAAGTGTTCAGCAAAGACCAAAGATGGAGTGAGAGAGGTTTTTGAAGTGGCTGC	NONHSAT114000	http://noncode.org/show_rna.php?id=NONHSAT114000	GRCh37/hg19/Feb2009	ensembl=ENST00000406314	lincRNA
CUST_65289_PI429545395	0.00902349	3.89649	down	7.66432	6.98942	6.41854	9.25363	9.11932	8.58587	NONHSAT112873	humanseq46956	NONCODE v4	NONHSAT112873	PTK7		PTK7	ncRNA	chr6	43099451	43100289	+	FALSE	CCACCCATCATCCTGGAAGCCACACTTCACCTAGCAGAGATTGAAGACATGCCGCTATTT	NONHSAT112873	http://noncode.org/show_rna.php?id=NONHSAT112873	GRCh37/hg19/Feb2009	ensembl=ENST00000490710	lincRNA
CUST_47116_PI429545395	0.014217	2.49024	down	6.63418	6.75615	7.56738	8.1603	8.20326	8.54301	NONHSAT105065	humanseq45016	NONCODE v4	NONHSAT105065	GABRP		GABRP	ncRNA	chr5	170216146	170221392	+	FALSE	TGTTCCTTTGTACTCTACCCAAGTAGTCCCTCTCTGTGTGTTTAAAGGGGATATGCTTTC	NONHSAT105065	http://noncode.org/show_rna.php?id=NONHSAT105065	GRCh37/hg19/Feb2009	ensembl=ENST00000519137	lincRNA
CUST_7892_PI429545402	0.0329349	4.48662	up	7.2811	5.42183	5.75742	4.08923	4.55791	3.31632	NONHSAT021942	humanseq60829	NONCODE v4	NONHSAT021942				ncRNA	chr11	63918389	63919879	-	FALSE	CTGCAAGGACTTTGTCAGGCTGAAGAAGATCCCGACATGGAAGGAGATGGCGAAAGGTAG	NONHSAT021942	http://noncode.org/show_rna.php?id=NONHSAT021942	GRCh37/hg19/Feb2009
CUST_69960_PI429545376	0.00557646	20.8476	down	3.91823	3.17868	3.29289	8.44317	8.78138	6.31067	TCONS_l2_00019357	humanseq7429	broadlincRNA	TCONS_l2_00019357	linc-CNTN3-2		linc-CNTN3-2	ncRNA	chr3	75379074	75388094	-	FALSE	ATCCACCCACTGAAGTCATCTGGCTGCACAATGGGAATGAGATCCAAGAGTCAGAGGACT	TCONS_l2_00019357	http://www.broadinstitute.org/genome_bio/human_lincrnas/?q=TUCP_transcripts_catalog	GRCh37/hg19/Feb2009	XLOC_l2_010244	lincRNA
CUST_56495_PI429545399	0.0206698	7.73206	up	6.39063	6.88062	7.59356	3.94585	5.27026	2.79614	NONHSAG054674	humanseq56045	NONCODE v4	NONHSAG054674	NONHSAG054674		NONHSAG054674	ncRNA	chrX	67718876	67751812	+	FALSE	TTGTGTGACACTCGCATTATGCTGCAAAGAGACTCTGCAGATAGTGAAAAAGATGGAGGG	NONHSAG054674	http://noncode.org/show_gene.php?id=NONHSAG054674	GRCh37/hg19/Feb2009	NONHSAT137372; NONHSAT137373; NONHSAT137374; NONHSAT137375	lincRNA
CUST_22811_PI429545380	0.0337911	2.50803	down	4.50308	5.78907	5.62428	6.44198	6.63808	6.81602	FR231372	humanseq12318	frnadb v3.4	FR231372	Putative conserved noncoding region (RNAz)	human(hg18)	FR231372	ncRNA	chr8	93875349	93875614	+	FALSE	AAGCAAGATGACTCTTGGTCATTGTCTTAATGATATGGGTCTCCTGGCCATAGTCAGAAT	FR231372	http://www.ncrna.org/frnadb/detail.html?i_name=FR231372	GRCh37/hg19/Feb2009	RNZ32891 RNAdb v2.0	nc_conserved_region
CUST_92425_PI429545384	0.0387042	2.58631	up	6.28477	6.51956	5.68505	5.52741	4.57541	4.27387	NONHSAT002212	humanseq29510	NONCODE v4	NONHSAT002212	ZBTB8OS		ZBTB8OS	ncRNA	chr1	33087430	33116126	-	FALSE	GTAGAAACCCAAGGAGATGACTTACAGTCTCTTCTGTTTCACTTTTTGGATGAATGGCTT	NONHSAT002212	http://noncode.org/show_rna.php?id=NONHSAT002212	GRCh37/hg19/Feb2009	ensembl=ENST00000478041	lincRNA
CUST_35435_PI429545406	0.0308257	2.19014	up	8.81092	8.95532	9.01987	8.20034	8.07188	7.12082	NONHSAT053721	humanseq73691	NONCODE v4	NONHSAT053721				ncRNA	chr17	40684208	40684423	+	FALSE	TCGTTGGAATATACGTTGCACATTTATGGCGATTCTGAATGTGAGAGCAGATTTCTGCCA	NONHSAT053721	http://noncode.org/show_rna.php?id=NONHSAT053721	GRCh37/hg19/Feb2009	PMID:23040067=HI-LNC1108	lincRNA
CUST_78334_PI429545410	0.0127882	3.04087	up	7.12126	7.14573	7.95612	6.01279	6.10068	5.2962	NR_037570.2	humanseq87986	RefSeq	NR_037570.2	Homo sapiens NFS1 cysteine desulfurase (NFS1), transcript variant 2, non-coding RNA		NFS1	ncRNA		34256609	34287287	-	FALSE	AGATGGTTCAGGATGGCATTGACCTCAAGAGCATCAAGTGGACCCAACACTAGAAGAATA	NR_037570.2	http://www.ncbi.nlm.nih.gov/nuccore/NR_037570.2	GRCh37/hg19/Feb2009	gi|312222767	non-coding RNA
CUST_28972_PI429545406	0.0317832	2.16703	down	7.59042	7.27633	7.46735	8.53143	7.9997	9.15013	NONHSAT146143	humanseq73021	NONCODE v4	NONHSAT146143				ncRNA	chr17	18004607	18020910	-	FALSE	GTAATGCTTTGGAAGCCCTCTGTTCTCTTCCCCAGAGGGACCACAATATATAAAAGTTTC	NONHSAT146143	http://noncode.org/show_rna.php?id=NONHSAT146143	GRCh37/hg19/Feb2009	TO BE PUBLISHED=TCONS_00016329	lincRNA
CUST_88987_PI429545388	0.0220029	4.29854	up	7.47266	7.39711	7.92022	5.89752	6.18516	4.39577	NONHSAT092427	humanseq39441	NONCODE v4	NONHSAT092427	ZBTB38		ZBTB38	ncRNA	chr3	141087145	141113299	+	FALSE	TGCCAACAGTTGAACCAAGACTCTGAGGCTGATATGCAATGTCACTTACAACATTAATCA	NONHSAT092427	http://noncode.org/show_rna.php?id=NONHSAT092427	GRCh37/hg19/Feb2009	ensembl=ENST00000513619	lincRNA
CUST_6714_PI429545410	0.047471	2.6955	up	6.32564	5.33022	5.69607	3.54374	4.60728	4.90925	NONHSAT083694	humanseq80720	NONCODE v4	NONHSAT083694	YDJC		YDJC	ncRNA	chr22	21982377	21984301	-	FALSE	CAAACACCTTCACCACTGGGGCAGTGGGGAGAGATGGCTATATTAATAAAATAACGTGTG	NONHSAT083694	http://noncode.org/show_rna.php?id=NONHSAT083694	GRCh37/hg19/Feb2009	ensembl=ENST00000464015	lincRNA
CUST_77418_PI429545376	0.0182205	2.59681	up	5.9656	5.98631	6.78627	5.33579	4.65608	4.61607	TCONS_l2_00025880	humanseq8216	broadlincRNA	TCONS_l2_00025880	linc-ZNF713-1		linc-ZNF713-1	ncRNA	chr7	55827935	55846856	+	FALSE	TCCTAATATCTGGTGGCTTTAGGAGTATTATAGAGCATGTTGCTTCAAAGCTCAATATCC	TCONS_l2_00025880	http://www.broadinstitute.org/genome_bio/human_lincrnas/?q=TUCP_transcripts_catalog	GRCh37/hg19/Feb2009	XLOC_l2_013411	lincRNA
CUST_23279_PI429545406	0.0146353	9.28949	up	7.78373	5.49948	7.07551	3.35008	4.3332	3.02864	NONHSAT144709	humanseq72425	NONCODE v4	NONHSAT144709				ncRNA	chr17	289772	292354	-	FALSE	TTTTTTGTCTTAGGGGGACTGTGTTAAGTTCAGACAAATCATGCTGGGTGTGTAGAGAGT	NONHSAT144709	http://noncode.org/show_rna.php?id=NONHSAT144709	GRCh37/hg19/Feb2009
CUST_86493_PI429545395	0.0027331	2.56833	down	5.05381	5.74268	5.44478	6.8603	6.784	6.67946	NONHSAT119880	humanseq49211	NONCODE v4	NONHSAT119880				ncRNA	chr7	30563993	30618926	-	FALSE	TCTTAAAAGAATATTGGCAGAGAAACAGCCTTGGTGTTCCAGCAGGAGTGAAGAGGAACA	NONHSAT119880	http://noncode.org/show_rna.php?id=NONHSAT119880	GRCh37/hg19/Feb2009
CUST_63457_PI429545376	0.000239	3.13089	down	7.37542	7.74781	7.55847	9.25922	9.05548	9.30673	TCONS_l2_00001496	humanseq6750	broadlincRNA	TCONS_l2_00001496	linc-FCGR1B-10		linc-FCGR1B-10	ncRNA	chr1	143211527	143275032	-	FALSE	ATGAGGAGTCTGTTGAAGATGATTCCGTGGAGAGCAGGATGGTGGTGACATTTCTCATAT	TCONS_l2_00001496	http://www.broadinstitute.org/genome_bio/human_lincrnas/?q=TUCP_transcripts_catalog	GRCh37/hg19/Feb2009	XLOC_l2_001089	lincRNA
CUST_52523_PI429545380	0.0193668	2.74075	down	6.73343	7.1464	7.70844	8.31702	8.47068	9.16427	FR201287	humanseq15308	frnadb v3.4	FR201287		human(hg18)	FR201287	ncRNA	chr6	170352592	170352792	-	FALSE	GGCCGACTGAGAAAATTTCCAAGTGTTCCCTCACCTCACACTCAAAATGCTTGCATTTCA	FR201287	http://www.ncrna.org/frnadb/detail.html?i_name=FR201287	GRCh37/hg19/Feb2009	RNS1855 RNAdb v2.0	nc_conserved_region
CUST_42822_PI429545384	0.000821	10.9697	down	8.63196	8.91759	8.08189	12.3693	11.4231	12.2054	ENST00000452514	humanseq24356	Ensembl	ENST00000452514	MEG3-023		MEG3-023	ncRNA	14	101295948	101311855	+	FALSE	AATGTTCAGGACGAATAATTTATGGTCAGTGAAAATCCAGGCCCCAGTGAGATTCGAGTG	ENST00000452514	http://www.ensembl.org/Homo_sapiens/Transcript/Summary?t=ENST00000452514	GRCh37/hg19/Feb2009	ENSG00000214548	lincRNA
CUST_26983_PI429545402	0.00974679	5.64367	down	5.96355	7.33309	7.21003	9.82131	9.42777	8.74749	NONHSAG010392	humanseq62802	NONCODE v4	NONHSAG010392	NONHSAG010392		NONHSAG010392	ncRNA	chr12	8085242	8088783	-	FALSE	ATTTTGAAGGTTTTGTTGGCTGAAAAAGCTGTTTCTGGAATCACCCCTAGATCTTTCTTG	NONHSAG010392	http://noncode.org/show_gene.php?id=NONHSAG010392	GRCh37/hg19/Feb2009	NONHSAT026277; NONHSAT026278	lincRNA
CUST_14497_PI429545395	0.0476179	2.18421	up	7.4566	8.09947	7.86468	7.13364	6.91923	5.98655	NONHSAT097033	humanseq41538	NONCODE v4	NONHSAT097033	2017-09-11		2017-09-11	ncRNA	chr4	77952049	77960479	+	FALSE	CAGCAATCTGGGGCCCAGCAAACCAAGAAAGACAAGGATAAGAAAAACTTCTTCTTTATG	NONHSAT097033	http://noncode.org/show_rna.php?id=NONHSAT097033	GRCh37/hg19/Feb2009	ensembl=ENST00000513697	lincRNA
CUST_62822_PI429545395	0.0163339	5.58419	up	7.20223	6.44943	6.64854	4.33464	5.26536	3.25615	NONHSAT108838	humanseq46693	NONCODE v4	NONHSAT108838	VARS		VARS	ncRNA	chr6	31749134	31750197	-	FALSE	TCCCCTTATCCATTTTGGGCTGGCCCAACCAGTCAGAAGACCTGAGTGTGTTCTACCCCG	NONHSAT108838	http://noncode.org/show_rna.php?id=NONHSAT108838	GRCh37/hg19/Feb2009	ensembl=ENST00000461874	lincRNA
CUST_6979_PI429545380	0.0390617	2.76376	down	7.3077	7.06061	7.35151	8.90228	7.80065	9.41679	FR026155	humanseq10725	frnadb v3.4	FR026155	Putative conserved noncoding region (RNAz)	human(hg18)	FR026155	ncRNA	chr1	56929933	56930266	+	FALSE	GGTCATAAAAGCTAGTTTTTATGGATGCTTCCCTGCGTCTCCTGGTGGGTGGTTAGAAAT	FR026155	http://www.ncrna.org/frnadb/detail.html?i_name=FR026155	GRCh37/hg19/Feb2009	RNZ2242 RNAdb v2.0	nc_conserved_region
CUST_57319_PI429545406	0.00833672	2.69452	up	7.11994	7.0417	7.11462	6.11061	5.76635	5.10922	NONHSAT060863	humanseq75986	NONCODE v4	NONHSAT060863	TIMM44		TIMM44	ncRNA	chr19	7992708	7996266	-	FALSE	TAGGCCATGATTTCTGGAGAGCTTGACATTCTCAAAGACTGGTGCTATGAAGCTACTTAC	NONHSAT060863	http://noncode.org/show_rna.php?id=NONHSAT060863	GRCh37/hg19/Feb2009	ensembl=ENST00000598481	lincRNA
CUST_67894_PI429545410	0.00772229	2.28412	down	7.17873	7.65582	7.52143	8.46048	8.43909	9.03133	NR_104139.1	humanseq86934	RefSeq	NR_104139.1	Homo sapiens long intergenic non-protein coding RNA 1081 (LINC01081), non-coding RNA		LINC01081	ncRNA	16	86259185	86319853	-	FALSE	CATCAGATGTGGCATTGATCATCATCTACTTAACAAACGAGGCTCCCCTTTCAATGCACT	NR_104139.1	http://www.ncbi.nlm.nih.gov/nuccore/NR_104139.1	GRCh37/hg19/Feb2009	gi|537544667	non-coding RNA
CUST_15997_PI429545380	0.00277596	2.25562	down	7.16725	6.85193	6.59573	7.93939	8.17119	8.0249	FR342471	humanseq11633	frnadb v3.4	FR342471	Hoxa 11 antisense RNA (Hoxa 11-AS)		FR342471	ncRNA					FALSE	TTCTCAGGAGCTCCACAGCGCGGGCCATCTCCAGAAAACTGTCTTTCAGCTTGTGCCTGA	FR342471	http://www.ncrna.org/frnadb/detail.html?i_name=FR342471	GRCh37/hg19/Feb2009	u725 NONCODE v1.0,LIT1576 RNAdb v2.0	antisense_RNA
CUST_49333_PI429545380	0.0169049	2.0484	down	5.97007	6.15842	6.83116	7.37345	7.37977	7.30992	FR338854	humanseq14985	frnadb v3.4	FR338854	Putative conserved noncoding region (RNAz)	human(hg18)	FR338854	ncRNA	chr3	129330832	129331167	+	FALSE	ATGGCCCCTTTGTGCTCTGTGAGTTGGATAATGGGCGGCATTCTCAGACGTCCAGTCATG	FR338854	http://www.ncrna.org/frnadb/detail.html?i_name=FR338854	GRCh37/hg19/Feb2009	RNZ23936 RNAdb v2.0	nc_conserved_region
CUST_19187_PI429545384	0.0491025	2.00741	down	7.36262	6.93138	7.12561	7.98081	7.66044	8.79437	ENST00000589105	humanseq21960	Ensembl	ENST00000589105	RP11-92C4.3-004		RP11-92C4.3-004	ncRNA	9	101632396	101634697	-	FALSE	TCTTGTCTTAGATTGCTTTGCACCTTCCTGTCCCTTAATTGATGTCAGGACCTGAATATA	ENST00000589105	http://www.ensembl.org/Homo_sapiens/Transcript/Summary?t=ENST00000589105	GRCh37/hg19/Feb2009	ENSG00000267026	antisense
CUST_20438_PI429545402	0.0398133	4.01017	up	8.58222	8.91301	9.83098	7.52385	7.7818	6.00958	NONHSAT025112	humanseq62135	NONCODE v4	NONHSAT025112	APLP2		APLP2	ncRNA	chr11	129939788	129979718	+	FALSE	AGGCACCAAGAGCTGCTTTGAAACAAAAGAAGAAGTTCTTCAGTACTGTCAGGAGGTAAG	NONHSAT025112	http://noncode.org/show_rna.php?id=NONHSAT025112	GRCh37/hg19/Feb2009	ensembl=ENST00000533532	lincRNA
CUST_7860_PI429545399	0.0178637	2.56793	up	7.3104	7.17078	6.68548	5.67819	5.19205	6.21459	NONHSAT124150	humanseq50845	NONCODE v4	NONHSAT124150	GIMAP5		GIMAP5	ncRNA	chr7	150419340	150439470	+	FALSE	GCTGAAGGTAGATCAGAAGATAACTTGTCTGCAACACCACCGGCATTGAGGATTATCCTA	NONHSAT124150	http://noncode.org/show_rna.php?id=NONHSAT124150	GRCh37/hg19/Feb2009	ensembl=ENST00000498181	lincRNA
CUST_26253_PI429545388	0.0215029	2.99877	up	6.63718	7.74443	6.57129	5.77294	5.36221	5.06462	NONHSAT010243	humanseq32788	NONCODE v4	NONHSAT010243	NTPCR		NTPCR	ncRNA	chr1	233086359	233114497	+	FALSE	AGCCTTAATGCTGGATTGTCTGTACAAGATTAACTATCCATTGTGGCTTATCTATGCTTA	NONHSAT010243	http://noncode.org/show_rna.php?id=NONHSAT010243	GRCh37/hg19/Feb2009	ensembl=ENST00000490807	lincRNA
CUST_70060_PI429545376	0.0100868	2.29924	up	8.62525	8.03552	7.89183	7.23953	6.9242	6.78542	TCONS_l2_00019379	humanseq7441	broadlincRNA	TCONS_l2_00019379	linc-CGGBP1-3		linc-CGGBP1-3	ncRNA	chr3	90274755	90291164	-	FALSE	GCCATTCCAGACCAATGTAGTCCTCTGCCATGCAATGCAGATGGATATATGAGTTGCAAA	TCONS_l2_00019379	http://www.broadinstitute.org/genome_bio/human_lincrnas/?q=TUCP_transcripts_catalog	GRCh37/hg19/Feb2009	XLOC_l2_010268	lincRNA
CUST_10619_PI429545380	0.0108959	4.36782	up	6.69024	7.61367	6.99108	5.16689	5.52356	4.22379	FR200177	humanseq11091	frnadb v3.4	FR200177	Putative conserved noncoding region (EvoFold)	human(hg18)	FR200177	ncRNA	chr6	16299345	16299573	-	FALSE	CGAGTCTGTTTATTGAATTTTATGGTCCCTTTCTTTGATGGTGCTTGCAGGTTTTCTAGG	FR200177	http://www.ncrna.org/frnadb/detail.html?i_name=FR200177	GRCh37/hg19/Feb2009	EVF18704 RNAdb v2.0	nc_conserved_region
CUST_10542_PI429545376	0.0150946	2.5674	down	6.47973	5.7268	5.93927	7.09273	7.89528	7.23873	TCONS_00003410	humanseq1104	broadlincRNA	TCONS_00003410	linc-NXPH2-2		linc-NXPH2-2	ncRNA	chr2	140582464	140583446	-	FALSE	AGACTCTCCTGCTGGTCCAGATTTTTATTCAATACTTCTGGTGTTCAACTAAAGAAACTA	TCONS_00003410	http://www.broadinstitute.org/genome_bio/human_lincrnas/?q=lincRNA_catalog	GRCh37/hg19/Feb2009	XLOC_002339	lincRNA
CUST_29116_PI429545388	3.93e-05	2.91014	up	6.99412	6.92032	6.75558	5.32174	5.30836	5.41665	NONHSAG028467	humanseq33100	NONCODE v4	NONHSAG028467	NONHSAG028467		NONHSAG028467	ncRNA	chr2	89109984	89545062	-	FALSE	CAACGGGCAAAGTTGTGCACACTAAAATATCAAATCAAGGTGCTTGGTTTTAAAGTAAAT	NONHSAG028467	http://noncode.org/show_gene.php?id=NONHSAG028467	GRCh37/hg19/Feb2009	NONHSAT072217; NONHSAT072216; NONHSAT072221; NONHSAT072222; NONHSAT072227; NONHSAT072231; NONHSAT072228; NONHSAT072232; NONHSAT072233; NONHSAT072234; NONHSAT072236; NONHSAT072237; NONHSAT072235; NONHSAT072238; NONHSAT072239; NONHSAT072240; NONHSAT072242; NONHSAT072241; NONHSAT072243; NONHSAT072244; NONHSAT072248; NONHSAT072249; NONHSAT072250; NONHSAT072251; NONHSAT072253; NONHSAT072258; NONHSAT07…	lincRNA
CUST_52270_PI429545402	0.00679156	2.02847	up	6.74654	6.86086	6.99949	6.06424	6.00016	5.48131	NONHSAT033287	humanseq65467	NONCODE v4	NONHSAT033287	PROSER1		PROSER1	ncRNA	chr13	39585276	39586915	-	FALSE	TATCCCTGGGTTTCCTCAGAATCCTTCACAATCATCCTTGCAAGAATTACAGCATAATGC	NONHSAT033287	http://noncode.org/show_rna.php?id=NONHSAT033287	GRCh37/hg19/Feb2009	ensembl=ENST00000468017	lincRNA
CUST_9169_PI429545380	0.0107699	3.69178	down	6.08613	5.36136	6.58	7.62575	8.33567	7.71902	FR158348	humanseq10945	frnadb v3.4	FR158348	Putative conserved noncoding region (RNAz)	human(hg18)	FR158348	ncRNA	chr1	27921036	27921259	+	FALSE	AGAGAGAGAGAGAGCGAGAGCACACAAGAGTGAGCAATGTGTGTGACAGGCTGAGGCTGT	FR158348	http://www.ncrna.org/frnadb/detail.html?i_name=FR158348	GRCh37/hg19/Feb2009	RNZ1481 RNAdb v2.0	nc_conserved_region
CUST_91301_PI429545395	0.0218035	2.64064	down	5.74423	5.35536	6.55292	7.46749	7.40393	6.98375	NONHSAT121340	humanseq49725	NONCODE v4	NONHSAT121340	AUTS2		AUTS2	ncRNA	chr7	70239774	70246684	+	FALSE	AGATCCTTTCAGACCTATGTTAAGGAAACCAGGGAAGTGGTGTGCTATGCATGTTCACAT	NONHSAT121340	http://noncode.org/show_rna.php?id=NONHSAT121340	GRCh37/hg19/Feb2009	ensembl=ENST00000464768	lincRNA
CUST_82113_PI429545399	0.0341356	3.22685	up	8.30872	8.33659	8.84552	7.09105	7.50463	5.82478	NONHSAT015945	humanseq58826	NONCODE v4	NONHSAT015945	TPM4P1		TPM4P1	ncRNA	chr10	101874173	101874980	-	FALSE	AACTAAAATGTGGTGACCTGGCAGAAGAACTCAAGAATGTCACTAACAATCTGAAACCGC	NONHSAT015945	http://noncode.org/show_rna.php?id=NONHSAT015945	GRCh37/hg19/Feb2009	ensembl=ENST00000436100	lincRNA
CUST_86112_PI429545406	0.00273363	22.8235	up	9.4586	7.14147	7.88079	3.59235	3.6766	3.67455	NONHSAT079629	humanseq79110	NONCODE v4	NONHSAT079629	GLRXP		GLRXP	ncRNA	chr20	36231253	36231587	-	FALSE	TTATTGGTAAAGATTGTATAGGCGGATGCAGTGATCTAGTCACTATGTAACAGAGCAGGG	NONHSAT079629	http://noncode.org/show_rna.php?id=NONHSAT079629	GRCh37/hg19/Feb2009	ensembl=ENST00000423261	lincRNA
CUST_86393_PI429545388	0.0056249	4.58656	down	8.06313	8.01352	8.41915	10.7117	10.7825	9.59389	NONHSAG035923	humanseq39168	NONCODE v4	NONHSAG035923	NONHSAG035923		NONHSAG035923	ncRNA	chr3	123471325	123550330	-	FALSE	AGCTGGTTGCCTCGTCACACATTTCCAAAACCTCCCTCAGTGTGGATCCCTCAAGAGTTG	NONHSAG035923	http://noncode.org/show_gene.php?id=NONHSAG035923	GRCh37/hg19/Feb2009	NONHSAT091547; NONHSAT091546	lincRNA
CUST_89540_PI429545384	0.00618929	6.35019	down	3.7577	5.05534	5.39309	7.48629	7.23394	7.48629	NONHSAG000651	humanseq29204	NONCODE v4	NONHSAG000651	NONHSAG000651		NONHSAG000651	ncRNA	chr1	23735053	23745729	-	FALSE	GTATCCATTCCCAGATTATGCCTTAACCCTCTCACTTTGCAGACAACCAGGATTGGAGTT	NONHSAG000651	http://noncode.org/show_gene.php?id=NONHSAG000651	GRCh37/hg19/Feb2009	NONHSAT001518; NONHSAT001520	lincRNA
CUST_87005_PI429545399	0.00650537	3.29574	down	6.82694	7.71638	7.33205	9.27	8.60183	9.16535	NONHSAT017176	humanseq59356	NONCODE v4	NONHSAT017176	XX-2136C48.7		XX-2136C48.7	ncRNA	chr10	135505634	135505917	+	FALSE	CAACAAACTTATTTTTCCAGCAGAAGAATCCCAGACTTCTTAGAGAACCCAGTGACTTTT	NONHSAT017176	http://noncode.org/show_rna.php?id=NONHSAT017176	GRCh37/hg19/Feb2009	ensembl=ENST00000411632	lincRNA
CUST_22089_PI429545406	0.0109774	4.51323	up	7.88673	6.80461	6.79249	5.62816	4.61057	4.72261	NONHSAG021375	humanseq72305	NONCODE v4	NONHSAG021375	NONHSAG021375		NONHSAG021375	ncRNA	chr17	28002848	28257185	-	FALSE	TTCAACTAATGGTAGACAAGACACTGAAGAAAGCATCGTCCTAGGAATGGATTTCTCCTC	NONHSAG021375	http://noncode.org/show_gene.php?id=NONHSAG021375	GRCh37/hg19/Feb2009	NONHSAT052729; NONHSAT052734	lincRNA
CUST_53520_PI429545402	0.0401388	4.02463	up	6.08021	6.04971	6.25444	3.01869	4.01458	5.32453	NONHSAT033629	humanseq65604	NONCODE v4	NONHSAT033629	LCP1		LCP1	ncRNA	chr13	46733150	46756339	-	FALSE	GCAAGATCTGTTACCTAAAGCAATAAAAAATGGCCAGAGGATCAGTGTCCGATGAGGAAA	NONHSAT033629	http://noncode.org/show_rna.php?id=NONHSAT033629	GRCh37/hg19/Feb2009	ensembl=ENST00000460190	lincRNA
CUST_25271_PI429545395	0.0277325	5.24101	up	7.19366	6.07271	7.24371	4.71299	5.317	3.31056	NONHSAT101655	humanseq42698	NONCODE v4	NONHSAT101655				ncRNA	chr5	60241055	60369018	+	FALSE	TACTACATCCCGCAGTACAAGAACTGGAGAGACAAACTATTCGAGAGAAAAGAATTGTAG	NONHSAT101655	http://noncode.org/show_rna.php?id=NONHSAT101655	GRCh37/hg19/Feb2009
CUST_98032_PI429545380	0.00925149	4.69111	up	6.43368	5.87135	6.00578	4.49292	3.01714	4.11098	ENST00000511495	humanseq19925	Ensembl	ENST00000511495	CTC-281B15.1-007		CTC-281B15.1-007	ncRNA	5	80505920	80597316	-	FALSE	TATTCTGTAGGAAGTCTGCTGGAACTGGCGTATCTCTCTGATGATGTGTGATATCTAACA	ENST00000511495	http://www.ensembl.org/Homo_sapiens/Transcript/Summary?t=ENST00000511495	GRCh37/hg19/Feb2009	ENSG00000247572	antisense
CUST_42107_PI429545388	0.0480404	2.78459	down	6.42903	6.10913	6.37899	7.78316	6.89076	8.67562	NONHSAT070522	humanseq34466	NONCODE v4	NONHSAT070522				ncRNA	chr2	46908200	46911684	+	FALSE	TTGTGCTCCATTCTTCCTGGCTCTCAACATCTTCCCGCATAAGAAATCAGTTTCCTGAGA	NONHSAT070522	http://noncode.org/show_rna.php?id=NONHSAT070522	GRCh37/hg19/Feb2009
CUST_38403_PI429545410	0.0317954	2.30011	down	5.56833	6.55349	5.80079	7.23807	6.7632	7.52644	XR_249757.1	humanseq83963	RefSeq	XR_249757.1	PREDICTED: Homo sapiens uncharacterized LOC101930267 (LOC101930267), transcript variant X2, misc_RNA		LOC101930267	ncRNA					FALSE	GATAATTGGTGTTTCTTACAAATCAACGGCTTGTCTCCACACATCAAGGTGAGAAAATCA	XR_249757.1	http://www.ncbi.nlm.nih.gov/nuccore/XR_249757.1	GRCh37/hg19/Feb2009	gi|530358506	misc_RNA
CUST_65562_PI429545402	0.0032213	2.3288	up	8.75731	8.96041	8.7994	7.76297	7.83933	7.25606	NONHSAT036023	humanseq66870	NONCODE v4	NONHSAT036023	NEDD8		NEDD8	ncRNA	chr14	24686225	24701537	-	FALSE	TGATGAGAAGACAGCAGCTGATTACAAGATTTTAGGTGGTTCAGTCCTTCACCTGGTGTT	NONHSAT036023	http://noncode.org/show_rna.php?id=NONHSAT036023	GRCh37/hg19/Feb2009	ensembl=ENST00000526430	lincRNA
CUST_5899_PI429545388	0.0300566	3.78821	up	7.08917	7.26398	7.3077	5.78323	5.96783	4.14525	NONHSAT004786	humanseq30633	NONCODE v4	NONHSAT004786	RTCA		RTCA	ncRNA	chr1	100731771	100740399	+	FALSE	TATGACCTGAAGGCCTCAACATTTATCTGGACTGGAAATGATTCGAGATTTGTGTGATGG	NONHSAT004786	http://noncode.org/show_rna.php?id=NONHSAT004786	GRCh37/hg19/Feb2009	ensembl=ENST00000498617	lincRNA
CUST_83935_PI429545399	0.000479	9.93879	up	6.88105	6.78081	6.00308	3.0269	3.54364	3.15519	NONHSAT016425	humanseq59028	NONCODE v4	NONHSAT016425	TCF7L2		TCF7L2	ncRNA	chr10	114917795	114925919	+	FALSE	ATTTTGTGCCATGTGGCTACATTAGTTGATGTTTATCGAGTTCATTGGTCAATATTTGAC	NONHSAT016425	http://noncode.org/show_rna.php?id=NONHSAT016425	GRCh37/hg19/Feb2009	ensembl=ENST00000476887	lincRNA
CUST_75473_PI429545402	0.0175181	3.66978	up	7.74237	7.45941	7.31794	5.18863	6.55909	5.1449	NONHSAG015831	humanseq67927	NONCODE v4	NONHSAG015831	NONHSAG015831		NONHSAG015831	ncRNA	chr14	97008519	97019869	+	FALSE	AGTTTATAGGCAAGCAATAAACAGCAAGATGTTTGAGGTGGATATGAAAATTGCTGCAAT	NONHSAG015831	http://noncode.org/show_gene.php?id=NONHSAG015831	GRCh37/hg19/Feb2009	NONHSAT039539; NONHSAT039540	lincRNA
CUST_11350_PI429545402	0.0341333	2.46223	down	8.38047	7.98601	8.11247	9.49226	8.76077	10.1258	NONHSAT022692	humanseq61185	NONCODE v4	NONHSAT022692	AP000867.14		AP000867.14	ncRNA	chr11	71279725	71279980	+	FALSE	TCTCAGTGCAGTTGCTGCAAACTCTGCTGCTGCTCCTCAGGCTGTGAATCAACCTGCTCC	NONHSAT022692	http://noncode.org/show_rna.php?id=NONHSAT022692	GRCh37/hg19/Feb2009	ensembl=ENST00000511464	lincRNA
CUST_46805_PI429545410	0.00870001	3.06315	up	6.30774	6.87854	6.79429	5.08445	5.52019	4.53088	XR_243110.1	humanseq84811	RefSeq	XR_243110.1	PREDICTED: Homo sapiens ceroid-lipofuscinosis, neuronal 6, late infantile, variant (CLN6), transcript variant X4, misc_RNA		CLN6	ncRNA	15				FALSE	TTCACCAAAGGCATTCTGCTAGATCGACTCCTTTGAGCTGCTCTACTATTATGATGAGTA	XR_243110.1	http://www.ncbi.nlm.nih.gov/nuccore/XR_243110.1	GRCh37/hg19/Feb2009	gi|530406148	misc_RNA
CUST_54237_PI429545402	0.0256281	2.66072	up	7.98128	8.75244	8.33094	7.40208	7.1495	6.27762	NONHSAT033767	humanseq65683	NONCODE v4	NONHSAT033767	SPRYD7		SPRYD7	ncRNA	chr13	50505153	50509889	-	FALSE	GAGGTTGTTTAGCCAGCGCACCTTTACATCAAAACAAAAGCTATTTTGAATTCAAAATCC	NONHSAT033767	http://noncode.org/show_rna.php?id=NONHSAT033767	GRCh37/hg19/Feb2009	ensembl=ENST00000492258	lincRNA
CUST_75308_PI429545395	0.0105361	2.08141	down	7.11811	7.57165	7.4315	8.2693	8.81154	8.21313	NONHSAT115461	humanseq48047	NONCODE v4	NONHSAT115461				ncRNA	chr6	148038903	148100385	+	FALSE	TTTTGCTGTGGCTACTTTTAATTTTATAGAATCCATTTTTGTTGAGGCCCTCCTCATAGG	NONHSAT115461	http://noncode.org/show_rna.php?id=NONHSAT115461	GRCh37/hg19/Feb2009
CUST_37016_PI429545399	6.4e-05	2.07351	up	8.43765	8.57843	8.37414	7.40816	7.40809	7.41775	NONHSAT131012	humanseq53948	NONCODE v4	NONHSAT131012	RNF38		RNF38	ncRNA	chr9	36369719	36401195	-	FALSE	ATAATTCCATTAGTCAAGATGAAAACTATCACCATCTCCCTTACGCACAGCAGCAAGCAA	NONHSAT131012	http://noncode.org/show_rna.php?id=NONHSAT131012	GRCh37/hg19/Feb2009	ensembl=ENST00000484621	lincRNA
CUST_61721_PI429545402	0.00100179	5.8626	up	9.26479	8.69718	9.38417	6.90415	6.59888	6.1885	NONHSAT036721	humanseq66479	NONCODE v4	NONHSAT036721	LRR1		LRR1	ncRNA	chr14	50067129	50074227	+	FALSE	GATGTATAAACTGTTGTTTAATTACGTGAGAAACATCTTCAGTGGCCAAGGAAACTGTCC	NONHSAT036721	http://noncode.org/show_rna.php?id=NONHSAT036721	GRCh37/hg19/Feb2009	ensembl=ENST00000557531	lincRNA
CUST_65999_PI429545384	0.0094056	2.67879	down	5.49641	4.99545	5.95983	6.94184	6.68119	7.09342	ENST00000589751	humanseq26739	Ensembl	ENST00000589751	CTC-543D15.3-001		CTC-543D15.3-001	ncRNA	19	9609354	9620755	+	FALSE	GAGGTATCAAGGGGTCGGCTCAGTGCCTGGGTGGGCAAGAGAGAAATGGACCCACAGAGA	ENST00000589751	http://www.ensembl.org/Homo_sapiens/Transcript/Summary?t=ENST00000589751	GRCh37/hg19/Feb2009	ENSG00000267273	lincRNA
CUST_697_PI429545399	0.00127502	8.82528	up	5.89552	5.72922	6.91279	3.27504	2.89173	2.94584	NONHSAG048289	humanseq50079	NONCODE v4	NONHSAG048289	NONHSAG048289		NONHSAG048289	ncRNA	chr7	97846072	97852286	-	FALSE	CATGTGCAGTGACCATTTCTCAGAGCAGGACTTGCAAAGAGGCTTTAATTTCAAAAGTGA	NONHSAG048289	http://noncode.org/show_gene.php?id=NONHSAG048289	GRCh37/hg19/Feb2009	NONHSAT122181; NONHSAT122182	lincRNA
CUST_10522_PI429545402	0.0422663	2.44201	up	7.22934	7.69003	7.77012	6.23973	6.99177	5.5938	NONHSAT022495	humanseq61099	NONCODE v4	NONHSAT022495	TCIRG1		TCIRG1	ncRNA	chr11	67810789	67811702	+	FALSE	CTCATCTCCTACTGGGGTGAGCAGATCGGACAGAAGATCCGCAAGATCACGGACTGCTTC	NONHSAT022495	http://noncode.org/show_rna.php?id=NONHSAT022495	GRCh37/hg19/Feb2009	ensembl=ENST00000527530	lincRNA
CUST_57518_PI429545402	0.0289094	83.5106	up	14.4234	13.3274	14.0547	5.82315	11.3183	5.51246	NONHSAT034730	humanseq66042	NONCODE v4	NONHSAT034730				ncRNA	chr13	95286322	95286899	+	FALSE	TGACATTGACTCCTCAGCCAAGCATATTATCAACTGTCGGAAACTAGGTTTTCCCATAGT	NONHSAT034730	http://noncode.org/show_rna.php?id=NONHSAT034730	GRCh37/hg19/Feb2009
CUST_26903_PI429545402	0.0161433	2.77041	up	7.86139	7.46947	7.8324	6.52554	6.66253	5.5649	NONHSAT026263	humanseq62794	NONCODE v4	NONHSAT026263	RP11-444J21.2		RP11-444J21.2	ncRNA	chr12	7759429	7759927	+	FALSE	GTAAATACTACCAGGAAAGTAATAGTCCAACAGACAGTTGTGCAGCATTTCACAAGTGGA	NONHSAT026263	http://noncode.org/show_rna.php?id=NONHSAT026263	GRCh37/hg19/Feb2009	ensembl=ENST00000544818	lincRNA
CUST_64586_PI429545380	0.0054132	2.28282	down	6.08422	6.00288	6.04509	7.13748	6.91874	7.64841	FR298541	humanseq16524	frnadb v3.4	FR298541	Putative conserved noncoding region (RNAz)	human(hg18)	FR298541	ncRNA	chr19	46804093	46804373	+	FALSE	CTGGCTCCTTCTATGGAAGAAGCAGCCCAGCCACAGAGGATTACAGAGCCCAGCTGCCTG	FR298541	http://www.ncrna.org/frnadb/detail.html?i_name=FR298541	GRCh37/hg19/Feb2009	RNZ17536 RNAdb v2.0	nc_conserved_region
CUST_8845_PI429545376	0.011934	2.12789	down	7.31194	7.79661	7.99792	8.57544	8.73606	9.06325	TCONS_00003712	humanseq927	broadlincRNA	TCONS_00003712	linc-CEP68-1		linc-CEP68	ncRNA	chr2	65257848	65265912	+	FALSE	TGAGTATCTCTGATTTGGTTAATTTCTTGCTGGCACCCTCTCTACGTCTCTGCCATCTGT	TCONS_00003712	http://www.broadinstitute.org/genome_bio/human_lincrnas/?q=lincRNA_catalog	GRCh37/hg19/Feb2009	XLOC_001500	lincRNA
CUST_39967_PI429545388	0.00789069	6.8552	up	7.9056	7.59963	8.83689	5.67734	5.83816	4.49504	NONHSAT069896	humanseq34236	NONCODE v4	NONHSAT069896	AC104698.1		AC104698.1	ncRNA	chr2	30481192	30482893	+	FALSE	GTTGTATGAGAAAGTTGGCCTTTGGACTTAGGATTTCTTATTGTAGCTAAGAGCCATCTG	NONHSAT069896	http://noncode.org/show_rna.php?id=NONHSAT069896	GRCh37/hg19/Feb2009	ensembl=ENST00000541067	lincRNA
CUST_32593_PI429545410	0.0173289	3.16651	up	6.97761	6.07474	6.88317	4.96777	5.53264	4.44643	XR_241677.1	humanseq83374	RefSeq	XR_241677.1	PREDICTED: Homo sapiens quinoid dihydropteridine reductase (QDPR), transcript variant X2, misc_RNA		QDPR	ncRNA					FALSE	TAGGGTTAAGTGTGCAAGATAACTACTCGTGAGTATTCAGAATGTTGTTCCTAATAAATG	XR_241677.1	http://www.ncbi.nlm.nih.gov/nuccore/XR_241677.1	GRCh37/hg19/Feb2009	gi|530376351	misc_RNA
CUST_34017_PI429545388	0.0091969	2.06437	down	6.20207	6.7744	6.21556	7.54241	7.57613	7.2106	NONHSAG030106	humanseq33605	NONCODE v4	NONHSAG030106	NONHSAG030106		NONHSAG030106	ncRNA	chr2	191745598	191770002	+	FALSE	TGACATCATAAAATGAGAGGGCTTCAGACAGACCTGTGTTCCTCACATTTACATACCTGC	NONHSAG030106	http://noncode.org/show_gene.php?id=NONHSAG030106	GRCh37/hg19/Feb2009	NONHSAT076102; NONHSAT076104; NONHSAT076106	lincRNA
CUST_58402_PI429545399	0.00449173	2.08201	up	6.77602	7.08652	7.22953	5.77529	6.20572	5.93714	NONHSAT137910	humanseq56274	NONCODE v4	NONHSAT137910	TRMT2B		TRMT2B	ncRNA	chrX	100290611	100292528	-	FALSE	TTGGAGAGATGGGAACGTTGTCTGTGTGCAGTCTAATCATCTGAAAAACATCCCTGAGAA	NONHSAT137910	http://noncode.org/show_rna.php?id=NONHSAT137910	GRCh37/hg19/Feb2009	ensembl=ENST00000488615	lincRNA
CUST_8782_PI429545402	0.00781352	7.31819	up	11.9625	11.6474	11.8391	8.12068	8.66499	10.0488	NONHSAT022155	humanseq60920	NONCODE v4	NONHSAT022155	SCYL1		SCYL1	ncRNA	chr11	65305319	65306175	+	FALSE	TGAGCCCGGCCGGCCCAGCCAGGCCATCTCACGTGTACATAATCAGAGCCACAATAAATT	NONHSAT022155	http://noncode.org/show_rna.php?id=NONHSAT022155	GRCh37/hg19/Feb2009	ensembl=ENST00000532290	lincRNA
CUST_70688_PI429545388	9.53e-05	4.02632	down	5.13946	5.30243	5.02589	6.97075	7.22832	7.2971	NONHSAT091472	humanseq37505	NONCODE v4	NONHSAT091472	POLQ		POLQ	ncRNA	chr3	121240417	121252057	-	FALSE	CTTCCTAATTTGGAGCTTGTGGCTTCCTGGTTGAATGCTGAACTCTACCATACCGACTTT	NONHSAT091472	http://noncode.org/show_rna.php?id=NONHSAT091472	GRCh37/hg19/Feb2009	ensembl=ENST00000488282	lincRNA
CUST_19736_PI429545388	3.6e-05	19.28	up	6.72078	7.25623	7.40146	2.90237	2.90447	2.76455	NONHSAT008643	humanseq32108	NONCODE v4	NONHSAT008643	PTPRC		PTPRC	ncRNA	chr1	198608202	198673003	+	FALSE	AAACTCTTGGCATTTGGCTTTGCCTTTCTGGACACAGAAGTATTTGTGACAGGGCAAAGC	NONHSAT008643	http://noncode.org/show_rna.php?id=NONHSAT008643	GRCh37/hg19/Feb2009	ensembl=ENST00000462363	lincRNA
CUST_38151_PI429545395	0.00480139	2.60445	up	5.98555	6.33777	6.68714	4.68427	5.10541	5.07784	NONHSAT102765	humanseq44055	NONCODE v4	NONHSAT102765	RAB5CP2		RAB5CP2	ncRNA	chr5	90772198	90772835	+	FALSE	ATGTGAATGAAATTTTCATGGCAATAGCTGAGAAACTTCCCAAGAACAAGCCCCAGAATG	NONHSAT102765	http://noncode.org/show_rna.php?id=NONHSAT102765	GRCh37/hg19/Feb2009	ensembl=ENST00000505368	lincRNA
CUST_2470_PI429545410	0.0425016	2.53825	down	6.76443	6.71295	7.07671	8.44075	7.33489	8.80994	NONHSAT082395	humanseq80273	NONCODE v4	NONHSAT082395	LINC00322		LINC00322	ncRNA	chr21	44742088	44751919	-	FALSE	GTGGGTCTGCTGGGCTGTCCTTGTCTTGAAAACATTGTATTTTTGACTCCTATAAAGTAG	NONHSAT082395	http://noncode.org/show_rna.php?id=NONHSAT082395	GRCh37/hg19/Feb2009	TO BE PUBLISHED=TCONS_00024905;ensembl=ENST00000450205;refseq=NR_103713	lincRNA
CUST_38705_PI429545406	0.00200267	6.3942	down	3.819	3.75901	3.19413	5.84937	6.06656	6.8865	NONHSAG022164	humanseq74031	NONCODE v4	NONHSAG022164	NONHSAG022164		NONHSAG022164	ncRNA	chr17	48248789	48258539	-	FALSE	CTGTGACCCACACAGAATTCTGGTAGCCTCTGAGGTCACCACAGAGATAACCTCACCAAC	NONHSAG022164	http://noncode.org/show_gene.php?id=NONHSAG022164	GRCh37/hg19/Feb2009	NONHSAT054599; NONHSAT054598; NONHSAT054600	lincRNA
CUST_56223_PI429545376	0.0346952	2.42706	down	5.59958	6.19176	6.06773	7.21475	6.60956	7.8724	TCONS_00026325	humanseq5984	broadlincRNA	TCONS_00026325	linc-PIK3C3-4		linc-PIK3C3-4	ncRNA	chr18	35461780	35462430	+	FALSE	CTGCTGCTTTAATGTAACTCTTCTGCAGTGGCTTTATGGCCCTGCTGTCCAACTTAATAA	TCONS_00026325	http://www.broadinstitute.org/genome_bio/human_lincrnas/?q=lincRNA_catalog	GRCh37/hg19/Feb2009	XLOC_012662	lincRNA
CUST_12838_PI429545388	0.0010051	2.5037	down	5.08094	5.17267	4.76201	6.16812	6.33777	6.48191	NONHSAG003045	humanseq31368	NONCODE v4	NONHSAG003045	NONHSAG003045		NONHSAG003045	ncRNA	chr1	155023157	155026468	+	FALSE	ATTCTTCTTTAAGTCTCAGCATGCAATGTGGAAGCCCCTCAGGTACCTAAGGGTCTTGAT	NONHSAG003045	http://noncode.org/show_gene.php?id=NONHSAG003045	GRCh37/hg19/Feb2009	NONHSAT006673; NONHSAT006674	lincRNA
CUST_17578_PI429545380	0.0124311	2.55072	down	5.24716	5.63451	5.65942	6.68478	6.49034	7.41868	FR300890	humanseq11792	frnadb v3.4	FR300890	Putative conserved noncoding region (RNAz)	human(hg18)	FR300890	ncRNA	chr4	122999871	123000208	+	FALSE	TGTTTCTTTATGGCCCAGTCTGCTTCTTCTTCACAGAAGAGAGTTTTTCCTACTGCTGCC	FR300890	http://www.ncrna.org/frnadb/detail.html?i_name=FR300890	GRCh37/hg19/Feb2009	RNZ25792 RNAdb v2.0	nc_conserved_region
CUST_19078_PI429545380	1.55e-05	2.7397	down	8.22207	8.08168	8.0964	9.65173	9.58982	9.52064	FR082689	humanseq11943	frnadb v3.4	FR082689	Putative conserved noncoding region (RNAz)	human(hg18)	FR082689	ncRNA	chr9	79711907	79712135	+	FALSE	TATTTCCCAAGAGAAAAATTGCTGGTCCCCACAAGTCCTTCCTTGCTGGTCATAAAACAA	FR082689	http://www.ncrna.org/frnadb/detail.html?i_name=FR082689	GRCh37/hg19/Feb2009	RNZ34166 RNAdb v2.0	nc_conserved_region
CUST_50144_PI429545406	0.0246618	2.26409	down	7.49644	6.82426	7.55709	8.66751	7.99389	8.75317	NONHSAT057154	humanseq75217	NONCODE v4	NONHSAT057154				ncRNA	chr18	7130951	7133733	-	FALSE	AAGATAGGGTTACAATCAGCAGTGTCTTCTGCCCTGGGTCATCTATATGCAGACTTTGGA	NONHSAT057154	http://noncode.org/show_rna.php?id=NONHSAT057154	GRCh37/hg19/Feb2009	PMID:23818866=FPKM1_group_13577_transcr	lincRNA
CUST_23911_PI429545380	0.0149936	2.04698	down	7.93321	8.03565	8.28468	8.98081	8.80594	9.56727	FR322177	humanseq12428	frnadb v3.4	FR322177	Putative conserved noncoding region (RNAz)	human(hg18)	FR322177	ncRNA	chr22	29508676	29508876	+	FALSE	GGAATTTGAAGACAAATATCCTTTTTCAAATTGGCTTTTCCTCCCTGCTTCTGGGAAGCG	FR322177	http://www.ncrna.org/frnadb/detail.html?i_name=FR322177	GRCh37/hg19/Feb2009	RNZ22052 RNAdb v2.0	nc_conserved_region
CUST_28057_PI429545406	0.0416284	4.20048	up	7.50446	7.2988	7.0136	5.49007	6.218	3.89713	NONHSAT145883	humanseq72926	NONCODE v4	NONHSAT145883	ZSWIM7		ZSWIM7	ncRNA	chr17	15881238	15897144	-	FALSE	GGACCTGTCAGCAGCTAAGTGTCTCTGACAAGCAGTTGACTGACATATTATTGATGGAGA	NONHSAT145883	http://noncode.org/show_rna.php?id=NONHSAT145883	GRCh37/hg19/Feb2009	ensembl=ENST00000475498	lincRNA
CUST_88045_PI429545388	0.00508692	3.66339	up	8.84327	8.94741	8.16345	6.84247	7.13952	6.35261	NONHSAT092188	humanseq39341	NONCODE v4	NONHSAT092188	RP11-91K8.4		RP11-91K8.4	ncRNA	chr3	133209667	133210349	+	FALSE	GGTCCTTCAACTACTTCTTCTACAACAAAGGGCTCAAGCAAATTGTTTTCTTCAGCCACC	NONHSAT092188	http://noncode.org/show_rna.php?id=NONHSAT092188	GRCh37/hg19/Feb2009	ensembl=ENST00000512176	lincRNA
CUST_93218_PI429545399	0.0441255	3.91039	up	8.40621	7.94781	8.09331	7.01835	6.65854	4.86851	NONHSAT017918	humanseq59995	NONCODE v4	NONHSAT017918	IPO7		IPO7	ncRNA	chr11	9431615	9436138	+	FALSE	TCCTCATCCAGAAACAGATATTCAAGATCTTCTATGCTCTTGTTCAGGTAATATCTGTGA	NONHSAT017918	http://noncode.org/show_rna.php?id=NONHSAT017918	GRCh37/hg19/Feb2009	ensembl=ENST00000528833	lincRNA
CUST_68200_PI429545380	0.00123911	3.43517	up	8.70417	8.9233	9.07637	6.79288	7.45168	7.11814	FR245723	humanseq16891	frnadb v3.4	FR245723	Putative conserved noncoding region (RNAz)	human(hg18)	FR245723	ncRNA	chr5	154195066	154195332	+	FALSE	GTGGCAGGAAGGTATATGTGGACATAGAGTATACCTGATTCTCTTTCTTCAGCCACTGAC	FR245723	http://www.ncrna.org/frnadb/detail.html?i_name=FR245723	GRCh37/hg19/Feb2009	RNZ28042 RNAdb v2.0	nc_conserved_region
CUST_29523_PI429545410	0.0456675	2.02191	down	6.66456	5.91201	6.58711	7.04109	7.2578	7.91194	XR_246038.1	humanseq83067	RefSeq	XR_246038.1	PREDICTED: Homo sapiens zinc finger, DHHC-type containing 19 (ZDHHC19), transcript variant X4, misc_RNA		ZDHHC19	ncRNA					FALSE	TCTTTTTCAGTGGCCTCTTCTTCGCATTCCCTTGCAGGTGGCTGGCTCAGAACGGGGAGT	XR_246038.1	http://www.ncbi.nlm.nih.gov/nuccore/XR_246038.1	GRCh37/hg19/Feb2009	gi|530375758	misc_RNA
CUST_68769_PI429545395	0.0330136	3.18095	down	5.73319	6.42232	5.62661	7.98594	8.12217	6.68239	NONHSAT113743	humanseq47320	NONCODE v4	NONHSAT113743				ncRNA	chr6	82367095	82402722	-	FALSE	CAATATGAGAGAGATGAAGACAATCTCCAAGAACTGAGGGAGTGACAGCAGCATTAAGAA	NONHSAT113743	http://noncode.org/show_rna.php?id=NONHSAT113743	GRCh37/hg19/Feb2009	TO BE PUBLISHED=TCONS_00033246	lincRNA
CUST_12755_PI429545388	0.0208543	6.36995	up	5.77119	6.06124	7.2877	4.79856	3.03191	3.2758	NONHSAG003040	humanseq31360	NONCODE v4	NONHSAG003040	NONHSAG003040		NONHSAG003040	ncRNA	chr1	154962689	154965587	+	FALSE	ATTTTCTGCGTCAGCTGTTTGTCCCATACTGTATCCTGTATGACCGAGGTACACATCACT	NONHSAG003040	http://noncode.org/show_gene.php?id=NONHSAG003040	GRCh37/hg19/Feb2009	NONHSAT006662; NONHSAT006663	lincRNA
CUST_91104_PI429545402	0.0344071	4.56938	up	6.61749	7.57627	8.4604	5.37698	6.12516	4.57602	NONHSAG017439	humanseq69552	NONCODE v4	NONHSAG017439	NONHSAG017439		NONHSAG017439	ncRNA	chr15	75128974	75130853	-	FALSE	ACAGATGTGAGCCATCTGGAGCAGAGGGGCACTAACCCAGGCTGACGCCAAGAATGAAGT	NONHSAG017439	http://noncode.org/show_gene.php?id=NONHSAG017439	GRCh37/hg19/Feb2009	NONHSAT047273; NONHSAT047274	lincRNA
CUST_12557_PI429545395	0.0230142	3.12783	up	6.77829	7.53558	7.77723	6.23361	5.86139	5.06061	NONHSAT096567	humanseq41337	NONCODE v4	NONHSAT096567	SRIP1		SRIP1	ncRNA	chr4	58969312	58969600	+	FALSE	CATACTGCTCAGCAAGGCATTGTGAATTTCCCATGTGATGATTTCATTCAATGGGTCATG	NONHSAT096567	http://noncode.org/show_rna.php?id=NONHSAT096567	GRCh37/hg19/Feb2009	ensembl=ENST00000489235	lincRNA
CUST_70856_PI429545402	0.0438743	2.9316	up	6.27521	6.31344	6.28763	5.70299	4.65951	3.85872	NONHSAT037399	humanseq67428	NONCODE v4	NONHSAT037399	CTD-2014B16.1		CTD-2014B16.1	ncRNA	chr14	66346309	66347788	-	FALSE	AGAGTTTCCTGAACAAGATGAGACAGATCTATCAGATTGGTTGGTGACTCCCTAGGAACC	NONHSAT037399	http://noncode.org/show_rna.php?id=NONHSAT037399	GRCh37/hg19/Feb2009	ensembl=ENST00000555712	lincRNA
CUST_46175_PI429545402	0.0464032	2.01304	up	14.7915	14.5532	14.4523	13.1485	13.3629	14.2575	NONHSAT031858	humanseq64814	NONCODE v4	NONHSAT031858				ncRNA	chr12	127650467	127650935	+	FALSE	TGCTCTGCTACGTACGAAACCCCGACCCAGAAGCAAGTCGTCTACGAATGGTTTAGCGCC	NONHSAT031858	http://noncode.org/show_rna.php?id=NONHSAT031858	GRCh37/hg19/Feb2009
CUST_11676_PI429545395	0.0142208	2.49093	up	6.91008	6.04847	6.1064	4.99655	5.32041	4.79795	NONHSAG037899	humanseq41239	NONCODE v4	NONHSAG037899	NONHSAG037899		NONHSAG037899	ncRNA	chr4	48833076	48863263	+	FALSE	ATTAAGGAATAAGAACAGAGAGTCATATGAAGTATCTTTAACACAAAAGACTGACCCCTC	NONHSAG037899	http://noncode.org/show_gene.php?id=NONHSAG037899	GRCh37/hg19/Feb2009	NONHSAT096294; NONHSAT096295; NONHSAT096297; NONHSAT096298	lincRNA
CUST_19776_PI429545402	0.0415584	5.6097	up	7.07544	7.28592	7.46619	5.80539	5.42149	3.13689	NONHSAT024958	humanseq62063	NONCODE v4	NONHSAT024958	EI24		EI24	ncRNA	chr11	125439353	125454104	+	FALSE	TGTTGTTTTTCTGTGAAACACATACATTGGATATGGGAGGTAAAGGAGTGTCCCAGTTGC	NONHSAT024958	http://noncode.org/show_rna.php?id=NONHSAT024958	GRCh37/hg19/Feb2009	ensembl=ENST00000525737	lincRNA
CUST_35545_PI429545406	0.00951489	2.8764	up	9.84913	9.85241	10.2125	8.62764	8.85825	7.85531	NONHSAT053745	humanseq73702	NONCODE v4	NONHSAT053745	ATP5LP7		ATP5LP7	ncRNA	chr17	40799851	40800161	+	FALSE	TGCTGAATGATTTGGTGGCCACTGAGGTGTGAATGTGGTTTTATGTTGGAGAGATCACAG	NONHSAT053745	http://noncode.org/show_rna.php?id=NONHSAT053745	GRCh37/hg19/Feb2009	ensembl=ENST00000589299	lincRNA
CUST_18484_PI429545402	0.0490948	3.6171	up	8.04292	6.87252	6.22573	4.89257	5.97931	4.70479	NONHSAT024642	humanseq61925	NONCODE v4	NONHSAT024642	MCAM		MCAM	ncRNA	chr11	119180596	119181828	-	FALSE	TGTCCTCTATTTCCTCTATAAGAAGGGCAAGCTGCCGTGCAGGCGCTCAGGGAAGCAGGA	NONHSAT024642	http://noncode.org/show_rna.php?id=NONHSAT024642	GRCh37/hg19/Feb2009	ensembl=ENST00000524940	lincRNA
CUST_31316_PI429545402	0.0014986	2.83644	up	8.47512	8.08275	8.37819	7.10386	6.73578	6.58418	NONHSAT027825	humanseq63261	NONCODE v4	NONHSAT027825	ANO6		ANO6	ncRNA	chr12	45729331	45741291	+	FALSE	CTTATCTGTCATGGCCTGCAGTTAGAAGCAACAAGATCAGTAAGTACTGGTCCCTTTTCA	NONHSAT027825	http://noncode.org/show_rna.php?id=NONHSAT027825	GRCh37/hg19/Feb2009	ensembl=ENST00000551667	lincRNA
CUST_28351_PI429545380	0.0121645	5.45775	up	7.78048	7.25255	7.83971	5.59225	5.81407	4.12151	FR173727	humanseq12874	frnadb v3.4	FR173727	Putative conserved noncoding region (RNAz)	human(hg18)	FR173727	ncRNA	chr15	44853451	44853689	+	FALSE	GTTGTTGCTATCTGATTTCATAGCAGCAGTCACTAAATTGGAAACAAAAGGTTGCAACGT	FR173727	http://www.ncrna.org/frnadb/detail.html?i_name=FR173727	GRCh37/hg19/Feb2009	RNZ12447 RNAdb v2.0	nc_conserved_region
CUST_74934_PI429545410	0.0259037	3.33365	down	5.9506	4.60687	4.63675	6.75085	7.23603	6.41865	NR_073043.1	humanseq87642	RefSeq	NR_073043.1	Homo sapiens IQ motif containing with AAA domain 1 (IQCA1), transcript variant 4, non-coding RNA		IQCA1	ncRNA		237232789	237416178	-	FALSE	ATAGTCGAAGTGGTTAAAGGCGTGCTCACAGATCAGAGAATCCGGCGGCAAATTCATAAA	NR_073043.1	http://www.ncbi.nlm.nih.gov/nuccore/NR_073043.1	GRCh37/hg19/Feb2009	gi|396578184	non-coding RNA
CUST_10779_PI429545380	0.0174506	3.93372	up	5.32772	5.14453	6.01625	3.22904	4.36786	2.96392	FR309915	humanseq11108	frnadb v3.4	FR309915	Putative conserved noncoding region (RNAz)	human(hg18)	FR309915	ncRNA	chr7	44922788	44923019	+	FALSE	TAATCTTCAAGTTTTATGGTTTAAAATCCAGCCAACCAGTGGCTGTAACAGCCGAATTAG	FR309915	http://www.ncrna.org/frnadb/detail.html?i_name=FR309915	GRCh37/hg19/Feb2009	RNZ28371 RNAdb v2.0	nc_conserved_region
CUST_36482_PI429545380	0.0143129	2.08424	down	6.75799	6.41968	6.98965	7.39817	8.03159	7.91614	FR086819	humanseq13693	frnadb v3.4	FR086819	Putative conserved noncoding region (RNAz)	human(hg18)	FR086819	ncRNA	chr22	37948464	37948734	+	FALSE	TTCCACAGGCCAGCCCTTTTCCCAGAGCCTGGAATTCCAGAGGCGTTTCCGGCTCTGACA	FR086819	http://www.ncrna.org/frnadb/detail.html?i_name=FR086819	GRCh37/hg19/Feb2009	RNZ22176 RNAdb v2.0	nc_conserved_region
CUST_88021_PI429545406	0.0394582	5.13914	down	3.77623	6.09437	5.25266	7.19897	6.84444	8.16442	NONHSAT080103	humanseq79324	NONCODE v4	NONHSAT080103				ncRNA	chr20	46523124	46525664	+	FALSE	GATCTAGAGTTCTGGGGAGTTGCCGGTTCTGCCTCTCAAGTCTGAGAGTTGTTGAGCTGG	NONHSAT080103	http://noncode.org/show_rna.php?id=NONHSAT080103	GRCh37/hg19/Feb2009	TO BE PUBLISHED=TCONS_00023685	lincRNA
CUST_35685_PI429545406	0.00928645	4.46774	up	7.61427	7.86545	8.67583	6.09391	6.33393	5.24907	NONHSAT053775	humanseq73716	NONCODE v4	NONHSAT053775	PSME3		PSME3	ncRNA	chr17	40985434	40986821	+	FALSE	CAAGTGAGGCAGAAGACTTGGTGGCAAATTTTTTCCCAAAGAAGTTATTAGAACTTGATA	NONHSAT053775	http://noncode.org/show_rna.php?id=NONHSAT053775	GRCh37/hg19/Feb2009	ensembl=ENST00000592578	lincRNA
CUST_42484_PI429545402	0.0241164	2.22449	up	7.51971	7.96134	7.446	6.86634	6.66735	5.93294	NONHSAT030681	humanseq64425	NONCODE v4	NONHSAT030681	VPS29		VPS29	ncRNA	chr12	110933850	110939912	-	FALSE	GTATTAGGAGATCTGCACATCCCACACCGGTGCAACAGTTTGCCAGCTAAATTCAAAAAA	NONHSAT030681	http://noncode.org/show_rna.php?id=NONHSAT030681	GRCh37/hg19/Feb2009	ensembl=ENST00000553128	lincRNA
CUST_61425_PI429545388	0.0174734	5.65453	up	8.13191	8.67709	8.79623	6.25339	6.96037	4.89325	NONHSAT076368	humanseq36537	NONCODE v4	NONHSAT076368	CFLAR		CFLAR	ncRNA	chr2	201997752	202001137	+	FALSE	TTTTCCTCATGAAGGATTACATGGGCCGAGGCAAGATAAGCAAGGAGAAGAGTTTCTTGG	NONHSAT076368	http://noncode.org/show_rna.php?id=NONHSAT076368	GRCh37/hg19/Feb2009	ensembl=ENST00000460961	lincRNA
CUST_50728_PI429545402	0.00804296	3.49269	up	7.68074	7.27125	8.19138	6.21194	5.40435	6.11406	NONHSAT032656	humanseq65299	NONCODE v4	NONHSAT032656	AL137059.1		AL137059.1	ncRNA	chr13	28008285	28008752	-	FALSE	TTATGGGTTTCTCTCACATGTTTCAGAAGTTCCGTCCATGTTTTTGCCACAAAGGAACAT	NONHSAT032656	http://noncode.org/show_rna.php?id=NONHSAT032656	GRCh37/hg19/Feb2009	ensembl=ENST00000366409	lincRNA
CUST_46243_PI429545399	0.000837	8.82244	up	8.82403	7.99003	7.76928	5.28807	4.82179	5.04994	NONHSAG053501	humanseq54938	NONCODE v4	NONHSAG053501	NONHSAG053501		NONHSAG053501	ncRNA	chr9	130579428	130587543	-	FALSE	ATGCCAGCATTGTGGCATCCTTCGTGGAGCTACCGCTGGCCAGCATTGTCTCACTTCATG	NONHSAG053501	http://noncode.org/show_gene.php?id=NONHSAG053501	GRCh37/hg19/Feb2009	NONHSAT134851; NONHSAT134853	lincRNA
CUST_79929_PI429545406	0.0224367	3.50092	down	5.83038	7.18546	6.57221	8.61632	7.71699	8.67794	NONHSAG026744	humanseq78435	NONCODE v4	NONHSAG026744	NONHSAG026744		NONHSAG026744	ncRNA	chr19	59086908	59100862	+	FALSE	CCAACTCATTTTTTCTCAACAAACTTATTTTTCCAGCAGAAGAATCCCAGACTTCTTAGA	NONHSAG026744	http://noncode.org/show_gene.php?id=NONHSAG026744	GRCh37/hg19/Feb2009	NONHSAT068464; NONHSAT068468; NONHSAT068469; NONHSAT068470	lincRNA
CUST_55134_PI429545406	0.0358809	2.08391	up	7.67373	7.56835	8.18214	7.11401	6.94077	6.19154	NONHSAT059588	humanseq75753	NONCODE v4	NONHSAT059588	RP11-325K19.3		RP11-325K19.3	ncRNA	chr18	58163100	58163569	-	FALSE	CATGAAGAATGAAACTATGGTTGCACCAGATAAAGACTATCTCCTGATTGTGATTCAGAA	NONHSAT059588	http://noncode.org/show_rna.php?id=NONHSAT059588	GRCh37/hg19/Feb2009	ensembl=ENST00000588017	lincRNA
CUST_26243_PI429545388	0.0325847	2.07668	down	6.59448	6.68967	6.93361	7.53482	7.43015	8.41562	NONHSAT010242	humanseq32787	NONCODE v4	NONHSAT010242				ncRNA	chr1	233083861	233086369	-	FALSE	TATTATCCCAACTGTTAATGTAGGGCCTTCCACCTTGATTTATTTTGCAGTCCATATATG	NONHSAT010242	http://noncode.org/show_rna.php?id=NONHSAT010242	GRCh37/hg19/Feb2009	PMID:23040067=HI-LNC304	lincRNA
CUST_1376_PI429545380	0.0139708	2.34261	down	7.59435	6.99981	7.30051	8.45211	8.15475	8.97216	TCONS_l2_00016250	humanseq10151	broadlincRNA	TCONS_l2_00016250	linc-SLC32A1		linc-SLC32A1	ncRNA	chr20	37230530	37279882	+	FALSE	AACAAGATGACTCTGAGGAATGTTTCCACCGTGATGGCCCCTAACCTCTTTCTGCACCAA	TCONS_l2_00016250	http://www.broadinstitute.org/genome_bio/human_lincrnas/?q=TUCP_transcripts_catalog	GRCh37/hg19/Feb2009	XLOC_l2_008622	lincRNA
CUST_27861_PI429545399	0.0204567	5.98621	up	8.3923	9.13128	8.96523	6.59242	7.17335	4.9781	NONHSAG051306	humanseq52968	NONCODE v4	NONHSAG051306	NONHSAG051306		NONHSAG051306	ncRNA	chr8	133008637	133023393	+	FALSE	TACTTCTGGGCATGCCCAATACCAATCTGTCCCAGTCTATGAGATGAAGTTTCCAGATCT	NONHSAG051306	http://noncode.org/show_gene.php?id=NONHSAG051306	GRCh37/hg19/Feb2009	NONHSAT129178; NONHSAT129180	lincRNA
CUST_7927_PI429545388	0.0126374	3.0776	up	8.76054	9.54439	9.20701	7.71355	7.96813	6.96484	NONHSAT005270	humanseq30843	NONCODE v4	NONHSAT005270	CAPZA1		CAPZA1	ncRNA	chr1	113209541	113212216	+	FALSE	CACTATTATGAAGATGGCAATGTTCAGTTGGTTAGTCATAAAGATGTACAGGATTCACTA	NONHSAT005270	http://noncode.org/show_rna.php?id=NONHSAT005270	GRCh37/hg19/Feb2009	ensembl=ENST00000476820	lincRNA
CUST_89556_PI429545388	0.00832417	2.13322	up	9.11614	9.23745	8.82422	8.07798	8.22299	7.59774	NONHSAT092563	humanseq39500	NONCODE v4	NONHSAT092563	PLSCR1		PLSCR1	ncRNA	chr3	146243315	146254606	-	FALSE	TATCCTCCTCAGTATCCACCGACAGCATTCCAAGATAGATCAGATACTGATTCATCAGCA	NONHSAT092563	http://noncode.org/show_rna.php?id=NONHSAT092563	GRCh37/hg19/Feb2009	ensembl=ENST00000490745	lincRNA
CUST_64890_PI429545388	0.0050335	2.72351	up	6.41492	6.6257	6.50807	5.1343	5.47097	4.60702	NONHSAT077170	humanseq36905	NONCODE v4	NONHSAT077170	CUL3		CUL3	ncRNA	chr2	225376154	225397811	-	FALSE	GGAGAACGTCTACAATTTGGGATTAATTATTTTTCGAGATCAAGTTGTACGTTATGGGTG	NONHSAT077170	http://noncode.org/show_rna.php?id=NONHSAT077170	GRCh37/hg19/Feb2009	ensembl=ENST00000541548	lincRNA
CUST_22279_PI429545406	0.000561	3.88717	up	7.76531	8.35382	8.31183	6.15106	6.28116	6.12257	NONHSAT053252	humanseq72324	NONCODE v4	NONHSAT053252	AATF		AATF	ncRNA	chr17	35388661	35414165	+	FALSE	TCCTTAGCAAGCTACTGAGTTTCATGGCACCTATTGACCATACTACAATGAATGATGATG	NONHSAT053252	http://noncode.org/show_rna.php?id=NONHSAT053252	GRCh37/hg19/Feb2009	ensembl=ENST00000592219	lincRNA
CUST_47023_PI429545388	0.000397	5.12159	down	5.25955	5.19411	5.03134	7.56428	7.8473	7.14319	NONHSAT071803	humanseq34994	NONCODE v4	NONHSAT071803	AC005034.2		AC005034.2	ncRNA	chr2	75825196	75825685	+	FALSE	TTGGTTCCAGAACCGGCGCATGAAGTACAAGTAGGATTATGGGCCAAGGAGATGGCCTCG	NONHSAT071803	http://noncode.org/show_rna.php?id=NONHSAT071803	GRCh37/hg19/Feb2009	ensembl=ENST00000426657	lincRNA
CUST_76273_PI429545395	0.0312927	5.31268	up	7.66791	7.18306	7.0779	3.55541	6.00925	5.13588	NONHSAG045249	humanseq48147	NONCODE v4	NONHSAG045249	NONHSAG045249		NONHSAG045249	ncRNA	chr6	158293603	158296242	-	FALSE	GAGAATCAAGGAAGGCTTGGTCAGCCACTGAATTTCCACAAGAAAATTGATCTTTTCCAT	NONHSAG045249	http://noncode.org/show_gene.php?id=NONHSAG045249	GRCh37/hg19/Feb2009	NONHSAT115723; NONHSAT115724	lincRNA
CUST_70070_PI429545376	0.0113706	8.796	up	7.11827	7.48614	7.85712	3.00944	5.14438	4.89716	TCONS_l2_00019381	humanseq7442	broadlincRNA	TCONS_l2_00019381	linc-DHFRL1-1		linc-DHFRL1-1	ncRNA	chr3	94224394	94226462	-	FALSE	TGGTTCTCAGATTTATTTTGGACTATTTTGATGCCAAGTGAGTATAAGAGCTTGTACTGA	TCONS_l2_00019381	http://www.broadinstitute.org/genome_bio/human_lincrnas/?q=TUCP_transcripts_catalog	GRCh37/hg19/Feb2009	XLOC_l2_010269	lincRNA
CUST_66040_PI429545388	0.00645646	4.90233	up	7.03489	7.13526	6.74554	3.97081	4.62716	5.43732	NONHSAT077459	humanseq37026	NONCODE v4	NONHSAT077459	INPP5D		INPP5D	ncRNA	chr2	234070434	234077975	+	FALSE	TGGCTGGAGATCCTCAAACACTCCCTGCAAGAAATCACCAGTGTGACTTTTAAAACAGTG	NONHSAT077459	http://noncode.org/show_rna.php?id=NONHSAT077459	GRCh37/hg19/Feb2009	ensembl=ENST00000493078	lincRNA
CUST_17068_PI429545406	0.00025	14.9272	down	3.56386	4.49071	4.16917	8.14092	7.64893	8.13349	NONHSAG019844	humanseq71774	NONCODE v4	NONHSAG019844	NONHSAG019844		NONHSAG019844	ncRNA	chr16	69872640	69942785	+	FALSE	AGGAAACACTTCTGTCCTTTTCACAGTGACTTATGTCTGTCTGCTTTCTACTTTGAACCC	NONHSAG019844	http://noncode.org/show_gene.php?id=NONHSAG019844	GRCh37/hg19/Feb2009	NONHSAT143373; NONHSAT143374	lincRNA
CUST_76213_PI429545402	0.00244382	3.76553	down	4.2351	4.79035	4.6931	6.75331	6.6614	6.04239	NONHSAG015927	humanseq68005	NONCODE v4	NONHSAG015927	NONHSAG015927		NONHSAG015927	ncRNA	chr14	101360441	101402816	+	FALSE	AAATTAATGAGGTTTGGGTGTTGATGTGGTTAGGGAGTATACAGATAGATAGTTGTTAGT	NONHSAG015927	http://noncode.org/show_gene.php?id=NONHSAG015927	GRCh37/hg19/Feb2009	NONHSAT039798; NONHSAT039799; NONHSAT039800; NONHSAT039801; NONHSAT039802; NONHSAT039803; NONHSAT039809; NONHSAT039812; NONHSAT039813; NONHSAT039815; NONHSAT039829	lincRNA
CUST_6371_PI429545406	0.00708068	6.28753	up	6.81665	5.96526	6.93095	4.29264	4.39052	3.07222	NONHSAT148138	humanseq70650	NONCODE v4	NONHSAT148138	DNAJA3		DNAJA3	ncRNA	chr16	4483846	4491478	+	FALSE	TATCAGCTTGCCAAGAAGTATCACCCTGACACAAATAAGGATGATCCCAAAGCCAAGGAG	NONHSAT148138	http://noncode.org/show_rna.php?id=NONHSAT148138	GRCh37/hg19/Feb2009	ensembl=ENST00000572139	lincRNA
CUST_16134_PI429545395	0.0404536	4.02951	up	7.40184	6.80382	6.94601	4.89355	6.22917	3.99713	NONHSAG038482	humanseq41718	NONCODE v4	NONHSAG038482	NONHSAG038482		NONHSAG038482	ncRNA	chr4	99943446	99966429	+	FALSE	TGTTGCTGCCGGCATGATTAAACCAGGTGTAACTACTGAAGAAATAGATCACGCTGTACA	NONHSAG038482	http://noncode.org/show_gene.php?id=NONHSAG038482	GRCh37/hg19/Feb2009	NONHSAT097512; NONHSAT097514; NONHSAT097515	lincRNA
CUST_7089_PI429545380	0.0176063	2.10366	down	8.5857	8.20896	7.80751	9.35092	9.5026	8.96735	FR135320	humanseq10736	frnadb v3.4	FR135320	Putative conserved noncoding region (RNAz)	human(hg18)	FR135320	ncRNA	chr5	141824855	141825156	+	FALSE	AAGTGCTGGGTAAGCATCTGCAACCACTAATGATGCCCCTCAAGGCCCTGGTGCTGCTCA	FR135320	http://www.ncrna.org/frnadb/detail.html?i_name=FR135320	GRCh37/hg19/Feb2009	RNZ27864 RNAdb v2.0	nc_conserved_region
CUST_22361_PI429545380	0.0154877	2.01604	down	6.74273	6.97137	7.23056	7.61392	8.04184	8.32348	FR142658	humanseq12273	frnadb v3.4	FR142658	Putative conserved noncoding region (RNAz)	human(hg18)	FR142658	ncRNA	chr11	32371676	32371916	+	FALSE	AATTACAACCCTGGGAAATAAAGATGACAGTAAATTATGCAGGCCATCCCCTGGCCTAGG	FR142658	http://www.ncrna.org/frnadb/detail.html?i_name=FR142658	GRCh37/hg19/Feb2009	RNZ6649 RNAdb v2.0	nc_conserved_region
CUST_9319_PI429545399	0.00900499	3.29232	up	9.85509	9.86111	10.5835	8.74029	8.54957	7.85249	NONHSAT124482	humanseq50999	NONCODE v4	NONHSAT124482	DNAJB6		DNAJB6	ncRNA	chr7	157174514	157175437	+	FALSE	TCGTTTTTCTCTGCGTTCAGTGGATTTCCGTCTTTTGGAAGTGGATTTTCTTCTTTTGAT	NONHSAT124482	http://noncode.org/show_rna.php?id=NONHSAT124482	GRCh37/hg19/Feb2009	ensembl=ENST00000486247	lincRNA
CUST_29879_PI429545399	0.00113121	4.23046	down	5.38783	5.40351	5.13769	7.43794	6.9631	7.77043	NONHSAT129710	humanseq53179	NONCODE v4	NONHSAT129710	MROH1		MROH1	ncRNA	chr8	145254021	145269392	+	FALSE	TGTCATCAACTCAGCTGTAATTTCATAGAATATCCTGATGTTGGTCCTGCAGTGCCCTGC	NONHSAT129710	http://noncode.org/show_rna.php?id=NONHSAT129710	GRCh37/hg19/Feb2009	ensembl=ENST00000527071	lincRNA
CUST_65220_PI429545380	0.0284712	7.76714	up	8.0478	7.88432	7.15017	5.03707	6.01364	3.15942	FR407456	humanseq16588	frnadb v3.4	FR407456	non-protein coding (noncoding) transcript	human(hg18)	FR407456	ncRNA	chr22	19948783	19951714	+	FALSE	GCCATCACCCAGCGGATGGTGGATTTCGCTGGCGTGAAGGTCAAGGTCACCCTTGTGGTT	FR407456	http://www.ncrna.org/frnadb/detail.html?i_name=FR407456	GRCh37/hg19/Feb2009	HIT000394880 H-invitational v5.0	ncRNA
CUST_9597_PI429545406	0.0148413	4.40605	up	6.84649	6.78333	6.75213	4.79566	5.47793	3.6899	NONHSAG018897	humanseq70992	NONCODE v4	NONHSAG018897	NONHSAG018897		NONHSAG018897	ncRNA	chr16	23534358	23535405	-	FALSE	GGTTTCTGAAATGAGATATGCTTCTTGGGGTCTTCAGTGAAGAGGAATAGCAAGTGAAAG	NONHSAG018897	http://noncode.org/show_gene.php?id=NONHSAG018897	GRCh37/hg19/Feb2009	NONHSAT141120; NONHSAT141121	lincRNA
CUST_91541_PI429545395	0.01132	3.52308	up	8.15677	7.40779	8.50604	6.65356	6.17653	5.79	NONHSAT121414	humanseq49754	NONCODE v4	NONHSAT121414	WBSCR22		WBSCR22	ncRNA	chr7	73108443	73112466	+	FALSE	CTGGAAAGGCACTTGCCTCTGCACTTTTCTATATTGTTCAGCTGACAAAGTAGTATTTTA	NONHSAT121414	http://noncode.org/show_rna.php?id=NONHSAT121414	GRCh37/hg19/Feb2009	ensembl=ENST00000471215	lincRNA
CUST_71554_PI429545376	0.0217981	2.17898	down	7.09335	6.34961	6.81716	7.5419	8.28741	7.80177	TCONS_l2_00021642	humanseq7595	broadlincRNA	TCONS_l2_00021642	linc-MMRN1-1		linc-MMRN1-1	ncRNA	chr4	90472506	90641106	+	FALSE	TATGGCCCTGCTGCTGAAGTTTGAGATATAAAATATGTACCTAGAGCTAATATAATGGAG	TCONS_l2_00021642	http://www.broadinstitute.org/genome_bio/human_lincrnas/?q=TUCP_transcripts_catalog	GRCh37/hg19/Feb2009	XLOC_l2_010751	lincRNA
CUST_12610_PI429545384	0.0239699	3.09674	down	5.26878	3.79581	4.03967	5.95126	6.12705	5.91819	ENST00000528407	humanseq21291	Ensembl	ENST00000528407	RP11-350N15.4-001		RP11-350N15.4-001	ncRNA	8	38279407	38283614	+	FALSE	CCTGACATCTTCTTTGCAACAAGGAACAAACGAAAACCACCAGGCAGCAAAACCTGTTAG	ENST00000528407	http://www.ensembl.org/Homo_sapiens/Transcript/Summary?t=ENST00000528407	GRCh37/hg19/Feb2009	ENSG00000255201	antisense
CUST_52445_PI429545410	0.0370351	2.17819	up	9.1379	9.4353	8.40723	8.09087	8.04872	7.47145	XR_245111.1	humanseq85382	RefSeq	XR_245111.1	PREDICTED: Homo sapiens protein tyrosine phosphatase, non-receptor type 23 (PTPN23), transcript variant X4, misc_RNA		PTPN23	ncRNA					FALSE	CTGCTCCTTTATGGGACCCGACATTTTTCAGCTCTTTGCTATTGAAATAATAAACCACCC	XR_245111.1	http://www.ncbi.nlm.nih.gov/nuccore/XR_245111.1	GRCh37/hg19/Feb2009	gi|530372238	misc_RNA
CUST_40437_PI429545399	0.0267369	5.59581	up	10.9044	8.79836	8.99513	7.09834	7.55074	6.59573	NONHSAT132869	humanseq54315	NONCODE v4	NONHSAT132869				ncRNA	chr9	90341035	90342636	+	FALSE	TTTGCCTGGGAATTGCCTCAGCTACTCTAACATTTGATCACAGTTTAGAGGCACAGTGGA	NONHSAT132869	http://noncode.org/show_rna.php?id=NONHSAT132869	GRCh37/hg19/Feb2009
CUST_44773_PI429545399	9.91e-05	12.6466	up	7.25713	6.98043	6.83585	2.99086	3.42593	3.6746	NONHSAT134466	humanseq54783	NONCODE v4	NONHSAT134466	TLR4		TLR4	ncRNA	chr9	120470474	120471257	+	FALSE	TTTAGGCAGCTATAGCTTCTTCAGTTTCCCAGAACTGCAGGTGCTGGATTTATCCAGGTA	NONHSAT134466	http://noncode.org/show_rna.php?id=NONHSAT134466	GRCh37/hg19/Feb2009	ensembl=ENST00000490685	lincRNA
CUST_6230_PI429545399	0.000359	6.8967	up	6.33864	6.55954	6.62748	4.07992	3.28658	3.80144	NONHSAT123659	humanseq50669	NONCODE v4	NONHSAT123659	PARP12		PARP12	ncRNA	chr7	139725995	139728942	-	FALSE	TTCAGAAGATCACCCTTAGTTCTTCCTCGGAAGAGTATCAGAAGGTCTGGAACCTCTTTA	NONHSAT123659	http://noncode.org/show_rna.php?id=NONHSAT123659	GRCh37/hg19/Feb2009	ensembl=ENST00000496624	lincRNA
CUST_58495_PI429545410	0.0459505	2.88192	up	7.10469	7.65898	7.34072	6.13785	6.53658	4.84888	XR_245387.1	humanseq85989	RefSeq	XR_245387.1	PREDICTED: Homo sapiens PHD finger protein 11 (PHF11), transcript variant X2, misc_RNA		PHF11	ncRNA	13				FALSE	TAAAAAACTGTAACAAGAATTACCACTTTTTCTGTGCCAAGAAGGACGACGCAGTTCCAC	XR_245387.1	http://www.ncbi.nlm.nih.gov/nuccore/XR_245387.1	GRCh37/hg19/Feb2009	gi|530402421	misc_RNA
CUST_19579_PI429545376	0.0485455	4.61776	down	5.48078	5.19197	5.88029	7.98686	6.29538	8.89238	TCONS_00008645	humanseq2067	broadlincRNA	TCONS_00008645	linc-AADAT-1		linc-AADAT-1	ncRNA	chr4	174046339	174048952	-	FALSE	TGCCTGCCTTTGTTTAATTTTGCTCTCAGACAGGCTAGCTTCATGCGTGATATGCGTAGA	TCONS_00008645	http://www.broadinstitute.org/genome_bio/human_lincrnas/?q=lincRNA_catalog	GRCh37/hg19/Feb2009	XLOC_004161	lincRNA
CUST_77318_PI429545406	0.0290708	4.43262	up	11.2672	9.11865	10.4706	8.16661	8.38165	7.86369	NONHSAT067675	humanseq78158	NONCODE v4	NONHSAT067675				ncRNA	chr19	53936975	53945402	+	FALSE	CTGCCCTGCAAAAGCTGGAAGAAGCGGGAAAAGCTGCTGATGAGAGTGAGAGAGATACAA	NONHSAT067675	http://noncode.org/show_rna.php?id=NONHSAT067675	GRCh37/hg19/Feb2009	TO BE PUBLISHED=TCONS_00018496	lincRNA
CUST_72718_PI429545388	0.0130034	4.51741	up	7.72554	7.56239	7.61924	5.6791	6.20976	4.49183	NONHSAG034325	humanseq37713	NONCODE v4	NONHSAG034325	NONHSAG034325		NONHSAG034325	ncRNA	chr3	5163977	5220654	+	FALSE	TCACACTTCAGTGGCTTATTCAGCATTCAAAATCTAGAAGAAGCTGAAGCATCTCCTGAA	NONHSAG034325	http://noncode.org/show_gene.php?id=NONHSAG034325	GRCh37/hg19/Feb2009	NONHSAT087655; NONHSAT087657; NONHSAT087658	lincRNA
CUST_1433_PI429545402	0.0352715	3.45331	up	6.17278	6.3702	6.58801	4.8146	5.4245	3.52795	NONHSAT018280	humanseq60149	NONCODE v4	NONHSAT018280	GTF2H1		GTF2H1	ncRNA	chr11	18373644	18380189	+	FALSE	TCTTTTCAAAGTATTAGACAAGAAATGGAAGCTTATACACCCAAGTTAACTCAGGTTCTC	NONHSAT018280	http://noncode.org/show_rna.php?id=NONHSAT018280	GRCh37/hg19/Feb2009	ensembl=ENST00000526282	lincRNA
CUST_67234_PI429545410	0.0176193	2.03179	down	7.43963	7.70938	7.85002	9.05213	8.76162	8.25355	NR_027383.1	humanseq86868	RefSeq	NR_027383.1	Homo sapiens A kinase (PRKA) anchor protein 17A (AKAP17A), transcript variant 2, non-coding RNA		AKAP17A	ncRNA		1710485	1721407	+	FALSE	ATGCTTTAGAGATCCATCTTTCTCCACTCACCGCAGCGTACTTGGCACTTCAGTTTCAAA	NR_027383.1	http://www.ncbi.nlm.nih.gov/nuccore/NR_027383.1	GRCh37/hg19/Feb2009	gi|225543350	non-coding RNA
CUST_92367_PI429545410	0.0107232	2.10164	down	7.60306	7.43529	7.57288	8.39263	8.36132	9.07184	uc.426+	humanseq89396	UCR	uc.426+		hg16		ncRNA	chr18				FALSE	AATAAGTTCATTTATGTCTGCAGCCTCCTCTCAGTAGCTGACTTTTTACATTTCCCAATA	uc.426+		GRCh37/hg19/Feb2009
CUST_82639_PI429545406	0.0424111	2.61095	down	4.84951	5.1398	4.93577	5.69685	6.13066	7.25128	NONHSAT078665	humanseq78737	NONCODE v4	NONHSAT078665				ncRNA	chr20	12915491	12951272	+	FALSE	TGGTTTGCTGATGACATATGTAAGGACTTTAACTCCCCTCAAGCAATCTGCTCATCTCAA	NONHSAT078665	http://noncode.org/show_rna.php?id=NONHSAT078665	GRCh37/hg19/Feb2009	TO BE PUBLISHED=TCONS_00023621	lincRNA
CUST_54043_PI429545388	0.0390065	2.58174	down	6.50281	6.32444	6.80335	7.75757	7.2557	8.72237	NONHSAT074227	humanseq35752	NONCODE v4	NONHSAT074227				ncRNA	chr2	129212505	129212973	-	FALSE	TGACTTCTCTGAGCTGCTCTTCCTACAACCAGAGCTTCCCCTGGGTTCTGGTTCAGCACA	NONHSAT074227	http://noncode.org/show_rna.php?id=NONHSAT074227	GRCh37/hg19/Feb2009
CUST_23177_PI429545399	0.00532254	6.33774	up	13.339	13.0766	13.4964	11.1419	11.0744	9.7039	NONHSAT127509	humanseq52465	NONCODE v4	NONHSAT127509	ACTBP6		ACTBP6	ncRNA	chr8	85860819	85861909	+	FALSE	ACCATGAGAAGATAGCCCAGATCATGTTTGAGACCTTCAACATCCCAGCTATGTACATGG	NONHSAT127509	http://noncode.org/show_rna.php?id=NONHSAT127509	GRCh37/hg19/Feb2009	ensembl=ENST00000520036	lincRNA
CUST_40367_PI429545399	0.00162007	3.61484	down	5.7402	6.25054	6.54534	7.98881	7.94575	8.16332	NONHSAT132864	humanseq54308	NONCODE v4	NONHSAT132864	DAPK1		DAPK1	ncRNA	chr9	90272330	90283863	+	FALSE	TATTTTCACTAATTAGGATGTCTTCAATATCTGTCTTCCATGTCTTCTTCCCTGGCTGTG	NONHSAT132864	http://noncode.org/show_rna.php?id=NONHSAT132864	GRCh37/hg19/Feb2009	ensembl=ENST00000466188	lincRNA
CUST_876_PI429545380	0.0387368	3.00463	down	5.64254	5.30772	5.71183	6.89538	6.40943	8.11884	TCONS_l2_00012753	humanseq10098	broadlincRNA	TCONS_l2_00012753	linc-USP29-3		linc-USP29-3	ncRNA	chr19	57154522	57168862	+	FALSE	AACAGGGAAAAGTATGGATTATCTCTCCATTCCTCTCTCAGGCTGATTGCCTGCAACAAG	TCONS_l2_00012753	http://www.broadinstitute.org/genome_bio/human_lincrnas/?q=TUCP_transcripts_catalog	GRCh37/hg19/Feb2009	XLOC_l2_006846	lincRNA
CUST_4342_PI429545402	0.00408851	3.80411	down	5.15869	6.15273	6.06392	7.69555	7.85573	7.60674	NONHSAT021144	humanseq60457	NONCODE v4	NONHSAT021144	CRY2		CRY2	ncRNA	chr11	45892163	45902543	+	FALSE	TGAACTGGGCCTTCCTGAGTAGTTGTGGGGCTGTGGGAGGAAATGGAACCTCAGTGTCTT	NONHSAT021144	http://noncode.org/show_rna.php?id=NONHSAT021144	GRCh37/hg19/Feb2009	ensembl=ENST00000488962	lincRNA
CUST_90405_PI429545399	0.0440084	2.40095	down	7.48099	7.55723	7.88152	8.90397	8.17985	9.62673	NONHSAG007315	humanseq59705	NONCODE v4	NONHSAG007315	NONHSAG007315		NONHSAG007315	ncRNA	chr11	499897	507195	-	FALSE	CACTGTGACGCCACTGCCTTTCCTCCTGTGACTGATCAGTGCCTTCGAGAGATACTTTAA	NONHSAG007315	http://noncode.org/show_gene.php?id=NONHSAG007315	GRCh37/hg19/Feb2009	NONHSAT017258; NONHSAT017259; NONHSAT017260	lincRNA
CUST_7034_PI429545395	0.00473845	3.18253	down	5.47701	5.09986	5.49973	7.13743	6.5276	7.4221	NONHSAT094682	humanseq40736	NONCODE v4	NONHSAT094682	SPON2		SPON2	ncRNA	chr4	1193714	1198882	-	FALSE	GTGCGCCGTTTCTCCTGGAATAACTGGAGGTGATTTCATGGAACCTGGAGGCTGGGCTTC	NONHSAT094682	http://noncode.org/show_rna.php?id=NONHSAT094682	GRCh37/hg19/Feb2009	ensembl=ENST00000515553	lincRNA
CUST_50334_PI429545406	0.00894127	4.16648	up	9.02489	8.72849	8.92173	7.15047	7.35544	5.99272	NONHSAT057205	humanseq75238	NONCODE v4	NONHSAT057205	NDUFV2		NDUFV2	ncRNA	chr18	9117523	9119564	+	FALSE	AGGCAATTGTAAAAAACTATCCAGAAGGCCATAAAGCAGCAGCTGTTCTTCCAGTCCTGG	NONHSAT057205	http://noncode.org/show_rna.php?id=NONHSAT057205	GRCh37/hg19/Feb2009	ensembl=ENST00000483511	lincRNA
CUST_146_PI429545380	0.0038244	3.90945	up	10.1574	9.19694	9.49659	7.6872	7.3535	7.90933	TCONS_l2_00012362	humanseq10016	broadlincRNA	TCONS_l2_00012362	linc-MAST3		linc-MAST3	ncRNA	chr19	18133183	18144152	+	FALSE	GCACACAAACACCTCCTAGCAAGACCTGTTGGTTAGCTGGACATGCTTTGGCAATTTTTT	TCONS_l2_00012362	http://www.broadinstitute.org/genome_bio/human_lincrnas/?q=TUCP_transcripts_catalog	GRCh37/hg19/Feb2009	XLOC_l2_006631	lincRNA
CUST_72379_PI429545395	0.0184978	2.41112	down	7.01679	7.34709	7.61625	8.30558	8.32372	9.15995	NONHSAT114697	humanseq47718	NONCODE v4	NONHSAT114697	CEP85L		CEP85L	ncRNA	chr6	118977925	118985684	-	FALSE	AATTACTGAAGTCCACTGATAGTCCCTCCTTCGTGAAGCATTCCTGAAGACCCCAGCCTG	NONHSAT114697	http://noncode.org/show_rna.php?id=NONHSAT114697	GRCh37/hg19/Feb2009	ensembl=ENST00000489276	lincRNA
CUST_61944_PI429545406	0.00597115	2.87435	down	7.97027	8.30341	8.78277	10.1649	9.6062	9.85509	NONHSAT060851	humanseq76480	NONCODE v4	NONHSAT060851	MAP2K7		MAP2K7	ncRNA	chr19	7968791	7971951	+	FALSE	TAACTGAGAGAACGAGAAAGTTGGGCCTGGTGGGTGGGTGGCCTGTGCCTATGGATCTCT	NONHSAT060851	http://noncode.org/show_rna.php?id=NONHSAT060851	GRCh37/hg19/Feb2009	ensembl=ENST00000475022	lincRNA
CUST_34616_PI429545402	0.0459824	2.63556	down	6.02186	6.97618	5.73896	7.98578	7.93051	7.01504	NONHSAG011288	humanseq63595	NONCODE v4	NONHSAG011288	NONHSAG011288		NONHSAG011288	ncRNA	chr12	54679691	54680871	+	FALSE	TTAAAGATCCAGGAGAGATGTTCAGCTACTAGGAACTGCTAGCAAGTATAGCGCGAATGG	NONHSAG011288	http://noncode.org/show_gene.php?id=NONHSAG011288	GRCh37/hg19/Feb2009	NONHSAT028615; NONHSAT028616	lincRNA
CUST_89079_PI429545406	0.0425288	2.24543	down	6.02275	5.4915	6.00399	7.12198	6.338	7.55923	NONHSAT080419	humanseq79436	NONCODE v4	NONHSAT080419	DOK5		DOK5	ncRNA	chr20	53092164	53111693	+	FALSE	CTGGCTTGATTTTTTGGCCCATGGTTCTCCCTTTATTTTACTCAATGTTCTCAAAACTAA	NONHSAT080419	http://noncode.org/show_rna.php?id=NONHSAT080419	GRCh37/hg19/Feb2009	ensembl=ENST00000491469	lincRNA
CUST_51236_PI429545399	0.00903624	5.80379	up	7.77812	8.38226	9.07303	5.10968	6.22116	6.29158	NONHSAT139213	humanseq55463	NONCODE v4	NONHSAT139213	MPP1		MPP1	ncRNA	chrX	154006997	154009871	-	FALSE	AAATTGTTCGGACAGCAGAACTTTCGCCTTTCATTGTGTTCATTGCACCTACTGACCAGG	NONHSAT139213	http://noncode.org/show_rna.php?id=NONHSAT139213	GRCh37/hg19/Feb2009	ensembl=ENST00000482757	lincRNA
CUST_82031_PI429545399	0.00642612	19.7946	down	12.0009	10.8839	9.91882	16.2968	15.0623	14.3657	NONHSAT015915	humanseq58816	NONCODE v4	NONHSAT015915				ncRNA	chr10	101190531	101199030	+	FALSE	ATTGAAAATAAAAATGACAGGTTTGAAGCAGGACAGTGGCCATGGAAGTCGAATCCACTA	NONHSAT015915	http://noncode.org/show_rna.php?id=NONHSAT015915	GRCh37/hg19/Feb2009	PMID:23040067=HI-LNC827	lincRNA
CUST_89168_PI429545380	0.0140835	4.34043	down	6.77142	5.86231	5.67758	8.5521	8.6486	7.46411	ENST00000439487	humanseq19024	Ensembl	ENST00000439487	SEMA3B-012		SEMA3B-012	ncRNA	3				FALSE	TGCCCACTGGGGGGCGCCCTCTTTTCCTACAAGTTGGAGCCAATTACACCTTCACTCAAA	ENST00000439487	http://www.ensembl.org/Homo_sapiens/Transcript/Summary?t=ENST00000439487	GRCh37/hg19/Feb2009	ENSG00000012171	protein_coding
CUST_33726_PI429545384	0.00595363	2.57567	up	6.88978	7.32668	6.90847	5.85139	5.92494	5.25376	ENST00000550926	humanseq23436	Ensembl	ENST00000550926	RP11-56G10.2-001		RP11-56G10.2-001	ncRNA	12	74931925	74932413	-	FALSE	GCACCTCAAAGCAGAATCCCAAACAAGAATCCTCTATCAGGTCTACGTAAATCTCCTGAG	ENST00000550926	http://www.ensembl.org/Homo_sapiens/Transcript/Summary?t=ENST00000550926	GRCh37/hg19/Feb2009	ENSG00000257386	antisense
CUST_42927_PI429545399	0.00776888	3.0689	up	8.2991	7.65178	7.6173	6.16158	6.68741	5.86602	NONHSAT133729	humanseq54581	NONCODE v4	NONHSAT133729	FYTTD1P1		FYTTD1P1	ncRNA	chr9	104137625	104138885	-	FALSE	ATGCCTGGAAAGAGACAGCTTTATGGAGTTATCACTGGCCTTGCATCTAGGAAAGCAACT	NONHSAT133729	http://noncode.org/show_rna.php?id=NONHSAT133729	GRCh37/hg19/Feb2009	ensembl=ENST00000424250	lincRNA
CUST_69936_PI429545384	0.0064659	4.53113	down	7.19769	6.633	6.30883	8.99146	9.40536	8.28231	ENST00000594910	humanseq27173	Ensembl	ENST00000594910	CTC-518B2.9-001		CTC-518B2.9-001	ncRNA	19	51533332	51537591	+	FALSE	GCCATTGAAAATCTTCGGTGTGGCTGCCTGGCTGAGCCCTGGAGACAGACAGGGGCATGG	ENST00000594910	http://www.ensembl.org/Homo_sapiens/Transcript/Summary?t=ENST00000594910	GRCh37/hg19/Feb2009	ENSG00000268906	antisense
CUST_7810_PI429545399	0.00114167	8.27941	up	6.53167	6.36192	5.36757	2.93836	3.0648	3.10942	NONHSAT124144	humanseq50840	NONCODE v4	NONHSAT124144				ncRNA	chr7	150270657	150271040	+	FALSE	TGTTTCTTATCATTTGTTCATTGAAGAACAGAGACCTGTCTGGAAAATCGATCTCTACAA	NONHSAT124144	http://noncode.org/show_rna.php?id=NONHSAT124144	GRCh37/hg19/Feb2009
CUST_13770_PI429545402	0.0176001	4.66227	up	9.69553	10.3404	10.641	8.42213	8.57744	7.01429	NONHSAT023453	humanseq61436	NONCODE v4	NONHSAT023453	PICALM		PICALM	ncRNA	chr11	85692226	85693228	-	FALSE	CTTGGCATCGGAAATGGAACCACTAAGAATGATGTAAATTGGAGTCAACCAGGTGAAAAG	NONHSAT023453	http://noncode.org/show_rna.php?id=NONHSAT023453	GRCh37/hg19/Feb2009	ensembl=ENST00000534375	lincRNA
CUST_70040_PI429545376	0.00555442	4.65622	up	7.2262	6.21296	6.20976	4.36761	4.7062	3.91763	TCONS_l2_00019377	humanseq7439	broadlincRNA	TCONS_l2_00019377	linc-CGGBP1-2		linc-CGGBP1-2	ncRNA	chr3	90263033	90264881	-	FALSE	AGACGGATGTATATGAGGCTGGAATTTGATGAAGCAAGGAGCTTCTGGAATAAAGGAAAT	TCONS_l2_00019377	http://www.broadinstitute.org/genome_bio/human_lincrnas/?q=TUCP_transcripts_catalog	GRCh37/hg19/Feb2009	XLOC_l2_010267	lincRNA
CUST_12688_PI429545388	0.0303989	2.4813	up	6.64423	7.05685	7.50446	5.6041	5.30913	6.35902	NONHSAT006646	humanseq31353	NONCODE v4	NONHSAT006646				ncRNA	chr1	154916564	154919219	+	FALSE	GAAGTGGCTGAAGATGAAGTCCTCAAAGTCATCTACTTCATCATCATCACCTGTCTGTTG	NONHSAT006646	http://noncode.org/show_rna.php?id=NONHSAT006646	GRCh37/hg19/Feb2009	TO BE PUBLISHED=TCONS_00001528	lincRNA
CUST_36601_PI429545395	0.0069609	2.06823	up	7.38878	7.73895	8.04276	6.72804	6.78035	6.51691	NONHSAT102303	humanseq43891	NONCODE v4	NONHSAT102303	AP3B1		AP3B1	ncRNA	chr5	77298818	77311697	-	FALSE	AATGAAACTTCTGCTGTAATCATTGCTGCACCACAGAATTTCACTCCCTCTGTGATCTTT	NONHSAT102303	http://noncode.org/show_rna.php?id=NONHSAT102303	GRCh37/hg19/Feb2009	ensembl=ENST00000520122	lincRNA
CUST_19964_PI429545402	0.0382796	4.52532	up	6.94965	5.82438	6.73023	4.89169	5.00806	3.07045	NONHSAT025006	humanseq62085	NONCODE v4	NONHSAT025006	FAM118B		FAM118B	ncRNA	chr11	126130293	126132816	+	FALSE	TAAATGGCTCATCTGCAGCACACAGTGAAATAAGAGGCTGTAGTACATGAGCGAGCTAGA	NONHSAT025006	http://noncode.org/show_rna.php?id=NONHSAT025006	GRCh37/hg19/Feb2009	ensembl=ENST00000531935	lincRNA
CUST_53125_PI429545410	0.0141042	2.31062	down	7.38486	7.82211	8.25019	9.03427	9.27963	8.76811	XR_248557.1	humanseq85450	RefSeq	XR_248557.1	PREDICTED: Homo sapiens uncharacterized LOC101927522 (LOC101927522), misc_RNA		LOC101927522	ncRNA					FALSE	CTGGGACTACTCTCATATTTGTTCCCTCCTATCCTGAGTCCTAGTGGGTTTTCATTTGCA	XR_248557.1	http://www.ncbi.nlm.nih.gov/nuccore/XR_248557.1	GRCh37/hg19/Feb2009	gi|530356817	misc_RNA
CUST_62514_PI429545410	0.0193118	2.29075	up	6.34343	6.35374	6.48956	5.69689	5.27838	4.62399	NR_104038.1	humanseq86392	RefSeq	NR_104038.1	Homo sapiens INO80 complex subunit (INO80), transcript variant 2, non-coding RNA		INO80	ncRNA		41271078	41408444	-	FALSE	GCTGTGAAGAGCCTTCCATGGTAGAGATTTCTCTTAAGAGTGTGATTTCTCATAGGGCTA	NR_104038.1	http://www.ncbi.nlm.nih.gov/nuccore/NR_104038.1	GRCh37/hg19/Feb2009	gi|528881109	non-coding RNA
CUST_3259_PI429545380	0.000812	4.73723	down	6.19526	6.66204	5.89412	8.69876	8.34925	8.43555	TCONS_l2_00017661	humanseq10351	broadlincRNA	TCONS_l2_00017661	linc-ADRBK2-2		linc-ADRBK2-2	ncRNA	chr22	25843940	25936755	+	FALSE	AGAGTGAATGAAGTGTGACTTGCAACTTGTCTGCTGTGGGTCTTTGATCTCCCCTGGCAG	TCONS_l2_00017661	http://www.broadinstitute.org/genome_bio/human_lincrnas/?q=TUCP_transcripts_catalog	GRCh37/hg19/Feb2009	XLOC_l2_009332	lincRNA
CUST_15323_PI429545410	0.0178831	8.87314	up	13.4516	15.5085	15.8598	12.0679	12.1308	11.1728	NONHSAT116907	humanseq81628	NONCODE v4	NONHSAT116907	HLA-A		HLA-A	ncRNA	chr6_dbb_hap3	1203691	1206434	+	FALSE	CTCAGGCTGCAAGCAGTGACAGTGCCCAGGGCTCTGATGTGTCTCTCACAGCTTGTAAAG	NONHSAT116907	http://noncode.org/show_rna.php?id=NONHSAT116907	GRCh37/hg19/Feb2009	ensembl=ENST00000460542	lincRNA
CUST_48864_PI429545406	0.0329782	9.35135	up	7.51461	9.01046	6.76508	6.04459	3.9932	3.57683	NONHSAG023958	humanseq75085	NONCODE v4	NONHSAG023958	NONHSAG023958		NONHSAG023958	ncRNA	chr18	56205372	56246444	-	FALSE	TCAAACTTCAACAGACTCAGTCTCCAAAGAAGGCAACACAAATTGCAAGGGAGAAGGCAT	NONHSAG023958	http://noncode.org/show_gene.php?id=NONHSAG023958	GRCh37/hg19/Feb2009	NONHSAT059512; NONHSAT059513	lincRNA
CUST_75122_PI429545406	0.0227148	3.17678	up	8.81154	8.51848	8.83489	7.34466	7.64939	6.16816	NONHSAT067211	humanseq77925	NONCODE v4	NONHSAT067211	FCGRT		FCGRT	ncRNA	chr19	50010072	50028037	+	FALSE	CCTCGTCGTCACTAACAGTCAAAAGTGGCGATGAGCACCACTACTGCTGCATTGTGCAGC	NONHSAT067211	http://noncode.org/show_rna.php?id=NONHSAT067211	GRCh37/hg19/Feb2009	ensembl=ENST00000596147	lincRNA
CUST_15753_PI429545410	0.0224652	2.0169	up	8.69762	7.82315	8.12068	7.2828	7.3417	6.98053	NONHSAG046077	humanseq81674	NONCODE v4	NONHSAG046077	NONHSAG046077		NONHSAG046077	ncRNA	chr6_mann_hap4	2056122	2056724	-	FALSE	TTAGCTACACTCTGAAGGACATTCACGATGACCAGGTAAAACTAGGCAATTGATCCTTCC	NONHSAG046077	http://noncode.org/show_gene.php?id=NONHSAG046077	GRCh37/hg19/Feb2009	NONHSAT117354; NONHSAT117353	lincRNA
CUST_67674_PI429545388	0.0218693	2.09936	up	6.59481	6.73118	7.0235	5.90929	6.04144	5.18891	NONHSAT077894	humanseq37198	NONCODE v4	NONHSAT077894	PPP1R7		PPP1R7	ncRNA	chr2	242105755	242109307	+	FALSE	AAGATTGAAAATATCAGCCATCTAACAGAGCTGCAAGAGTTCTGGGTAAGTTTAATACAC	NONHSAT077894	http://noncode.org/show_rna.php?id=NONHSAT077894	GRCh37/hg19/Feb2009	ensembl=ENST00000479821	lincRNA
CUST_15493_PI429545376	0.0197586	2.17517	down	6.41031	6.21727	6.90907	7.566	7.29857	8.03545	TCONS_00005881	humanseq1626	broadlincRNA	TCONS_00005881	linc-PLD1-1		linc-PLD1	ncRNA	chr3	171594141	171618530	-	FALSE	TGCCGCCATTTCTTCTCAGGGTCTTGCCGCCTTTCTCAAGCTCAGCCTGTGGAGTAAAGC	TCONS_00005881	http://www.broadinstitute.org/genome_bio/human_lincrnas/?q=lincRNA_catalog	GRCh37/hg19/Feb2009	XLOC_003326	lincRNA
CUST_87374_PI429545395	0.000267	122.379	up	10.2932	11.2618	10.9333	2.97477	4.68268	4.02522	NONHSAT120157	humanseq49304	NONCODE v4	NONHSAT120157	SFRP4		SFRP4	ncRNA	chr7	37946863	37949441	-	FALSE	AAGGCTATGCTTCAGTTTTTCTTTGTAAGCCATCACAAGCCATAGTGGTAGGTTTGCCCT	NONHSAT120157	http://noncode.org/show_rna.php?id=NONHSAT120157	GRCh37/hg19/Feb2009	ensembl=ENST00000478975	lincRNA
CUST_31429_PI429545399	0.000418	3.95153	up	7.29276	6.7381	7.23807	5.12022	5.01307	5.18841	NONHSAT130700	humanseq53338	NONCODE v4	NONHSAT130700				ncRNA	chr9	33025347	33039905	-	FALSE	TGGTCTACGATAAATTGGCATGCCTTCATTTAGTACACACTTGATATCTCCATGCTTGAC	NONHSAT130700	http://noncode.org/show_rna.php?id=NONHSAT130700	GRCh37/hg19/Feb2009
CUST_55055_PI429545380	0.0254302	2.2079	down	7.3551	6.9848	7.34757	8.30536	7.87973	8.93039	FR399024	humanseq15563	frnadb v3.4	FR399024	Putative conserved noncoding region (RNAz)	human(hg18)	FR399024	ncRNA	chr1	159832247	159832778	+	FALSE	TGTTAAACTTCACTTCCTCCTGGCCACATCCTCAGGGTGACAACAGTCACCTCATTTACA	FR399024	http://www.ncrna.org/frnadb/detail.html?i_name=FR399024	GRCh37/hg19/Feb2009	RNZ3488 RNAdb v2.0	nc_conserved_region
CUST_8659_PI429545384	0.0445948	3.10648	down	9.17955	8.08653	7.39674	9.74386	10.2911	9.53375	ENST00000435932	humanseq20887	Ensembl	ENST00000435932	CTB-51J22.1-001		CTB-51J22.1-001	ncRNA	7	73473906	73476614	-	FALSE	CTCCAGGAGCCACGCCGACACCAGGAACTAACCCTGCAAGATTGAGAAGAGCTGATCATT	ENST00000435932	http://www.ensembl.org/Homo_sapiens/Transcript/Summary?t=ENST00000435932	GRCh37/hg19/Feb2009	ENSG00000232415	antisense
CUST_43377_PI429545388	0.00252656	4.4786	up	8.4807	8.50662	8.93783	6.81884	6.70399	5.91318	NONHSAT070906	humanseq34601	NONCODE v4	NONHSAT070906	ATP1B3P1		ATP1B3P1	ncRNA	chr2	60962029	60962850	-	FALSE	ACGATGTGGGTTATGCTTCAGACTCAACGATGAGGTTCCAAAATACCGTGACCAGATTCT	NONHSAT070906	http://noncode.org/show_rna.php?id=NONHSAT070906	GRCh37/hg19/Feb2009	ensembl=ENST00000605365	lincRNA
CUST_6294_PI429545395	0.0321041	3.49907	up	6.3779	6.59649	6.84667	5.08417	5.56672	3.74925	NONHSAT094506	humanseq40661	NONCODE v4	NONHSAT094506	Z95704.3		Z95704.3	ncRNA	chr4	105844	107000	-	FALSE	ACCGAATCACGAGTTACTTTAAAGAAGCAGAGTTGAAGGATCTCCTTCTGCAAGTTGGCC	NONHSAT094506	http://noncode.org/show_rna.php?id=NONHSAT094506	GRCh37/hg19/Feb2009	ensembl=ENST00000511645	lincRNA
CUST_43808_PI429545402	0.0151957	2.18536	up	6.06586	5.81499	5.66624	5.03429	4.9049	4.22429	NONHSAT031019	humanseq64566	NONCODE v4	NONHSAT031019	VSIG10		VSIG10	ncRNA	chr12	118520082	118541805	-	FALSE	AGGATTGGAGGCTGTTGTCATTGGAGAAGTTCATGAGAATGTTACTCTGCACTGTGGCAA	NONHSAT031019	http://noncode.org/show_rna.php?id=NONHSAT031019	GRCh37/hg19/Feb2009	ensembl=ENST00000536905	lincRNA
CUST_32756_PI429545402	0.00592164	5.1213	up	10.8226	11.7094	11.552	9.39124	9.30975	8.31344	NONHSAT028137	humanseq63406	NONCODE v4	NONHSAT028137	TMBIM6		TMBIM6	ncRNA	chr12	50152918	50156877	+	FALSE	TCAACTCATTATTGAAAAGGCCGAACATGGAGATCAAGATTATATCTGGCACTGCATTGA	NONHSAT028137	http://noncode.org/show_rna.php?id=NONHSAT028137	GRCh37/hg19/Feb2009	ensembl=ENST00000549471	lincRNA
CUST_86825_PI429545402	0.0375636	8.49015	up	7.0417	7.77382	8.01572	3.17786	6.39304	4.00298	NONHSAT043932	humanseq69106	NONCODE v4	NONHSAT043932				ncRNA	chr15	52630007	52643678	-	FALSE	GAAAACAAAAAACTGAAGAATGAGCTAAATGAGTTGCGCAAGGCCCTCAGTGAGAAAAGT	NONHSAT043932	http://noncode.org/show_rna.php?id=NONHSAT043932	GRCh37/hg19/Feb2009
CUST_85266_PI429545395	0.0019096	6.8766	up	9.80491	9.78982	10.9432	7.34488	7.44391	7.40406	NONHSAT119523	humanseq49084	NONCODE v4	NONHSAT119523	GPNMB		GPNMB	ncRNA	chr7	23312911	23314169	+	FALSE	GCCATATTTGTCACTGTGATCTCCCTCTTGGTGTACAAAAAACACAAGGAATACAACCCA	NONHSAT119523	http://noncode.org/show_rna.php?id=NONHSAT119523	GRCh37/hg19/Feb2009	ensembl=ENST00000468723	lincRNA
CUST_44481_PI429545399	0.04625	2.62468	down	6.34708	5.95858	6.12655	7.87285	8.13685	6.59894	NONHSAT134382	humanseq54751	NONCODE v4	NONHSAT134382	DFNB31		DFNB31	ncRNA	chr9	117265830	117266619	-	FALSE	CTCTCTAGCTGAGAAGGAAGGACTGCGGGTCGGGGACCAGATTCTGCGCGTCAACGACAA	NONHSAT134382	http://noncode.org/show_rna.php?id=NONHSAT134382	GRCh37/hg19/Feb2009	ensembl=ENST00000480518	lincRNA
CUST_67970_PI429545380	0.0204598	2.22393	down	7.19657	6.784	6.72781	8.15152	7.54361	8.47259	FR035926	humanseq16867	frnadb v3.4	FR035926	Putative conserved noncoding region (RNAz)	human(hg18)	FR035926	ncRNA	chr1	154164601	154164820	+	FALSE	GATTTTAGACAATGGAAAGTGGGGGAGGGAAGAGGTTCTCCCTGACCCTGAAACTTTCCA	FR035926	http://www.ncrna.org/frnadb/detail.html?i_name=FR035926	GRCh37/hg19/Feb2009	RNZ3355 RNAdb v2.0	nc_conserved_region
CUST_89038_PI429545399	0.0187344	2.46383	down	5.25192	5.04368	4.21691	6.14782	6.35202	5.91538	NONHSAT022674	humanseq59563	NONCODE v4	NONHSAT022674	SHANK2		SHANK2	ncRNA	chr11	70885738	70951970	-	FALSE	GGCCCTCTAGAATACAGACAGTTCCTGCTCTAAGAGGCCATCTGTGAGGCTCAGTCTCCC	NONHSAT022674	http://noncode.org/show_rna.php?id=NONHSAT022674	GRCh37/hg19/Feb2009	ensembl=ENST00000482659	lincRNA
CUST_39602_PI429545380	0.0235279	2.08446	down	7.86453	8.11796	8.37388	9.07684	8.79019	9.66835	FR375392	humanseq14005	frnadb v3.4	FR375392	Putative conserved noncoding region (RNAz)	human(hg18)	FR375392	ncRNA	chr19	13168072	13168355	+	FALSE	ATTGTTTACTTAATTAAAAGTAAACAACAATTTGCCGCTGCCAGCCTCCCATTAGCTGTG	FR375392	http://www.ncrna.org/frnadb/detail.html?i_name=FR375392	GRCh37/hg19/Feb2009	RNZ17147 RNAdb v2.0	nc_conserved_region
CUST_75815_PI429545388	0.0360356	2.85752	up	8.52193	8.02321	8.28593	7.00206	7.42241	5.86231	NONHSAT088908	humanseq38042	NONCODE v4	NONHSAT088908	GLB1		GLB1	ncRNA	chr3	33062745	33065917	-	FALSE	AAGCCTTTATCCCTTGACATTTATCCAGGTGAAACAGGTAGGCCTTCAAAGGTAATGCCT	NONHSAT088908	http://noncode.org/show_rna.php?id=NONHSAT088908	GRCh37/hg19/Feb2009	ensembl=ENST00000473477	lincRNA
CUST_2093_PI429545384	0.0104252	2.01522	down	6.48191	6.88539	7.15492	7.87992	8.01873	7.65636	ENST00000519327	humanseq20216	Ensembl	ENST00000519327	CTC-340A15.2-003		CTC-340A15.2-003	ncRNA	5	163894296	163969113	+	FALSE	TATTCACCTATCAAGTCTTGGTTTCAAACACGCTCGTGAAGCCTTCGTCCTCTCTCAGTA	ENST00000519327	http://www.ensembl.org/Homo_sapiens/Transcript/Summary?t=ENST00000519327	GRCh37/hg19/Feb2009	ENSG00000241956	antisense
CUST_65347_PI429545410	0.0309007	4.43628	up	9.5729	9.15814	9.87782	7.90792	8.10884	6.14405	NR_024610.2	humanseq86680	RefSeq	NR_024610.2	Homo sapiens histidine triad nucleotide binding protein 1 (HINT1), transcript variant 2, non-coding RNA		HINT1	ncRNA		130494975	130501041	-	FALSE	TTTCTGGTGATACCCAAGAAACATATATCCCAGATTTCTGTGGCAGAAGATGATGATGAA	NR_024610.2	http://www.ncbi.nlm.nih.gov/nuccore/NR_024610.2	GRCh37/hg19/Feb2009	gi|427918120	non-coding RNA
CUST_65490_PI429545388	0.0399209	2.97166	down	5.55613	5.17657	5.54701	7.26538	6.01431	7.71383	NONHSAG030745	humanseq36969	NONCODE v4	NONHSAG030745	NONHSAG030745		NONHSAG030745	ncRNA	chr2	231554954	231565244	-	FALSE	GAGAATCTTCTTCAAGTCAGGGTGGTCTTGGCTGACTCCTGTTATTTGGGCTTGTATAAC	NONHSAG030745	http://noncode.org/show_gene.php?id=NONHSAG030745	GRCh37/hg19/Feb2009	NONHSAT077299; NONHSAT077300	lincRNA
CUST_66862_PI429545376	0.0368095	2.02949	down	6.39438	7.19719	6.85138	7.66654	7.53848	8.30127	TCONS_l2_00015634	humanseq7107	broadlincRNA	TCONS_l2_00015634				ncRNA	chr2	242823513	242919427	+	FALSE	TAGGTTGCTCGGTGCCTGGTTCTGACGCTATCCCTCAGAGCCTGTGGAAGTTGCTGATGC	TCONS_l2_00015634	http://www.broadinstitute.org/genome_bio/human_lincrnas/?q=TUCP_transcripts_catalog	GRCh37/hg19/Feb2009	XLOC_l2_007834	lincRNA
CUST_60653_PI429545402	0.0294958	2.75104	down	6.84428	6.8734	7.12392	8.88927	8.78556	7.5467	NONHSAT036868	humanseq66371	NONCODE v4	NONHSAT036868	GNG2		GNG2	ncRNA	chr14	52313951	52433758	+	FALSE	TCTTCGTATTAGTTGTTTCTGAAAGATCTATCCAGCACTCCGATGGCCAGCAACAACACC	NONHSAT036868	http://noncode.org/show_rna.php?id=NONHSAT036868	GRCh37/hg19/Feb2009	ensembl=ENST00000553299	lincRNA
CUST_61679_PI429545399	0.0187019	3.45851	up	6.78683	6.05925	5.87166	4.75089	4.89418	3.70221	NONHSAT138716	humanseq56635	NONCODE v4	NONHSAT138716	MAP7D3		MAP7D3	ncRNA	chrX	135298972	135302972	-	FALSE	GCATGAAAGACACTTCAATACAGGAAGTAGTTTCAAGACCATCTTCCAAAAGAATGACCA	NONHSAT138716	http://noncode.org/show_rna.php?id=NONHSAT138716	GRCh37/hg19/Feb2009	ensembl=ENST00000471510	lincRNA
CUST_95726_PI429545384	0.0364493	3.55658	up	12.0689	13.5653	13.848	11.7162	11.2943	10.9802	NONHSAT002940	humanseq29863	NONCODE v4	NONHSAT002940	RP11-291L19.1		RP11-291L19.1	ncRNA	chr1	45880691	45881016	+	FALSE	TGGTTATAAGGGTTCCTGCTTTCACAGAATTATTCCAGGGTTTATGTGTCCGGTTGGATG	NONHSAT002940	http://noncode.org/show_rna.php?id=NONHSAT002940	GRCh37/hg19/Feb2009	ensembl=ENST00000435399	lincRNA
CUST_92278_PI429545399	0.0303587	2.36303	down	7.48031	7.15838	7.55183	8.51352	8.08917	9.30975	NONHSAT017658	humanseq59896	NONCODE v4	NONHSAT017658	OR51A6P		OR51A6P	ncRNA	chr11	4910822	4911826	-	FALSE	ATATATGGATATCTGTCCCCATCTGCCTCATGTACTTGGTAGCCATCCTAGGCAATTGCA	NONHSAT017658	http://noncode.org/show_rna.php?id=NONHSAT017658	GRCh37/hg19/Feb2009	ensembl=ENST00000418680	lincRNA
CUST_62490_PI429545384	0.00151095	10.5639	down	3.91302	3.11097	3.20407	6.54381	7.52301	6.36444	ENST00000588204	humanseq26373	Ensembl	ENST00000588204	RP11-691H4.3-001		RP11-691H4.3-001	ncRNA	18	13362202	13366242	-	FALSE	TGAGGTCCAGCTAGAAATGTCTAGATGCATAGCTAAAGCATGGAGACTGCAATCTGAAGG	ENST00000588204	http://www.ensembl.org/Homo_sapiens/Transcript/Summary?t=ENST00000588204	GRCh37/hg19/Feb2009	ENSG00000267393	antisense
CUST_81313_PI429545402	0.0344825	2.24991	down	6.63504	7.27328	7.67263	8.49058	8.65708	7.94289	NONHSAT040654	humanseq68528	NONCODE v4	NONHSAT040654	NBEAP1		NBEAP1	ncRNA	chr15	20862966	20893737	-	FALSE	GAACTGCTACCATCTACACCACCATATGCAGAATAGGAACAGTTATTAAAGATAATGCAC	NONHSAT040654	http://noncode.org/show_rna.php?id=NONHSAT040654	GRCh37/hg19/Feb2009	ensembl=ENST00000554452	lincRNA
CUST_64918_PI429545406	0.0445205	2.98862	up	6.8655	7.23532	7.73223	5.77736	6.49627	4.82098	NONHSAT062772	humanseq76793	NONCODE v4	NONHSAT062772				ncRNA	chr19	16238761	16243130	+	FALSE	TTTCACTCTCGCCAGAGATATCAAAGCAAAAATGGACAAAAAATTGAAGGCAACAGCCCC	NONHSAT062772	http://noncode.org/show_rna.php?id=NONHSAT062772	GRCh37/hg19/Feb2009
CUST_87721_PI429545388	0.0358491	3.5065	down	6.294	7.41139	6.47754	8.87743	7.61273	9.12286	NONHSAG036074	humanseq39307	NONCODE v4	NONHSAG036074	NONHSAG036074		NONHSAG036074	ncRNA	chr3	129831339	129872436	+	FALSE	TTTTGAACTGTGAGATAAGGAAGATGATGAAAACCTCCCTAGCAGCCAGGCAAGCACAAG	NONHSAG036074	http://noncode.org/show_gene.php?id=NONHSAG036074	GRCh37/hg19/Feb2009	NONHSAT092097; NONHSAT092098; NONHSAT092099; NONHSAT092100; NONHSAT092103; NONHSAT092104	lincRNA
CUST_39557_PI429545388	0.024016	2.23808	up	7.72972	6.73349	7.21931	5.76829	6.30914	6.1183	NONHSAT069807	humanseq34194	NONCODE v4	NONHSAT069807	MRPL33		MRPL33	ncRNA	chr2	27995056	28002564	+	FALSE	AGAGGAAATGGCATGGAATCACTGCCTCCTGTGATTTGAAGGCCATTGTGAAGGAAAACA	NONHSAT069807	http://noncode.org/show_rna.php?id=NONHSAT069807	GRCh37/hg19/Feb2009	ensembl=ENST00000476552	lincRNA
CUST_23039_PI429545406	0.00277177	4.18253	up	7.88152	8.13937	8.66481	6.36012	6.39444	5.73801	NONHSAG022898	humanseq72401	NONCODE v4	NONHSAG022898	NONHSAG022898		NONHSAG022898	ncRNA	chr17	76670131	76778355	-	FALSE	GTTGGGCTTTAAAGTAGAAAGTCAGCATTTTCCTTGAGCTAAATACCTAATAACCAAAAC	NONHSAG022898	http://noncode.org/show_gene.php?id=NONHSAG022898	GRCh37/hg19/Feb2009	NONHSAT056241; NONHSAT056242; NONHSAT056244; NONHSAT056245	lincRNA
CUST_70791_PI429545406	0.0172392	3.38245	up	6.00766	5.03725	5.8323	4.12431	3.20417	4.27452	NONHSAT066278	humanseq77463	NONCODE v4	NONHSAT066278	MSRB1P1		MSRB1P1	ncRNA	chr19	39745555	39745909	-	FALSE	GATTCTGAATGAATATTCAGCAGCTCGCTGAAGTTTGTCCCTAAAGGCAAAGAAACTTCT	NONHSAT066278	http://noncode.org/show_rna.php?id=NONHSAT066278	GRCh37/hg19/Feb2009	ensembl=ENST00000396851	lincRNA
CUST_22691_PI429545410	0.00626073	2.8817	down	6.36589	7.01017	6.74901	8.51515	8.39397	7.7967	XR_248096.1	humanseq82375	RefSeq	XR_248096.1	PREDICTED: Homo sapiens uncharacterized LOC101930583 (LOC101930583), transcript variant X5, misc_RNA		LOC101930583	ncRNA					FALSE	TTAGAGAAATTAGGAAGACTGAAAGACAAGAGCATTTAACTGCAAACTGTTGTCGTTGTC	XR_248096.1	http://www.ncbi.nlm.nih.gov/nuccore/XR_248096.1	GRCh37/hg19/Feb2009	gi|530356100	misc_RNA
CUST_14753_PI429545410	0.0383556	2.73494	down	6.45989	7.66407	7.3074	8.9243	7.96217	8.89941	NONHSAT087545	humanseq81569	NONCODE v4	NONHSAT087545				ncRNA	chr22	51222207	51227351	+	FALSE	GAGGACCTTGTGCATGAATAATTTGTTTCCACACTACAGAAAGAATCCCAGACTTCTTAG	NONHSAT087545	http://noncode.org/show_rna.php?id=NONHSAT087545	GRCh37/hg19/Feb2009	TO BE PUBLISHED=TCONS_00025470	lincRNA
CUST_11223_PI429545410	0.00345016	9.31131	up	6.88497	6.25759	6.41605	2.8757	4.2666	2.75937	NONHSAT086643	humanseq81200	NONCODE v4	NONHSAT086643	MICALL1		MICALL1	ncRNA	chr22	38302888	38318043	+	FALSE	GAGATTTTGATTCGCTTTCCAAGGACAATGTCTTCGAGAATAACCGTTTGGCCTTTGAAG	NONHSAT086643	http://noncode.org/show_rna.php?id=NONHSAT086643	GRCh37/hg19/Feb2009	ensembl=ENST00000489812	lincRNA
CUST_42796_PI429545384	0.00013	13.8474	down	8.31045	8.20456	7.72429	12.1961	11.8743	11.5435	ENST00000556407	humanseq24354	Ensembl	ENST00000556407	MEG3-029		MEG3-029	ncRNA	14	101245747	101295522	+	FALSE	AGGACCGGAACTGACCAGCCAGCTGTCCCTCTTACCTAAAGACTTAAACCAATGCCCTAG	ENST00000556407	http://www.ensembl.org/Homo_sapiens/Transcript/Summary?t=ENST00000556407	GRCh37/hg19/Feb2009	ENSG00000214548	lincRNA
CUST_2580_PI429545410	0.00749414	2.30481	up	6.34113	7.13545	6.70292	5.53118	5.39081	5.64357	NONHSAG032992	humanseq80284	NONCODE v4	NONHSAG032992	NONHSAG032992		NONHSAG032992	ncRNA	chr21	45141573	45158712	+	FALSE	AACCGCTTGTTTGCCTGTGCTTTTTCATCTGTAAATGGAATGAGTTGGACACAAGATCCA	NONHSAG032992	http://noncode.org/show_gene.php?id=NONHSAG032992	GRCh37/hg19/Feb2009	NONHSAT082442; NONHSAT082443	lincRNA
CUST_92316_PI429545402	0.000482	5.36406	up	8.41077	8.77922	8.32251	6.10794	6.38899	5.74559	NONHSAG017580	humanseq69678	NONCODE v4	NONHSAG017580	NONHSAG017580		NONHSAG017580	ncRNA	chr15	79215359	79241843	-	FALSE	CCTGCCATAAAACTCCAGATAAAGTAAACCATGCAGTACTGGCTGTTGGGTATGGAGAAA	NONHSAG017580	http://noncode.org/show_gene.php?id=NONHSAG017580	GRCh37/hg19/Feb2009	NONHSAT047624; NONHSAT047625; NONHSAT047626; NONHSAT047627; NONHSAT047628; NONHSAT047629	lincRNA
CUST_11388_PI429545406	0.0485264	3.58773	down	4.27817	5.72092	5.98174	7.13964	6.51299	7.85741	NONHSAT141806	humanseq71178	NONCODE v4	NONHSAT141806	SRCAP		SRCAP	ncRNA	chr16	30745270	30747584	+	FALSE	ACAGCTTAGACCTAAGACTAGCATTCTGTTGACTCTGACACTTCCCTCTGTTCTATCCGA	NONHSAT141806	http://noncode.org/show_rna.php?id=NONHSAT141806	GRCh37/hg19/Feb2009	ensembl=ENST00000474008	lincRNA
CUST_86106_PI429545395	0.0324518	9.03377	up	8.37503	8.1431	9.07184	5.45932	6.9411	3.66355	NONHSAG047217	humanseq49171	NONCODE v4	NONHSAG047217	NONHSAG047217		NONHSAG047217	ncRNA	chr7	27867420	27880938	+	FALSE	CTATGATCAGAGCAAATTTGAAGAACATGTTGAAAGTCACTGGAAGGTGTGCCCGATGTG	NONHSAG047217	http://noncode.org/show_gene.php?id=NONHSAG047217	GRCh37/hg19/Feb2009	NONHSAT119746; NONHSAT119747	lincRNA
CUST_14819_PI429545380	0.0138373	2.75575	down	12.8204	12.6639	12.8467	14.3273	13.6036	14.7875	FR245334	humanseq11513	frnadb v3.4	FR245334	Putative conserved noncoding region (RNAz)	human(hg18)	FR245334	ncRNA	chr1	29042871	29043095	+	FALSE	GCCTGCCTGCCTTCGTCCCCTTTTAGATTCATTTATACCACAGATGTTTCTGTGAGATAC	FR245334	http://www.ncrna.org/frnadb/detail.html?i_name=FR245334	GRCh37/hg19/Feb2009	RNZ1499 RNAdb v2.0	nc_conserved_region
CUST_64753_PI429545376	0.0244938	5.78207	up	7.35719	8.34296	7.72949	5.25477	4.14756	6.43255	TCONS_l2_00002095	humanseq6884	broadlincRNA	TCONS_l2_00002095	linc-LRRC8B		linc-LRRC8B	ncRNA	chr1	89873150	89893743	+	FALSE	TACAATAGCATAGGAACCATTAACCAGCAGGCCATGGACCAACTGCAGTATCCTTTGTGA	TCONS_l2_00002095	http://www.broadinstitute.org/genome_bio/human_lincrnas/?q=TUCP_transcripts_catalog	GRCh37/hg19/Feb2009	XLOC_l2_000297	lincRNA
CUST_19644_PI429545402	0.0271643	3.52648	down	3.99562	5.57578	3.97725	6.27238	6.26204	6.46891	NONHSAT024916	humanseq62048	NONCODE v4	NONHSAT024916	ROBO3		ROBO3	ncRNA	chr11	124746721	124747806	+	FALSE	GATCCGAGTTCTGCTACTTCCTAGTAAGGGACGTCTCTGGAGAGATTCTGAGGTGTTTGA	NONHSAT024916	http://noncode.org/show_rna.php?id=NONHSAT024916	GRCh37/hg19/Feb2009	ensembl=ENST00000530647	lincRNA
CUST_71501_PI429545406	0.00644085	5.75117	down	3.63065	3.75722	4.75946	6.40797	6.10842	7.2025	NONHSAT066403	humanseq77538	NONCODE v4	NONHSAT066403	LTBP4		LTBP4	ncRNA	chr19	41120081	41123102	+	FALSE	GAGATGGTAGAAGGTCCAGAAATGGCCTGACTGTCTGGTGGTTGCAGATGTGGACGAATG	NONHSAT066403	http://noncode.org/show_rna.php?id=NONHSAT066403	GRCh37/hg19/Feb2009	ensembl=ENST00000601570	lincRNA
CUST_4371_PI429545406	0.0442538	2.2454	up	7.00674	6.95351	7.94484	6.54198	6.158	5.70417	NONHSAT051994	humanseq70444	NONCODE v4	NONHSAT051994	HN1L		HN1L	ncRNA	chr16	1728256	1749429	+	FALSE	CAGACCAGAAACTCAAGAGATAGGGTAGCCATGTTTTCATTTCCTTTTGCCCAAATGAGC	NONHSAT051994	http://noncode.org/show_rna.php?id=NONHSAT051994	GRCh37/hg19/Feb2009	ensembl=ENST00000569256	lincRNA
CUST_64572_PI429545402	0.0248586	2.94115	up	8.76524	9.11785	8.18677	7.388	7.5748	6.43792	NONHSAT035839	humanseq66770	NONCODE v4	NONHSAT035839	PRMT5		PRMT5	ncRNA	chr14	23391340	23392119	-	FALSE	GATTGACAACAACCGCTATTGCACCTTGGAATTTCCTGTGGAGGTGAACACAGTACTACA	NONHSAT035839	http://noncode.org/show_rna.php?id=NONHSAT035839	GRCh37/hg19/Feb2009	ensembl=ENST00000557758	lincRNA
CUST_11599_PI429545380	0.0021085	3.11266	up	6.46164	6.97776	6.8125	5.45284	4.87467	5.00995	FR072910	humanseq11190	frnadb v3.4	FR072910	non-protein coding (noncoding) transcript	human(hg18)	FR072910	ncRNA	chr11	119170488	119170712	+	FALSE	CACATCAGTGGTTCCAAGATTTCAAAGTGGTGAAATGAAAATGGAGCAGCTAGTATGTTT	FR072910	http://www.ncrna.org/frnadb/detail.html?i_name=FR072910	GRCh37/hg19/Feb2009	HIT000322970 H-invitational v5.0,HIV2584 RNAdb v2.0	ncRNA
CUST_93676_PI429545402	0.0304911	2.84001	up	10.4125	11.0808	10.6148	9.59389	9.62791	8.36856	NONHSAT048100	humanseq69819	NONCODE v4	NONHSAT048100	AKAP13		AKAP13	ncRNA	chr15	86290834	86292387	+	FALSE	GATACCTCTGCTCTCATTGCTTGTTTGCAAATGCTCTATGGACATTTGTGTGCTAAATCC	NONHSAT048100	http://noncode.org/show_rna.php?id=NONHSAT048100	GRCh37/hg19/Feb2009	ensembl=ENST00000560185	lincRNA
CUST_41153_PI429545410	0.00155133	4.53612	up	6.31201	6.87424	6.85302	4.79376	4.07582	4.62531	XR_243677.1	humanseq84240	RefSeq	XR_243677.1	PREDICTED: Homo sapiens phosphatidylcholine transfer protein (PCTP), transcript variant X4, misc_RNA		PCTP	ncRNA					FALSE	TCTATGAACAAGAATGCAACGGAGAGACTGTGGTCTACTGGGAAGTGAAGTACCCTTTTC	XR_243677.1	http://www.ncbi.nlm.nih.gov/nuccore/XR_243677.1	GRCh37/hg19/Feb2009	gi|530412610	misc_RNA
CUST_5249_PI429545380	0.00486012	2.15678	down	3.20547	3.33552	2.97504	4.01661	4.23927	4.58679	FR178392	humanseq10551	frnadb v3.4	FR178392	Putative conserved noncoding region (RNAz)	human(hg18)	FR178392	ncRNA	chr11	108942563	108942763	+	FALSE	ATTTGACGGGGAATTGGATGCATTTTCATTTCCTCTAAGCTTTTCTCTTAACTCTCAGTA	FR178392	http://www.ncrna.org/frnadb/detail.html?i_name=FR178392	GRCh37/hg19/Feb2009	RNZ7491 RNAdb v2.0	nc_conserved_region
CUST_41739_PI429545395	0.00505322	2.2886	down	6.82589	6.69391	6.90837	7.74944	7.8533	8.40884	NONHSAT103780	humanseq44439	NONCODE v4	NONHSAT103780	SHROOM1		SHROOM1	ncRNA	chr5	132159730	132160308	-	FALSE	ATGCCTTGGGACTTTCAGGCAATGATACTCCAGGTCCCTCTCACAATACTGCCCTAGCCA	NONHSAT103780	http://noncode.org/show_rna.php?id=NONHSAT103780	GRCh37/hg19/Feb2009	ensembl=ENST00000495680	lincRNA
CUST_26483_PI429545388	0.0288177	2.98329	down	7.7158	7.2686	7.84248	9.23214	8.40381	9.92163	NONHSAG004686	humanseq32813	NONCODE v4	NONHSAG004686	NONHSAG004686		NONHSAG004686	ncRNA	chr1	234844105	234850645	-	FALSE	AGGTCCAAGCATACTTACTGTGGCTTATTTTGTTCCCTCTGCCTGAAAGAGGTCTCTTCA	NONHSAG004686	http://noncode.org/show_gene.php?id=NONHSAG004686	GRCh37/hg19/Feb2009	NONHSAT010302; NONHSAT010303; NONHSAT010304	lincRNA
CUST_83463_PI429545395	0.00291095	3.66725	up	11.1155	11.5245	12.0272	9.86963	9.71063	9.46293	NONHSAT118996	humanseq48889	NONCODE v4	NONHSAT118996	RAC1		RAC1	ncRNA	chr7	6439453	6441996	+	FALSE	TTGCTTTTCCCTTGTGAGTCCTGCATCATTTGAAAATGTCCGTGCAAAGTGGTATCCTGA	NONHSAT118996	http://noncode.org/show_rna.php?id=NONHSAT118996	GRCh37/hg19/Feb2009	ensembl=ENST00000473564	lincRNA
CUST_29212_PI429545410	0.0364021	5.29233	down	3.8831	6.51365	5.34701	7.78025	7.34205	7.83317	XR_251439.1	humanseq83035	RefSeq	XR_251439.1	PREDICTED: Homo sapiens uncharacterized LOC101927056 (LOC101927056), misc_RNA		LOC101927056	ncRNA					FALSE	ACATTAGTTCCTGGGTATCTGGATGGGTTCTAGCAGCATTACTGTCATTGAAGGAAAAAT	XR_251439.1	http://www.ncbi.nlm.nih.gov/nuccore/XR_251439.1	GRCh37/hg19/Feb2009	gi|530434803	misc_RNA
CUST_94722_PI429545380	0.0232216	2.177	down	7.56901	7.06864	7.86159	8.52743	8.31197	9.02687	ENST00000513071	humanseq19587	Ensembl	ENST00000513071	RP11-286E11.1-002		RP11-286E11.1-002	ncRNA	4	108807873	108899955	-	FALSE	AGACCTTCAAGTTCTGTAAATGAGCCCCCAGCTATCAATACATTACAGCAGGATGAGAAA	ENST00000513071	http://www.ensembl.org/Homo_sapiens/Transcript/Summary?t=ENST00000513071	GRCh37/hg19/Feb2009	ENSG00000245293	antisense
CUST_63368_PI429545406	0.0207641	2.57072	up	8.58145	9.05244	9.14808	7.64777	8.07939	6.9683	NONHSAT061155	humanseq76631	NONCODE v4	NONHSAT061155	PRKCSH		PRKCSH	ncRNA	chr19	11546452	11552067	+	FALSE	TGCTGCGATGGAACAGACGAGTACAACAGCGGCGTCATCTGTGAGAACACCTGCAAAGAG	NONHSAT061155	http://noncode.org/show_rna.php?id=NONHSAT061155	GRCh37/hg19/Feb2009	ensembl=ENST00000593053	lincRNA
CUST_57725_PI429545380	0.0258862	2.25164	up	7.26197	8.04304	7.46809	6.80537	6.49005	5.96476	FR194729	humanseq15831	frnadb v3.4	FR194729	Putative conserved noncoding region (RNAz)	human(hg18)	FR194729	ncRNA	chr19	39875585	39875844	+	FALSE	GGGTGGGGTGTCAGGTTTATTTATGTACCTCTTGCACACTCATCAACCTATGCAAGTCCC	FR194729	http://www.ncrna.org/frnadb/detail.html?i_name=FR194729	GRCh37/hg19/Feb2009	RNZ17424 RNAdb v2.0	nc_conserved_region
CUST_65962_PI429545376	0.0215446	3.45086	down	5.25011	5.87129	6.60522	7.5398	7.28804	8.25965	TCONS_l2_00001844	humanseq7015	broadlincRNA	TCONS_l2_00001844	linc-TAF5L-2		linc-TAF5L-2	ncRNA	chr1	230011296	230027874	-	FALSE	CTTTCTTGTGTGTTTCCCTCTGCTGGTTATTTAGTAAGCCCAGGAAAAGAGCAAATCCTG	TCONS_l2_00001844	http://www.broadinstitute.org/genome_bio/human_lincrnas/?q=TUCP_transcripts_catalog	GRCh37/hg19/Feb2009	XLOC_l2_001362	lincRNA
CUST_83993_PI429545395	0.00632621	3.52829	up	9.40676	8.5681	9.70432	7.42022	7.28364	7.51842	NONHSAT119191	humanseq48945	NONCODE v4	NONHSAT119191	NDUFA4		NDUFA4	ncRNA	chr7	10973141	10978144	-	FALSE	TGGAACAAACTGGGTCCCAATGATCAATACAAGTTCTACTCAGTGAATGTGGATTACAGC	NONHSAT119191	http://noncode.org/show_rna.php?id=NONHSAT119191	GRCh37/hg19/Feb2009	ensembl=ENST00000482299	lincRNA
CUST_6530_PI429545399	0.0181701	3.91102	up	6.42942	6.11503	7.08748	4.65715	5.26334	3.8088	NONHSAT123747	humanseq50700	NONCODE v4	NONHSAT123747				ncRNA	chr7	141438175	141450257	+	FALSE	ATTAGACTGTAAGAAAAGAAAATAGAAGCCATGTTTCGAAGACCTGTATTACAGGTCTCG	NONHSAT123747	http://noncode.org/show_rna.php?id=NONHSAT123747	GRCh37/hg19/Feb2009	PMID:22140575=mixed_Pred45734	lincRNA
CUST_35698_PI429545376	0.0258548	2.55195	down	5.88849	5.59763	6.0532	7.24691	6.53862	7.80858	TCONS_00016124	humanseq3787	broadlincRNA	TCONS_00016124	linc-ACTL7A-7		linc-ACTL7A-7	ncRNA	chr9	110348378	110355877	+	FALSE	AGACACAAGGCTGCCTGGCCTCTCAGAGGTGAGATAACTTATTATCTAGCAACTATTTCC	TCONS_00016124	http://www.broadinstitute.org/genome_bio/human_lincrnas/?q=lincRNA_catalog	GRCh37/hg19/Feb2009	XLOC_007509	lincRNA
CUST_50864_PI429545384	0.0257997	2.4106	down	8.22866	7.99624	8.24908	9.26479	8.90531	10.1121	ENST00000602838	humanseq25179	Ensembl	ENST00000602838	RP11-57A19.5-001		RP11-57A19.5-001	ncRNA	16	28465462	28465832	-	FALSE	CACCCTCTCGTAAAATTGGATTCCCTCCCTTCAGGGCAGGTTTATAATGAAATCCTCCTC	ENST00000602838	http://www.ensembl.org/Homo_sapiens/Transcript/Summary?t=ENST00000602838	GRCh37/hg19/Feb2009	ENSG00000270118	lincRNA
CUST_71681_PI429545406	0.0210352	3.38101	up	8.29388	8.53834	8.09657	6.5276	7.35903	5.7698	NONHSAG025862	humanseq77558	NONCODE v4	NONHSAG025862	NONHSAG025862		NONHSAG025862	ncRNA	chr19	41837960	41850788	-	FALSE	GACAGCAGGGATAACACACTGCAAGTGGACATCAACGGTGCTCCACGGAGAAGAACTGCT	NONHSAG025862	http://noncode.org/show_gene.php?id=NONHSAG025862	GRCh37/hg19/Feb2009	NONHSAT066440; NONHSAT066441	lincRNA
CUST_19793_PI429545410	0.000185	2.96869	down	5.22211	5.34533	5.08599	6.96995	6.68755	6.7054	XR_251147.1	humanseq82084	RefSeq	XR_251147.1	PREDICTED: Homo sapiens uncharacterized LOC101927306 (LOC101927306), misc_RNA		LOC101927306	ncRNA					FALSE	GCTAAGGCGAGTGGGGACAAATCAATGTGCTGGATGCCCTGGTGTACCTGTGACGAAGAA	XR_251147.1	http://www.ncbi.nlm.nih.gov/nuccore/XR_251147.1	GRCh37/hg19/Feb2009	gi|530434425	misc_RNA
CUST_9569_PI429545399	0.00449753	2.06245	up	7.78468	7.47387	7.33051	6.65442	6.55298	6.24859	NONHSAT125175	humanseq51025	NONCODE v4	NONHSAT125175	LONRF1		LONRF1	ncRNA	chr8	12580266	12583507	-	FALSE	AGAGCTTCATGATTTGGTTTACTCTCAAGCCTGCAGCTGGTTTCAGAATTTAAGAGACAG	NONHSAT125175	http://noncode.org/show_rna.php?id=NONHSAT125175	GRCh37/hg19/Feb2009	ensembl=ENST00000527055	lincRNA
CUST_6724_PI429545395	0.0423146	2.03531	down	6.53658	7.30925	7.64921	8.34731	8.25597	7.96751	NONHSAT094624	humanseq40705	NONCODE v4	NONHSAT094624				ncRNA	chr4	849804	850600	-	FALSE	GAGCAGCTGTAGTGAGCAGCTGTGGTGAGCAGGTGTGAGCAGCTGTGGTGAGCAGCTGTG	NONHSAT094624	http://noncode.org/show_rna.php?id=NONHSAT094624	GRCh37/hg19/Feb2009	TO BE PUBLISHED=TCONS_00029069	lincRNA
CUST_9101_PI429545376	0.00564465	2.75676	down	5.83024	5.3794	5.80181	7.0215	6.80731	7.57156	TCONS_00004303	humanseq952	broadlincRNA	TCONS_00004303	linc-CD207-1		linc-CD207-1	ncRNA	chr2	71063564	71088005	-	FALSE	TAGGTGTGATCTCCTGGCTTGGCCTCTGGGACTGGTTTAGGAGGAGGATTTGCAAGTAAG	TCONS_00004303	http://www.broadinstitute.org/genome_bio/human_lincrnas/?q=lincRNA_catalog	GRCh37/hg19/Feb2009	XLOC_002153	lincRNA
CUST_39559_PI429545376	0.0276219	2.51367	down	6.07178	6.42107	6.57057	7.75777	7.02059	8.27445	TCONS_00017944	humanseq4190	broadlincRNA	TCONS_00017944	linc-KIAA1462-1		linc-KIAA1462	ncRNA	chr10	30569014	30569839	-	FALSE	AATCTCAATCACCAGGAATACACCATTTAAACTCTTTTCTGCAGCCTCCTCAGTTTTATG	TCONS_00017944	http://www.broadinstitute.org/genome_bio/human_lincrnas/?q=lincRNA_catalog	GRCh37/hg19/Feb2009	XLOC_008765	lincRNA
CUST_11629_PI429545380	0.00752165	2.00924	down	5.60351	5.48855	5.62207	6.24237	6.56653	6.92518	FR170548	humanseq11193	frnadb v3.4	FR170548	Putative conserved noncoding region (RNAz)	human(hg18)	FR170548	ncRNA	chr19	13113117	13113388	+	FALSE	ATTTTTGGCTCCAGCTCTGGGCGCGTTCACTAAAGGAAGAAGGGCTAGCTCCCCAACCCC	FR170548	http://www.ncrna.org/frnadb/detail.html?i_name=FR170548	GRCh37/hg19/Feb2009	RNZ17134 RNAdb v2.0	nc_conserved_region
CUST_72108_PI429545388	0.0262749	2.32696	down	4.39353	5.52065	5.28928	6.36589	6.11581	6.37709	NONHSAT094182	humanseq37649	NONCODE v4	NONHSAT094182				ncRNA	chr3	195399498	195442174	+	FALSE	GAAGCTCTGTCATCACAGAACCTAGCTATTGGCTAATGGGTCAGCTTTGGCTTCATTTCT	NONHSAT094182	http://noncode.org/show_rna.php?id=NONHSAT094182	GRCh37/hg19/Feb2009
CUST_59432_PI429545399	0.00183169	5.5839	up	6.83048	6.20159	7.05205	3.90411	4.6441	4.09209	NONHSAT138129	humanseq56380	NONCODE v4	NONHSAT138129	ATG4A		ATG4A	ncRNA	chrX	107393261	107396240	+	FALSE	ACCCTCATACAACCCAGACCTTTGTTGACACTGAAGAGAATGGAACGGTTAATGACCAGA	NONHSAT138129	http://noncode.org/show_rna.php?id=NONHSAT138129	GRCh37/hg19/Feb2009	ensembl=ENST00000474825	lincRNA
CUST_17247_PI429545399	0.0314059	2.62069	up	6.17742	6.51272	5.99198	5.58331	4.71378	4.2152	NONHSAT125767	humanseq51815	NONCODE v4	NONHSAT125767	INTS9		INTS9	ncRNA	chr8	28669873	28671217	-	FALSE	TGCCCTTAGTAAAATCCAGCTGGTGGGATATTCTCAGAAAATTGAGCTTTTTGGTGCGGT	NONHSAT125767	http://noncode.org/show_rna.php?id=NONHSAT125767	GRCh37/hg19/Feb2009	ensembl=ENST00000523076	lincRNA
CUST_7802_PI429545402	0.0341376	2.04439	down	6.78976	6.2808	6.39314	7.44848	7.06095	8.04927	NONHSAT021912	humanseq60820	NONCODE v4	NONHSAT021912				ncRNA	chr11	63596154	63596461	-	FALSE	CTCCATCTCACCAAAGGGAAAACCACGCACAGATCTGGCCCCTGTTGGTTTAGTTTAGGA	NONHSAT021912	http://noncode.org/show_rna.php?id=NONHSAT021912	GRCh37/hg19/Feb2009	PMID:23818866=FPKM1_group_4743_transcri	lincRNA
CUST_91398_PI429545376	0.0110916	3.95445	down	6.96202	7.51417	6.69293	9.18017	9.60307	8.33632	TCONS_l2_00009546	humanseq9672	broadlincRNA	TCONS_l2_00009546	linc-LYSMD4		linc-LYSMD4	ncRNA	chr15	100326086	100348713	-	FALSE	AGAATGGCTCCCACAGCTTCATGCACTCCATGGACCCACAGCTGGAGCGGCAAATGGAAA	TCONS_l2_00009546	http://www.broadinstitute.org/genome_bio/human_lincrnas/?q=TUCP_transcripts_catalog	GRCh37/hg19/Feb2009	XLOC_l2_005074	lincRNA
CUST_72925_PI429545388	0.0455824	2.63522	down	3.81114	5.29288	5.23962	6.14393	6.27127	6.12221	NONHSAT087751	humanseq37737	NONCODE v4	NONHSAT087751	SRGAP3		SRGAP3	ncRNA	chr3	9277205	9291369	-	FALSE	TCTCGGCAAGTAAAGAGATTTTTCCTTCCAGAAGGAGAAGGATTTTTCTCCCTGCTCTGC	NONHSAT087751	http://noncode.org/show_rna.php?id=NONHSAT087751	GRCh37/hg19/Feb2009	ensembl=ENST00000490348	lincRNA
CUST_21977_PI429545384	0.00373985	2.27211	down	6.36804	6.87525	6.98535	7.83964	7.95199	7.98912	ENST00000427610	humanseq22241	Ensembl	ENST00000427610	RP11-399K21.10-001		RP11-399K21.10-001	ncRNA	10	77190329	77191346	-	FALSE	GCCCTTGTCAGCATTTTGATGAGCAGTGTTGATCTCGGAGGGTTGACCTTCCTGCCCCTC	ENST00000427610	http://www.ensembl.org/Homo_sapiens/Transcript/Summary?t=ENST00000427610	GRCh37/hg19/Feb2009	ENSG00000236842	antisense
CUST_7994_PI429545410	0.0242463	3.51366	up	8.2425	8.89386	7.53802	6.40705	6.99024	5.83817	NONHSAT084341	humanseq80859	NONCODE v4	NONHSAT084341	SPECC1L		SPECC1L	ncRNA	chr22	24808127	24810720	+	FALSE	GCTTTCCAGGCAGCTGAAAGTGTCGGCATCAAATCCACACTGGACATTAATGAAATGGTA	NONHSAT084341	http://noncode.org/show_rna.php?id=NONHSAT084341	GRCh37/hg19/Feb2009	ensembl=ENST00000472799	lincRNA
CUST_2487_PI429545406	0.0241616	5.75786	up	7.41418	6.17935	6.4451	3.4144	5.36057	3.68707	NONHSAT143058	humanseq70253	NONCODE v4	NONHSAT143058	CES2		CES2	ncRNA	chr16	66976474	66977873	+	FALSE	TGTTAAATTCACTGAGGAAGAGGAGCAGCTAAGCAGGAAGATGATGAAGTACTGGGCCAA	NONHSAT143058	http://noncode.org/show_rna.php?id=NONHSAT143058	GRCh37/hg19/Feb2009	ensembl=ENST00000563988	lincRNA
CUST_13600_PI429545402	0.0193421	2.50459	down	7.63007	7.49871	7.63019	8.79496	9.5617	8.37604	NONHSAT023417	humanseq61419	NONCODE v4	NONHSAT023417				ncRNA	chr11	83348724	83349662	+	FALSE	TATTGTGTTAGTCAGGTGCATGCTGGTCTTCCCTCTATCAAACTGTAAGCTACTTGGAGA	NONHSAT023417	http://noncode.org/show_rna.php?id=NONHSAT023417	GRCh37/hg19/Feb2009	TO BE PUBLISHED=TCONS_00006222	lincRNA
CUST_86024_PI429545410	0.03388	3.01467	down	6.26518	6.02696	6.22677	7.53954	7.03953	8.71584	NR_024065.2	humanseq88761	RefSeq	NR_024065.2	Homo sapiens long intergenic non-protein coding RNA 312 (LINC00312), non-coding RNA		LINC00312	ncRNA	3	8613467	8616354	+	FALSE	AAACTATGCAATGGCATGGCTGTTGGTCATTCACATCTCTCTCTGCCAAGAATGGAGATG	NR_024065.2	http://www.ncbi.nlm.nih.gov/nuccore/NR_024065.2	GRCh37/hg19/Feb2009	gi|346227181	non-coding RNA
CUST_22359_PI429545406	0.00431703	2.59211	up	8.25265	8.62544	8.42571	6.92583	7.47182	6.78376	NONHSAT054118	humanseq72333	NONCODE v4	NONHSAT054118	PLEKHM1		PLEKHM1	ncRNA	chr17	43515281	43518425	-	FALSE	CACAGGAATTATCTCTTGGAATCTCCGCATAGGTTCAGTGTTGCTGACCTCCAACAGATC	NONHSAT054118	http://noncode.org/show_rna.php?id=NONHSAT054118	GRCh37/hg19/Feb2009	ensembl=ENST00000579131	lincRNA
CUST_72074_PI429545376	0.0435664	2.83431	down	6.36813	6.04862	4.80415	6.86488	7.33927	7.52574	TCONS_l2_00021051	humanseq7648	broadlincRNA	TCONS_l2_00021051	linc-HMX1-2		linc-HMX1-2	ncRNA	chr4	9036243	9154859	-	FALSE	GAGGATAAAAGTACGATAGCGATATCTACCACGAAGCTGTTGTTCCACACCAGAACCAAA	TCONS_l2_00021051	http://www.broadinstitute.org/genome_bio/human_lincrnas/?q=TUCP_transcripts_catalog	GRCh37/hg19/Feb2009	XLOC_l2_011043	lincRNA
CUST_10872_PI429545402	0.0256004	2.17874	down	7.20314	6.95698	7.57723	8.0125	8.19894	8.89639	NONHSAT022565	humanseq61136	NONCODE v4	NONHSAT022565				ncRNA	chr11	68843699	68844989	-	FALSE	ACAGCCTGACCTCCTGAAAATTTCCCAGCTTCCCACAGTCCTCAATGTGGAAACCAGTGC	NONHSAT022565	http://noncode.org/show_rna.php?id=NONHSAT022565	GRCh37/hg19/Feb2009	TO BE PUBLISHED=TCONS_00006377	lincRNA
CUST_73572_PI429545402	0.00383369	5.36795	up	9.80974	10.2429	9.67855	7.52913	8.09519	6.83373	NONHSAT038066	humanseq67720	NONCODE v4	NONHSAT038066	SEL1L		SEL1L	ncRNA	chr14	81955140	81956817	-	FALSE	ATGTATTCGGAAGGAAGTGACATTGTACCTCAGAGTAATGAGACAGCTCTCCACTACTTT	NONHSAT038066	http://noncode.org/show_rna.php?id=NONHSAT038066	GRCh37/hg19/Feb2009	ensembl=ENST00000555923	lincRNA
CUST_81959_PI429545388	0.00526678	2.23178	down	5.88017	6.177	6.39093	7.37395	7.52553	7.0232	NONHSAT090295	humanseq38684	NONCODE v4	NONHSAT090295	AC106827.1		AC106827.1	ncRNA	chr3	65994444	65994875	-	FALSE	ACTTTTATACAAATGGGGATAGCTGGGGTCTGAGACCTGCTTCCTCAGTAAAATTCCTGG	NONHSAT090295	http://noncode.org/show_rna.php?id=NONHSAT090295	GRCh37/hg19/Feb2009	ensembl=ENST00000366454	lincRNA
CUST_82783_PI429545402	0.0135529	3.6878	down	5.16556	4.11308	5.38986	7.0247	6.94037	6.35171	NONHSAT041522	humanseq68681	NONCODE v4	NONHSAT041522	SCG5		SCG5	ncRNA	chr15	32965255	32983964	+	FALSE	TGTTGGAAAAACAGATGATGGATGTCTAGAAAACACCCCTGACACTGCAGAGTTCAGTCG	NONHSAT041522	http://noncode.org/show_rna.php?id=NONHSAT041522	GRCh37/hg19/Feb2009	ensembl=ENST00000470349	lincRNA
CUST_48124_PI429545406	0.00560862	2.41962	up	7.00784	6.66253	6.76906	5.69055	5.80458	5.11995	NONHSAT058404	humanseq75010	NONCODE v4	NONHSAT058404	SEH1L		SEH1L	ncRNA	chr18	12971561	12985717	+	FALSE	ATTTTTACATTAAAGCCTGTGAGGAAAGAACTGACTTCCTCTGGTGGGCCAACAAAGTTT	NONHSAT058404	http://noncode.org/show_rna.php?id=NONHSAT058404	GRCh37/hg19/Feb2009	ensembl=ENST00000592582	lincRNA
CUST_13711_PI429545399	0.00271521	3.5536	up	5.81626	5.59489	5.83924	4.39865	3.88277	3.48112	NONHSAT124751	humanseq51450	NONCODE v4	NONHSAT124751	PAICSP4		PAICSP4	ncRNA	chr8	4644853	4646106	+	FALSE	CTGGTTGATATGAAGATTGAATTTGGTGTTGATGTAACCACAAAGAAATTGTTCTTGCTG	NONHSAT124751	http://noncode.org/show_rna.php?id=NONHSAT124751	GRCh37/hg19/Feb2009	ensembl=ENST00000517543	lincRNA
CUST_45272_PI429545395	0.000501	126.347	up	10.382	11.354	11.5041	2.95208	4.81702	4.52722	NONHSAT104550	humanseq44810	NONCODE v4	NONHSAT104550				ncRNA	chr5	149782673	149782885	-	FALSE	GTTCATTCAGGCCCAAGTGCGACGAGAACGGCAACTATCTGCCACTCCAGTGCTATGGGA	NONHSAT104550	http://noncode.org/show_rna.php?id=NONHSAT104550	GRCh37/hg19/Feb2009
CUST_66069_PI429545384	0.017411	4.80123	up	6.53566	5.71441	6.40398	2.94944	4.22578	4.68862	ENST00000589379	humanseq26746	Ensembl	ENST00000589379	CTD-2369P2.8-001		CTD-2369P2.8-001	ncRNA	19	10396477	10399695	-	FALSE	CTCCGTGAGGCCAGAGACCTATGTTCATTTAGCCTACATAAAAGACACTCAATAAATAGC	ENST00000589379	http://www.ensembl.org/Homo_sapiens/Transcript/Summary?t=ENST00000589379	GRCh37/hg19/Feb2009	ENSG00000267607	antisense
CUST_66032_PI429545402	0.0103375	2.29935	down	7.66797	7.66335	6.9066	8.46746	8.68191	8.69221	NONHSAT036173	humanseq66917	NONCODE v4	NONHSAT036173	RP11-30H9.1		RP11-30H9.1	ncRNA	chr14	29326589	29327907	-	FALSE	TATGAAAAGCAAATCCGAGCTCCTACACTTCCGTTTTTAAAGCACGTTGTGATTGAGAAA	NONHSAT036173	http://noncode.org/show_rna.php?id=NONHSAT036173	GRCh37/hg19/Feb2009	ensembl=ENST00000546905	lincRNA
CUST_50674_PI429545406	0.00235728	2.18738	up	6.40277	6.16877	6.4088	4.92869	5.42257	5.24146	NONHSAG023379	humanseq75273	NONCODE v4	NONHSAG023379	NONHSAG023379		NONHSAG023379	ncRNA	chr18	11897035	11908346	-	FALSE	CAATCTCTCTGTCTTTAAAAGATGAGGTGACTTGGTGATTTTCCTGGAAAATTATAGGTA	NONHSAG023379	http://noncode.org/show_gene.php?id=NONHSAG023379	GRCh37/hg19/Feb2009	NONHSAT058324; NONHSAT058325; NONHSAT058326; NONHSAT058327; NONHSAT058328; NONHSAT058329; NONHSAT058330	lincRNA
CUST_4141_PI429545406	0.00808011	2.14062	down	6.49581	6.6921	6.1827	7.61835	7.23682	7.80954	NONHSAT051940	humanseq70421	NONCODE v4	NONHSAT051940	UBE2I		UBE2I	ncRNA	chr16	1365325	1367126	+	FALSE	TGGGGTGAGGGCACGGGTGTGCTCTTGGCGCTGCCGGCCCCAGTGTGCGGCACTCGTTGC	NONHSAT051940	http://noncode.org/show_rna.php?id=NONHSAT051940	GRCh37/hg19/Feb2009	ensembl=ENST00000564143	lincRNA
CUST_62195_PI429545388	0.0137648	4.4912	up	8.75742	9.50285	9.67711	7.34729	7.77367	6.31511	NONHSAT076530	humanseq36619	NONCODE v4	NONHSAT076530	AC007679.1		AC007679.1	ncRNA	chr2	206813814	206814869	+	FALSE	TGGAGAGAAAGGATTTGGTTGTAAGGGTTCCTTTTCTCACTGAATTATTCCAGGGTTTAT	NONHSAT076530	http://noncode.org/show_rna.php?id=NONHSAT076530	GRCh37/hg19/Feb2009	ensembl=ENST00000458609	lincRNA
CUST_25593_PI429545402	0.0234785	2.96807	down	10.3321	10.171	9.98541	11.639	12.5172	11.0409	NONHSAT026003	humanseq62657	NONCODE v4	NONHSAT026003				ncRNA	chr12	5541028	5542413	-	FALSE	GTCATTTCTCCTGGCCCCTCTTGAAAAACAAAACCAAACCAAACAACAACAGCAACAAAA	NONHSAT026003	http://noncode.org/show_rna.php?id=NONHSAT026003	GRCh37/hg19/Feb2009	TO BE PUBLISHED=TCONS_00008275	lincRNA
CUST_22259_PI429545406	0.0112715	3.27681	up	6.54534	6.29776	6.66613	5.49051	4.64652	4.23531	NONHSAT053251	humanseq72322	NONCODE v4	NONHSAT053251	AATF		AATF	ncRNA	chr17	35376249	35414171	+	FALSE	TACGAAGCAAAATCCACAAAAAAGTAGATAGGAAAGCCAGCAAAGGCAGGAAACTTCGGA	NONHSAT053251	http://noncode.org/show_rna.php?id=NONHSAT053251	GRCh37/hg19/Feb2009	ensembl=ENST00000588486	lincRNA
CUST_46523_PI429545406	0.037035	3.68642	up	5.74397	5.65339	7.33127	4.07212	4.91665	4.09319	NONHSAT056587	humanseq74845	NONCODE v4	NONHSAT056587	PCYT2		PCYT2	ncRNA	chr17	79862751	79864341	-	FALSE	AGAAGTGGTGATTGGAGCCCCGTACGCGGTCACAGCAGAGCTCCTAAGTCACTTCAAGGT	NONHSAT056587	http://noncode.org/show_rna.php?id=NONHSAT056587	GRCh37/hg19/Feb2009	ensembl=ENST00000572924	lincRNA
CUST_63094_PI429545410	0.00118149	14.9927	down	3.06975	4.68976	3.65952	7.70487	7.67863	7.7541	NR_026567.1	humanseq86451	RefSeq	NR_026567.1	Homo sapiens espin pseudogene (ESPNP), non-coding RNA		ESPNP	ncRNA	1	17017712	17046652	-	FALSE	AGTCTTTCAACGTGATGTTCCCGATGGGCGACAACTCGGAGCTACTGGCTGAGATTAAGG	NR_026567.1	http://www.ncbi.nlm.nih.gov/nuccore/NR_026567.1	GRCh37/hg19/Feb2009	gi|219689114	non-coding RNA
CUST_27103_PI429545410	0.0337474	2.40275	down	6.78308	6.9068	7.43963	8.23757	7.75051	8.9355	XR_171988.2	humanseq82822	RefSeq	XR_171988.2	PREDICTED: Homo sapiens uncharacterized LOC100996246 (LOC100996246), misc_RNA		LOC100996246	ncRNA	12				FALSE	TGTGGTTTCTTCTTGTTCTTTCCTGTGCCCCACAGTCATTTTAAAATTAAATTAAATGGC	XR_171988.2	http://www.ncbi.nlm.nih.gov/nuccore/XR_171988.2	GRCh37/hg19/Feb2009	gi|530437152	misc_RNA
CUST_37323_PI429545410	0.00104325	2.14563	up	6.9113	6.74783	6.85256	5.68264	5.96542	5.55943	XR_247190.1	humanseq83852	RefSeq	XR_247190.1	PREDICTED: Homo sapiens mitochondrial ribosomal protein L21 (MRPL21), transcript variant X2, misc_RNA		MRPL21	ncRNA					FALSE	TTCAATTCACAGAGCACTTCATATCTACCAGGATATGTTCCTAAAACATCCCTGAGTTCA	XR_247190.1	http://www.ncbi.nlm.nih.gov/nuccore/XR_247190.1	GRCh37/hg19/Feb2009	gi|530396424	misc_RNA
CUST_91933_PI429545395	0.0160432	9.26124	up	8.77681	7.03869	8.53895	4.82323	5.9656	3.932	NONHSAT121498	humanseq49797	NONCODE v4	NONHSAT121498				ncRNA	chr7	74440800	74445619	+	FALSE	GCCCTCAAGCTTATTTTCTTGTTGAAGAAACACAAAACCCTCGAGATTCATGTACTGTAT	NONHSAT121498	http://noncode.org/show_rna.php?id=NONHSAT121498	GRCh37/hg19/Feb2009
CUST_79142_PI429545388	0.0283735	2.38462	down	9.89288	9.61898	9.66765	11.0424	10.3214	11.577	NONHSAT089648	humanseq38391	NONCODE v4	NONHSAT089648	DALRD3		DALRD3	ncRNA	chr3	49055628	49059724	-	FALSE	CCTCGCCTGCCTGCAGGGCCCCGGTGTGGCCCCGGTGCTGCGCTGCGCGCCGACCCCCGC	NONHSAT089648	http://noncode.org/show_rna.php?id=NONHSAT089648	GRCh37/hg19/Feb2009	ensembl=ENST00000492585	lincRNA
CUST_12845_PI429545406	0.0292163	2.1061	up	10.2911	10.224	10.1583	9.4979	9.44265	8.50904	NONHSAT142221	humanseq71330	NONCODE v4	NONHSAT142221	RP11-352B15.5		RP11-352B15.5	ncRNA	chr16	34956638	34956900	-	FALSE	CCAGTGTATTCCACAATGAGCAGCACTTCAGAAATCCATGTTGAATTTCCTCAAGCAGGC	NONHSAT142221	http://noncode.org/show_rna.php?id=NONHSAT142221	GRCh37/hg19/Feb2009	ensembl=ENST00000565935	lincRNA
CUST_2600_PI429545410	0.00438569	4.55001	up	10.7796	11.918	10.9943	9.2341	9.13144	8.76873	NONHSAT082449	humanseq80286	NONCODE v4	NONHSAT082449	CSTB		CSTB	ncRNA	chr21	45194070	45196187	-	FALSE	ACCTTATCTAACTACCAGACCAACAAAGCCAAGCATGATGAGCTGACCTATTTCTGATCC	NONHSAT082449	http://noncode.org/show_rna.php?id=NONHSAT082449	GRCh37/hg19/Feb2009	ensembl=ENST00000480147	lincRNA
CUST_69724_PI429545388	0.0280814	2.30625	down	6.02668	6.44256	5.54129	7.21549	7.63097	6.78071	NONHSAG034884	humanseq37406	NONCODE v4	NONHSAG034884	NONHSAG034884		NONHSAG034884	ncRNA	chr3	42850906	42949597	+	FALSE	AGTCAGTGACCTTCGAGGATGTGGCCGTCTACTTCTCTGAGAACGAATGGATCGGCCTGG	NONHSAG034884	http://noncode.org/show_gene.php?id=NONHSAG034884	GRCh37/hg19/Feb2009	NONHSAT089267; NONHSAT089268; NONHSAT089269; NONHSAT089270; NONHSAT089271	lincRNA
CUST_26139_PI429545406	0.00332829	3.17334	up	10.1528	10.6465	10.3744	8.99232	8.90483	8.27852	NONHSAT145406	humanseq72723	NONCODE v4	NONHSAT145406	EIF4A1		EIF4A1	ncRNA	chr17	7481004	7481513	+	FALSE	CAAAAGGAACGAGACGTGATTATGAGGGAGTTTCGTTCTGGCTCTAGCAGAGTTTTGATT	NONHSAT145406	http://noncode.org/show_rna.php?id=NONHSAT145406	GRCh37/hg19/Feb2009	ensembl=ENST00000581808	lincRNA
CUST_7150_PI429545399	0.00411045	2.81357	up	8.00384	8.69464	8.77674	7.04305	7.07663	6.87833	NONHSAT123936	humanseq50765	NONCODE v4	NONHSAT123936	EI24P4		EI24P4	ncRNA	chr7	144702150	144703228	+	FALSE	TTAGTAGAATTTTTCAGTGTTGCACTTGGAATGGTGGAGTGTTCTGGTCCAGTCTCCTCC	NONHSAT123936	http://noncode.org/show_rna.php?id=NONHSAT123936	GRCh37/hg19/Feb2009	ensembl=ENST00000423683	lincRNA
CUST_92815_PI429545388	0.0251725	3.19552	down	4.95143	5.78491	5.45645	6.98929	6.40088	7.83078	NONHSAT093401	humanseq39842	NONCODE v4	NONHSAT093401				ncRNA	chr3	179211526	179211966	+	FALSE	CTAGCTCATAACCAAAACAGTCCATATTGATCCTTTTCCCTGGACCTGTGGCATTCTGAA	NONHSAT093401	http://noncode.org/show_rna.php?id=NONHSAT093401	GRCh37/hg19/Feb2009	PMID:23818866=FPKM1_group_22509_transcr	lincRNA
CUST_83092_PI429545402	0.00517717	4.37528	down	7.88979	9.04672	8.6302	10.8904	10.7698	10.2946	NONHSAG016491	humanseq68713	NONCODE v4	NONHSAG016491	NONHSAG016491		NONHSAG016491	ncRNA	chr15	34697171	34729667	-	FALSE	GATGATGTTAAACCCAGCCACGGTTCTGATCTCCAGGAAAGCAATTGCTGTGGTACAAAA	NONHSAG016491	http://noncode.org/show_gene.php?id=NONHSAG016491	GRCh37/hg19/Feb2009	NONHSAT140230; NONHSAT041586	lincRNA
CUST_917_PI429545399	0.0208883	4.40773	up	9.61647	8.349	9.32144	6.61044	7.81808	6.43829	NONHSAT122231	humanseq50101	NONCODE v4	NONHSAT122231	ARPC1B		ARPC1B	ncRNA	chr7	98991664	98992424	+	FALSE	AATGCCCCCAAAGCACTATGCTGGTCATGAACTGCTTCAAAATGTGGAGGTAATAAAATG	NONHSAT122231	http://noncode.org/show_rna.php?id=NONHSAT122231	GRCh37/hg19/Feb2009	ensembl=ENST00000463078	lincRNA
CUST_18134_PI429545402	0.00686655	3.12249	up	7.01917	7.73567	7.99576	6.19011	5.89317	5.73922	NONHSAT024555	humanseq61890	NONCODE v4	NONHSAT024555	TRAPPC4		TRAPPC4	ncRNA	chr11	118892477	118893992	+	FALSE	TCTCCGAAAGATTTATGAGATTTACTCAGACTTTGCCCTCAAGAATCCATTCTATTCCTT	NONHSAT024555	http://noncode.org/show_rna.php?id=NONHSAT024555	GRCh37/hg19/Feb2009	ensembl=ENST00000526141	lincRNA
CUST_49525_PI429545410	0.0167957	2.26356	down	7.14159	6.64007	6.99753	7.72643	7.98976	8.59877	XR_243035.1	humanseq85086	RefSeq	XR_243035.1	PREDICTED: Homo sapiens PCCA antisense RNA 1 (PCCA-AS1), transcript variant X1, misc_RNA		PCCA-AS1	ncRNA	13				FALSE	GCTCACCCCATCATTTTATTTGTTTATAGTATTCCTGAGATTTCCCTACCGTATACTGTC	XR_243035.1	http://www.ncbi.nlm.nih.gov/nuccore/XR_243035.1	GRCh37/hg19/Feb2009	gi|530423281	misc_RNA
CUST_68304_PI429545410	0.0396865	3.88789	up	8.42734	7.49941	7.31085	6.33885	6.34034	4.68145	NR_033384.1	humanseq86975	RefSeq	NR_033384.1	Homo sapiens pyruvate dehydrogenase (lipoamide) beta (PDHB), transcript variant 3, non-coding RNA		PDHB	ncRNA	3	58413356	58419566	-	FALSE	TTTTGAATTTCCTCCGGAAGCTCAGTCAAAAGATTTTCTGATTCCTATTGGAAAAGCCAA	NR_033384.1	http://www.ncbi.nlm.nih.gov/nuccore/NR_033384.1	GRCh37/hg19/Feb2009	gi|291045309	non-coding RNA
CUST_91058_PI429545376	0.00652084	2.27983	down	4.2458	4.70796	4.30307	5.33858	5.94009	5.54494	TCONS_l2_00008614	humanseq9636	broadlincRNA	TCONS_l2_00008614	linc-TMEM62-3		linc-TMEM62-3	ncRNA	chr15	42867758	42980135	+	FALSE	TTTTTCCCCCTTTAGGAAGGGACAACAAAAATAGGAAGGATTGACTCAGACCAGGAACAG	TCONS_l2_00008614	http://www.broadinstitute.org/genome_bio/human_lincrnas/?q=TUCP_transcripts_catalog	GRCh37/hg19/Feb2009	XLOC_l2_004640	lincRNA
CUST_15014_PI429545402	0.0356332	2.11258	up	7.67249	8.11522	8.09422	7.09608	7.2869	6.26192	NONHSAG009425	humanseq61566	NONCODE v4	NONHSAG009425	NONHSAG009425		NONHSAG009425	ncRNA	chr11	95583776	95658479	-	FALSE	CATTTGTTTTAGATGCTTCCCTTGGTGTGATAAATAGAGTAGAAAAAATTGGTGGTGCTT	NONHSAG009425	http://noncode.org/show_gene.php?id=NONHSAG009425	GRCh37/hg19/Feb2009	NONHSAT023792; NONHSAT023793; NONHSAT023794; NONHSAT023795; NONHSAT023796; NONHSAT023797; NONHSAT023798; NONHSAT023799; NONHSAT023800	lincRNA
CUST_2254_PI429545395	0.0262653	4.75875	up	9.08548	9.09172	10.4725	7.85712	7.66186	6.37899	NONHSAT096181	humanseq40245	NONCODE v4	NONHSAT096181	TMEM33		TMEM33	ncRNA	chr4	41937400	41946219	+	FALSE	CATGATGACCAATAAACTGGACACGGCAATGTGGCTTTCTCGCTTGTTCACAGTTTACTG	NONHSAT096181	http://noncode.org/show_rna.php?id=NONHSAT096181	GRCh37/hg19/Feb2009	ensembl=ENST00000510383	lincRNA
CUST_66784_PI429545410	0.0101238	2.90433	up	7.345	7.92187	7.36414	6.4216	6.11363	5.48117	NR_040016.1	humanseq86823	RefSeq	NR_040016.1	Homo sapiens transmembrane protein 50B (TMEM50B), transcript variant 2, non-coding RNA		TMEM50B	ncRNA		34804792	34852316	-	FALSE	CCTTTTACTGAGTTTGCAGTACTGTATTTGCACTGTTTGTATTCCTCTGGGCCCTTATTG	NR_040016.1	http://www.ncbi.nlm.nih.gov/nuccore/NR_040016.1	GRCh37/hg19/Feb2009	gi|338753388	non-coding RNA
CUST_32181_PI429545395	0.0240627	2.45117	up	9.74112	9.75419	9.03061	8.4364	8.54377	7.66534	NONHSAT101120	humanseq43421	NONCODE v4	NONHSAT101120	C9		C9	ncRNA	chr5	39331874	39424970	-	FALSE	ATGGGAGTGAGGCCCTAATGATTCTAGATGACCAAACTAACAAACTGAAATCGTTATGAC	NONHSAT101120	http://noncode.org/show_rna.php?id=NONHSAT101120	GRCh37/hg19/Feb2009	ensembl=ENST00000483232	lincRNA
CUST_13087_PI429545388	0.0390986	3.31591	up	8.09831	9.38534	10.0335	7.5692	7.40261	7.3571	NONHSAT006718	humanseq31393	NONCODE v4	NONHSAT006718	SCAMP3		SCAMP3	ncRNA	chr1	155228616	155232130	-	FALSE	TTTTTCCAGGACATCTCCATGGAGATCCCCCAAGAATTTCAGAAGACTGTATCCACCATG	NONHSAT006718	http://noncode.org/show_rna.php?id=NONHSAT006718	GRCh37/hg19/Feb2009	ensembl=ENST00000497470	lincRNA
CUST_72709_PI429545395	0.0289353	2.46012	down	7.00189	7.11849	7.00068	8.66372	8.78585	7.56769	NONHSAT114786	humanseq47754	NONCODE v4	NONHSAT114786	RNF217		RNF217	ncRNA	chr6	125367745	125404100	+	FALSE	GTCTGGTGTTTTAAGTGCCACTCTCCTTGGCATGAAGGTGTTAACTGCAAGGAGTACAAA	NONHSAT114786	http://noncode.org/show_rna.php?id=NONHSAT114786	GRCh37/hg19/Feb2009	ensembl=ENST00000368415	lincRNA
CUST_54463_PI429545376	0.0418845	2.94044	down	6.27696	7.09748	7.14567	8.4672	7.59151	9.1295	TCONS_00025369	humanseq5796	broadlincRNA	TCONS_00025369	linc-LHX1-2		linc-LHX1-2	ncRNA	chr17	35015950	35040059	+	FALSE	AGAGAAGGGGATGGTGGGTGAGCCTCCTGCTCTGTAATCTGACATCCTTTTCCCCACCTC	TCONS_00025369	http://www.broadinstitute.org/genome_bio/human_lincrnas/?q=lincRNA_catalog	GRCh37/hg19/Feb2009	XLOC_012183	lincRNA
CUST_73128_PI429545395	0.0449434	7.09053	down	4.22981	5.708	7.2089	9.16623	8.84038	7.61777	NONHSAT114879	humanseq47800	NONCODE v4	NONHSAT114879	MESTP1		MESTP1	ncRNA	chr6	129250139	129251133	-	FALSE	ACTCAGCTGTCACCTGATCTTCACTCGTGGAAGTCTTCAGGCAAGTTTTTCACTTACAAG	NONHSAT114879	http://noncode.org/show_rna.php?id=NONHSAT114879	GRCh37/hg19/Feb2009	ensembl=ENST00000404287	lincRNA
CUST_90667_PI429545388	0.0174155	3.47237	up	9.23788	9.66961	9.97445	8.39285	8.06056	7.04078	NONHSAT092856	humanseq39616	NONCODE v4	NONHSAT092856	SSR3		SSR3	ncRNA	chr3	156260850	156266786	-	FALSE	GTTGCTGATTATGAAGCTACAACATTTTCCATCTTCTATAACAACACTCTGTTCCTGGTC	NONHSAT092856	http://noncode.org/show_rna.php?id=NONHSAT092856	GRCh37/hg19/Feb2009	ensembl=ENST00000464138	lincRNA
CUST_49434_PI429545406	0.019825	2.59381	down	7.16793	7.48484	8.38413	9.11651	9.05244	8.99318	NONHSAT056867	humanseq75143	NONCODE v4	NONHSAT056867				ncRNA	chr18	812543	814081	+	FALSE	AGGCCCTTCTGCTGCAGTCACTTTTGCCCTATCAGACTTTTAGAGTAACTTCCTCTCTTT	NONHSAT056867	http://noncode.org/show_rna.php?id=NONHSAT056867	GRCh37/hg19/Feb2009	PMID:23040067=HI-LNC1149	lincRNA
CUST_21041_PI429545395	0.0187529	4.83597	up	10.8278	9.0778	10.2837	7.70502	7.32687	8.33601	NONHSAT098923	humanseq42248	NONCODE v4	NONHSAT098923	MTATP6P9		MTATP6P9	ncRNA	chr4	156379112	156379792	-	FALSE	AATTCTAGGCCTACCCGCAGTAGTATTAATCATTTTATTTCCCACCAAACTACTTCCAAC	NONHSAT098923	http://noncode.org/show_rna.php?id=NONHSAT098923	GRCh37/hg19/Feb2009	ensembl=ENST00000515039	lincRNA
CUST_11072_PI429545402	0.0150585	2.17962	down	6.52603	6.05673	6.32982	7.46356	6.99726	7.82398	NONHSAT022628	humanseq61156	NONCODE v4	NONHSAT022628				ncRNA	chr11	69916613	69917261	+	FALSE	GGGCGCTCTCTTGGCTTCTTCAGTTGAACACCTGTGTGACCAGCTCTGTCATCAGATATG	NONHSAT022628	http://noncode.org/show_rna.php?id=NONHSAT022628	GRCh37/hg19/Feb2009	TO BE PUBLISHED=TCONS_00006196	lincRNA
CUST_50770_PI429545380	0.0294637	4.20772	up	5.70483	4.88078	6.04337	4.49478	2.79445	3.12064	FR082335	humanseq15131	frnadb v3.4	FR082335		human(hg18)	FR082335	ncRNA	chr7	43663963	43667238	-	FALSE	AAATTCTCCTGGAATTTCTTGTAGCAAAGGTTCCTCAAATTTAAATCGTTTGGAAATGGC	FR082335	http://www.ncrna.org/frnadb/detail.html?i_name=FR082335	GRCh37/hg19/Feb2009	ASO2226 RNAdb v2.0	antisense_RNA
CUST_12478_PI429545388	0.0324917	2.07319	up	8.77903	8.92202	8.8927	8.04423	8.22195	7.17201	NONHSAT006602	humanseq31331	NONCODE v4	NONHSAT006602	UBAP2L		UBAP2L	ncRNA	chr1	154238927	154242171	+	FALSE	GGTTCTGTGTACTCCAAAACCCAGCAGTCCTTTGAGAAACAAGGTTTTCATTCCGGTACT	NONHSAT006602	http://noncode.org/show_rna.php?id=NONHSAT006602	GRCh37/hg19/Feb2009	ensembl=ENST00000484819	lincRNA
CUST_39324_PI429545402	0.0198243	4.00918	down	4.39961	6.02351	5.2849	7.32938	7.6253	6.76327	NONHSAT029855	humanseq64088	NONCODE v4	NONHSAT029855	DCN		DCN	ncRNA	chr12	91572975	91574258	-	FALSE	TAATTCATACCAATTTATGAGTGGTCTGACATACAGCACAGGGACTGTGGACAGTATTGA	NONHSAT029855	http://noncode.org/show_rna.php?id=NONHSAT029855	GRCh37/hg19/Feb2009	ensembl=ENST00000548768	lincRNA
CUST_78163_PI429545376	0.00503592	2.75041	down	7.1295	6.60352	7.50092	8.52726	8.5054	8.58023	TCONS_l2_00026433	humanseq8290	broadlincRNA	TCONS_l2_00026433	linc-NPVF-4		linc-NPVF-4	ncRNA	chr7	25633837	25829649	-	FALSE	TTTCAACGATTCCTCTGCCCTGGATAGAGAGCGGTGTCTCATAACAGTTTGGAAACTACA	TCONS_l2_00026433	http://www.broadinstitute.org/genome_bio/human_lincrnas/?q=TUCP_transcripts_catalog	GRCh37/hg19/Feb2009	XLOC_l2_013751	lincRNA
CUST_90321_PI429545395	0.00772057	2.48519	down	7.44245	8.0125	8.20102	9.1538	8.99076	9.45148	NONHSAT121051	humanseq49621	NONCODE v4	NONHSAT121051				ncRNA	chr7	64342897	64354271	+	FALSE	CAGCTCATGCATGCTAATTATTTGCTTACTTCTCTGGCTCCCCTATTGATGGCATCTTGA	NONHSAT121051	http://noncode.org/show_rna.php?id=NONHSAT121051	GRCh37/hg19/Feb2009	TO BE PUBLISHED=TCONS_00035047	lincRNA
CUST_32971_PI429545395	0.0446783	2.76833	up	8.36457	8.5128	8.42422	7.2492	7.66547	5.97987	NONHSAG040331	humanseq43505	NONCODE v4	NONHSAG040331	NONHSAG040331		NONHSAG040331	ncRNA	chr5	44809945	44815168	+	FALSE	GATACCAGATAGATGATAAACCAAACAACCAGATTCGAATATCCAAGCAACTCGCAGAGT	NONHSAG040331	http://noncode.org/show_gene.php?id=NONHSAG040331	GRCh37/hg19/Feb2009	NONHSAT101349; NONHSAT101350; NONHSAT101351	lincRNA
CUST_74094_PI429545410	0.0112584	3.20452	up	9.21119	9.46484	10.4009	8.22068	7.95922	7.85672	NR_024320.1	humanseq87558	RefSeq	NR_024320.1	Homo sapiens lipopolysaccharide-induced TNF factor (LITAF), transcript variant 4, non-coding RNA		LITAF	ncRNA		11641577	11681322	-	FALSE	TGGGTTTTGAAAGATAAGGGAAAGCACATTTTGAGCATGTCTGGGTACCATGGTGCGGAT	NR_024320.1	http://www.ncbi.nlm.nih.gov/nuccore/NR_024320.1	GRCh37/hg19/Feb2009	gi|210147508	non-coding RNA
CUST_79999_PI429545406	0.0385402	4.57416	up	6.42687	6.65717	7.10216	5.2069	5.25269	3.14608	NONHSAG031793	humanseq78443	NONCODE v4	NONHSAG031793	NONHSAG031793		NONHSAG031793	ncRNA	chr20	39842398	39946312	-	FALSE	TTACAAAGCAACACATCGACTGAAATGCAACTGCAGAAGCAACATGTGACCTTTTAGAGA	NONHSAG031793	http://noncode.org/show_gene.php?id=NONHSAG031793	GRCh37/hg19/Feb2009	NONHSAT079787; NONHSAT079788; NONHSAT079791; NONHSAT079790; NONHSAT079789	lincRNA
CUST_3910_PI429545410	0.000288	4.14219	down	7.3649	7.24946	6.85901	9.31397	9.25922	9.05137	NONHSAG033590	humanseq80422	NONCODE v4	NONHSAG033590	NONHSAG033590		NONHSAG033590	ncRNA	chr22	27254597	27316612	+	FALSE	TATTTTTTGTTTCTCTCAGCTAAGTGGATCCCTGAGTCCTCCTGGTGCAGTGGAAAGATT	NONHSAG033590	http://noncode.org/show_gene.php?id=NONHSAG033590	GRCh37/hg19/Feb2009	NONHSAT084559; NONHSAT084561; NONHSAT084569; NONHSAT084568; NONHSAT084570	lincRNA
CUST_87855_PI429545388	0.0325896	3.17157	up	9.9229	9.94063	9.84417	8.6295	8.87159	7.21103	NONHSAT092147	humanseq39321	NONCODE v4	NONHSAT092147	MRPL3		MRPL3	ncRNA	chr3	131181397	131190178	-	FALSE	CTACCATTCCCTACATATTTTCCTGATGGAGATGAAGAGGAACTGCCAGAAGATTTGTAT	NONHSAT092147	http://noncode.org/show_rna.php?id=NONHSAT092147	GRCh37/hg19/Feb2009	ensembl=ENST00000510043	lincRNA
CUST_26539_PI429545406	0.00622397	3.05508	down	5.52504	6.41487	5.53453	7.49014	7.54078	7.27716	NONHSAT145489	humanseq72764	NONCODE v4	NONHSAT145489				ncRNA	chr17	8064684	8068086	-	FALSE	AGAGGTTTCCCCAGTGGATTCTAGGTTTTGAAGGTCATTAATCTAGTTTTTACTCTTCAG	NONHSAT145489	http://noncode.org/show_rna.php?id=NONHSAT145489	GRCh37/hg19/Feb2009
CUST_16824_PI429545380	0.0174464	3.53268	down	4.72836	4.21788	4.00387	6.09282	6.87511	5.44446	FR193427	humanseq11716	frnadb v3.4	FR193427	Putative conserved noncoding region (EvoFold)	human(hg18)	FR193427	ncRNA	chr6	27839713	27839915	+	FALSE	GATCGGTCTTAAAGTCCTGTGCGATCTCCCGTACCAAGCGCTGAAAAGGTAGCTTCCGGA	FR193427	http://www.ncrna.org/frnadb/detail.html?i_name=FR193427	GRCh37/hg19/Feb2009	EVF19006 RNAdb v2.0	nc_conserved_region
CUST_49463_PI429545388	0.00156023	2.13092	down	8.22529	7.96276	8.08537	9.13056	9.00466	9.41261	NONHSAT072562	humanseq35262	NONCODE v4	NONHSAT072562	SNRNP200		SNRNP200	ncRNA	chr2	96944924	96947763	-	FALSE	TCTTATTTACACAATTCTTTTGTGACGAGCCTGCCACCCACATGGAATTTTGCTGCCTTT	NONHSAT072562	http://noncode.org/show_rna.php?id=NONHSAT072562	GRCh37/hg19/Feb2009	ensembl=ENST00000493271	lincRNA
CUST_430_PI429545388	0.0245495	2.2274	up	9.58599	8.91438	8.62336	7.97946	8.11062	7.56758	NONHSAT003324	humanseq30046	NONCODE v4	NONHSAT003324	SLC25A3P1		SLC25A3P1	ncRNA	chr1	53904383	53905242	-	FALSE	GTGGCTGAGGCAGATCCCCTACACCATGATGAAGTTCGCCTGCTTCGAGCGCACGGTAGA	NONHSAT003324	http://noncode.org/show_rna.php?id=NONHSAT003324	GRCh37/hg19/Feb2009	ensembl=ENST00000562700	lincRNA
CUST_1460_PI429545406	0.0300027	2.03345	down	9.87854	9.98263	10.227	11.6062	10.9444	10.6095	NONHSAG020390	humanseq70150	NONCODE v4	NONHSAG020390	NONHSAG020390		NONHSAG020390	ncRNA	chr16	90168679	90244014	+	FALSE	CAAAGGTCCGGTGATGATCCCATACCCTTTTTTCCAGTCTCATGTTGAAGATTTTTATGT	NONHSAG020390	http://noncode.org/show_gene.php?id=NONHSAG020390	GRCh37/hg19/Feb2009	NONHSAT144643; NONHSAT144645	lincRNA
CUST_23251_PI429545395	0.00909689	2.33843	down	6.81377	6.98491	7.23971	8.12113	7.91607	8.67782	NONHSAT099610	humanseq42490	NONCODE v4	NONHSAT099610				ncRNA	chr4	186347366	186350543	+	FALSE	TAGAGGTAAGTATTCTTAGCTCCTTGGGCCTCTTCCTTTTTAAAAATAACATGTCTACTA	NONHSAT099610	http://noncode.org/show_rna.php?id=NONHSAT099610	GRCh37/hg19/Feb2009	PMID:23040067=HI-LNC530	lincRNA
CUST_90808_PI429545376	0.0161524	2.42215	down	5.38066	6.28609	5.64045	7.12995	6.71505	7.29107	TCONS_l2_00008986	humanseq9611	broadlincRNA	TCONS_l2_00008986	linc-OTUD7A-4		linc-OTUD7A-4	ncRNA	chr15	32790877	32828779	-	FALSE	AGAGTCATCAGATATTCTACCCACCAGACTCATCTCCGAGATAGCATCCTAATGAGCTTC	TCONS_l2_00008986	http://www.broadinstitute.org/genome_bio/human_lincrnas/?q=TUCP_transcripts_catalog	GRCh37/hg19/Feb2009	XLOC_l2_004867	lincRNA
CUST_53543_PI429545376	0.0386438	2.92681	down	6.47813	6.27472	6.43174	7.99158	7.0433	8.79768	TCONS_00024773	humanseq5695	broadlincRNA	TCONS_00024773	linc-MTHFSD-6		linc-MTHFSD-6	ncRNA	chr16	86754184	86755600	-	FALSE	GTTTCCTGCCTGCTACTTTCAAACAAGGGTCCCATTTTTAATGTTTTCCCAGTAATACCT	TCONS_00024773	http://www.broadinstitute.org/genome_bio/human_lincrnas/?q=lincRNA_catalog	GRCh37/hg19/Feb2009	XLOC_012048	lincRNA
CUST_66447_PI429545399	0.0249111	2.90995	down	6.59792	6.43874	7.74006	8.17106	8.50296	8.72568	NONHSAG005156	humanseq57153	NONCODE v4	NONHSAG005156	NONHSAG005156		NONHSAG005156	ncRNA	chr10	6906048	7054578	-	FALSE	AGAAGTGAGAAATAAATATTTGTGCATCTCCTGCTGTTCCCAATCTACTCATCCTAGGAA	NONHSAG005156	http://noncode.org/show_gene.php?id=NONHSAG005156	GRCh37/hg19/Feb2009	NONHSAT011269; NONHSAT011270; NONHSAT011271	lincRNA
CUST_55408_PI429545399	0.0146513	2.90186	down	5.95495	5.41212	5.86005	7.72626	7.48522	6.62657	NONHSAT137068	humanseq55920	NONCODE v4	NONHSAT137068	MAGED4B		MAGED4B	ncRNA	chrX	51809140	51809753	-	FALSE	GGGCAAATAAGTTGGTGAAATACCTGATGATTAAGGACTACAAGAAGATCCCCATCAAGC	NONHSAT137068	http://noncode.org/show_rna.php?id=NONHSAT137068	GRCh37/hg19/Feb2009	ensembl=ENST00000514560	lincRNA
CUST_31241_PI429545388	0.0267643	10.2919	up	11.6019	11.6147	11.9251	9.18713	9.46241	6.40173	NONHSAT070806	humanseq33325	NONCODE v4	NONHSAT070806				ncRNA	chr2	56043829	56127965	-	FALSE	AATGCTTGTGCTCGTGAAGTCATTATCAGGACCAAGAGAACATATCGTGGACCTGGAGAT	NONHSAT070806	http://noncode.org/show_rna.php?id=NONHSAT070806	GRCh37/hg19/Feb2009
CUST_3332_PI429545402	0.046196	2.97395	up	6.67096	6.09188	5.90586	5.21195	5.08731	3.6523	NONHSAT018767	humanseq60351	NONCODE v4	NONHSAT018767	PDHX		PDHX	ncRNA	chr11	35006179	35042138	+	FALSE	CTCTGTAAAGGCTCTATCAAAGAAAGCAAGAGATGGAAAATTGTTGCCTGAAGAATACCA	NONHSAT018767	http://noncode.org/show_rna.php?id=NONHSAT018767	GRCh37/hg19/Feb2009	ensembl=ENST00000477173	lincRNA
CUST_13657_PI429545395	0.0163822	2.9076	down	8.2273	7.9483	8.07817	9.76238	8.91125	10.1996	NONHSAT096846	humanseq41451	NONCODE v4	NONHSAT096846	ALB		ALB	ncRNA	chr4	74283722	74285262	+	FALSE	AATTTCTGCTCTCCTGCCTGTTCTTTAGCTATCCGTGGTCCTGAACCAGTTATGTGTGTT	NONHSAT096846	http://noncode.org/show_rna.php?id=NONHSAT096846	GRCh37/hg19/Feb2009	ensembl=ENST00000486939	lincRNA
CUST_11790_PI429545402	0.0180094	2.50976	down	7.33101	8.02811	8.48652	9.30291	9.38152	9.14384	NONHSAG009010	humanseq61230	NONCODE v4	NONHSAG009010	NONHSAG009010		NONHSAG009010	ncRNA	chr11	72911525	72916441	+	FALSE	TGTTTTCCTGCAGTGCCCTGATGTCCTCTGTTGCATTGTTTATCATCTTTTATTGTAAAG	NONHSAG009010	http://noncode.org/show_gene.php?id=NONHSAG009010	GRCh37/hg19/Feb2009	NONHSAT022812; NONHSAT022813	lincRNA
CUST_36676_PI429545399	0.0255971	2.91401	up	13.3464	13.3196	13.1345	11.0416	11.5843	12.5455	NONHSAT130929	humanseq53911	NONCODE v4	NONHSAT130929	PIGO		PIGO	ncRNA	chr9	35095140	35096591	-	FALSE	ATAGATGCTCTGCGATTTGACTTCGCCCAGCCCCAGCATTCACACGTGCCTAGAGAGCCT	NONHSAT130929	http://noncode.org/show_rna.php?id=NONHSAT130929	GRCh37/hg19/Feb2009	ensembl=ENST00000492770	lincRNA
CUST_39082_PI429545380	0.00726138	2.79749	down	8.09048	7.58213	7.86616	9.43326	8.84665	9.71125	FR333410	humanseq13953	frnadb v3.4	FR333410	Putative conserved noncoding region (RNAz)	human(hg18)	FR333410	ncRNA	chr12	57487899	57488128	+	FALSE	GGCTTCCTGTTCTCCCTCTGATTTGGCTACCAAAAAACTTGGGGGGCCATGGTAGAGTGG	FR333410	http://www.ncrna.org/frnadb/detail.html?i_name=FR333410	GRCh37/hg19/Feb2009	RNZ8976 RNAdb v2.0	nc_conserved_region
CUST_57227_PI429545395	0.00463662	8.77797	down	4.07425	4.97354	5.12553	8.17023	8.41389	6.99088	NONHSAT107244	humanseq46087	NONCODE v4	NONHSAT107244				ncRNA	chr6	3911219	3913082	-	FALSE	GGTGAGCTTGCTTCCTGTCACTCATTTCCCAGCTATTTGTTGTAGTCCAAGTTGTGCATA	NONHSAT107244	http://noncode.org/show_rna.php?id=NONHSAT107244	GRCh37/hg19/Feb2009
CUST_88518_PI429545399	0.000646	4.02414	up	7.65118	7.58076	7.54229	5.90046	5.19724	5.65049	NONHSAT018961	humanseq59508	NONCODE v4	NONHSAT018961	ALKBH3		ALKBH3	ncRNA	chr11	43904130	43919250	+	FALSE	CAAGCTGGATGTAGATGCACCAAGACTGCTGAAGAAGATTGCAGGAGTTGATTACGTTTA	NONHSAT018961	http://noncode.org/show_rna.php?id=NONHSAT018961	GRCh37/hg19/Feb2009	ensembl=ENST00000533200	lincRNA
CUST_8574_PI429545410	0.0223638	2.37447	up	6.64108	6.20097	6.03949	5.62973	4.81861	4.69039	NONHSAT084493	humanseq80919	NONCODE v4	NONHSAT084493	TFIP11		TFIP11	ncRNA	chr22	26898001	26902678	-	FALSE	GCAATTTTAAGCCCAGCCAGAAAGGTTTTGCAGGAGGAACCAAATCTTTCATGGACTTCG	NONHSAT084493	http://noncode.org/show_rna.php?id=NONHSAT084493	GRCh37/hg19/Feb2009	ensembl=ENST00000493698	lincRNA
CUST_1294_PI429545410	0.024003	2.16169	down	8.12391	7.7207	7.98256	8.73326	8.79477	9.63561	NONHSAT082069	humanseq80142	NONCODE v4	NONHSAT082069				ncRNA	chr21	39322330	39322923	-	FALSE	CCAAGGCCAGTATTCCCTCTTCCCAACCCATGTGCCACTAACACAGTGTACTGCATATAT	NONHSAT082069	http://noncode.org/show_rna.php?id=NONHSAT082069	GRCh37/hg19/Feb2009
CUST_48275_PI429545402	0.00392719	4.21698	up	8.59581	9.00044	8.88691	6.4104	7.40232	6.44181	NONHSAT033716	humanseq65038	NONCODE v4	NONHSAT033716	RB1		RB1	ncRNA	chr13	49018963	49030443	+	FALSE	AATCAAAGGACCGAGAAGGACCAACTGATCACCTTGAATCTGCTTGTCCTCTTAATCTTC	NONHSAT033716	http://noncode.org/show_rna.php?id=NONHSAT033716	GRCh37/hg19/Feb2009	ensembl=ENST00000480491	lincRNA
CUST_27543_PI429545384	0.00220407	2.98058	down	6.10776	5.9525	5.92344	7.27141	7.99462	7.44445	ENST00000531511	humanseq22807	Ensembl	ENST00000531511	RP11-672A2.4-001		RP11-672A2.4-001	ncRNA	11	76365213	76367756	-	FALSE	TGAACTTGGAAGAAAACCACACCTGGTTCCTGGCTTGGAGTTGGAGGCTGCGCTTTCCGT	ENST00000531511	http://www.ensembl.org/Homo_sapiens/Transcript/Summary?t=ENST00000531511	GRCh37/hg19/Feb2009	ENSG00000254810	lincRNA
CUST_2503_PI429545399	0.0148496	2.29814	up	7.62804	7.23404	7.94773	6.20792	6.81785	6.18263	NONHSAT122616	humanseq50276	NONCODE v4	NONHSAT122616	RWDD4P1		RWDD4P1	ncRNA	chr7	104941968	104942533	+	FALSE	CATTACGCTCTATTTATGAAGGAGATGAAAGTTTCCGGGAATTAAGTTCAGTTTCTTTTC	NONHSAT122616	http://noncode.org/show_rna.php?id=NONHSAT122616	GRCh37/hg19/Feb2009	ensembl=ENST00000488019	lincRNA
CUST_87625_PI429545402	0.0459543	5.85042	up	7.19521	7.73903	7.24785	4.61218	6.4629	3.46139	NONHSAT044117	humanseq69190	NONCODE v4	NONHSAT044117	ADAM10		ADAM10	ncRNA	chr15	58903125	58913740	-	FALSE	TGTTGTACAGCACAGTGTGCATTCAAGTCAAAGTCTGAGAAGTGTCGGGATGATTCAGAC	NONHSAT044117	http://noncode.org/show_rna.php?id=NONHSAT044117	GRCh37/hg19/Feb2009	ensembl=ENST00000462061	lincRNA
CUST_92118_PI429545376	0.0414911	2.29186	up	6.04409	5.384	5.83877	4.4042	5.23454	4.03858	TCONS_l2_00010170	humanseq9749	broadlincRNA	TCONS_l2_00010170	linc-TOX3-4		linc-TOX3-4	ncRNA	chr16	53399372	53404882	-	FALSE	TATCAGCAAATTGGAACAGCAGAGCAAGGTGCAAAACACAGGACATGGAAAACCAAGAGA	TCONS_l2_00010170	http://www.broadinstitute.org/genome_bio/human_lincrnas/?q=TUCP_transcripts_catalog	GRCh37/hg19/Feb2009	XLOC_l2_005490	lincRNA
CUST_32051_PI429545388	0.0243242	5.304	up	6.94489	6.50956	8.22641	5.10659	5.41143	3.9416	NONHSAT072055	humanseq33406	NONCODE v4	NONHSAT072055	ST3GAL5		ST3GAL5	ncRNA	chr2	86078630	86116000	-	FALSE	ATCCTCAAATGTACATTGCTTGTGTTTGGAGTGTGGATCCTTTATATCCTCAAGTTAAAT	NONHSAT072055	http://noncode.org/show_rna.php?id=NONHSAT072055	GRCh37/hg19/Feb2009	ensembl=ENST00000473122	lincRNA
CUST_20341_PI429545380	0.0106131	3.94046	up	8.58123	8.64062	9.33897	7.3613	7.0997	6.16472	FR183967	humanseq12071	frnadb v3.4	FR183967	non-protein coding (noncoding) transcript	human(hg18)	FR183967	ncRNA	chr7	135611507	135611778	-	FALSE	TTTGACGCAGTTGGGTTTCTCATAAGTATCCTAGTTCATGTACATCCGAATGCTAAATAA	FR183967	http://www.ncrna.org/frnadb/detail.html?i_name=FR183967	GRCh37/hg19/Feb2009	HIT000093538 H-invitational v5.0,HIV1961 RNAdb v2.0	ncRNA
CUST_72552_PI429545402	0.0026059	3.54435	up	6.19273	6.56796	5.90379	4.07545	4.74561	4.36686	NONHSAT037820	humanseq67612	NONCODE v4	NONHSAT037820	DLST		DLST	ncRNA	chr14	75348616	75356436	+	FALSE	TTTTTCAGAACTACAGCTGTATGCAAGGATGACTTGGTTACAGTCAAAACCCCAGCGTTT	NONHSAT037820	http://noncode.org/show_rna.php?id=NONHSAT037820	GRCh37/hg19/Feb2009	ensembl=ENST00000557012	lincRNA
CUST_49757_PI429545388	0.0202459	3.62081	down	6.07037	7.03457	7.68448	9.061	8.80882	8.48854	NONHSAT072642	humanseq35294	NONCODE v4	NONHSAT072642				ncRNA	chr2	98087566	98091348	-	FALSE	GTTGGACATCTGTAGTATTCCTGGTCTCGAATCATCCTGATATTCTTCATTTTGTTATTC	NONHSAT072642	http://noncode.org/show_rna.php?id=NONHSAT072642	GRCh37/hg19/Feb2009	TO BE PUBLISHED=TCONS_00021606	lincRNA
CUST_55100_PI429545384	0.00817808	7.44731	up	6.53739	5.50901	6.8562	2.97831	4.27025	2.96388	ENST00000576489	humanseq25612	Ensembl	ENST00000576489	MIR22HG-009		MIR22HG-009	ncRNA	17	1615874	1619504	-	FALSE	GAGCCGCAGTAGTTCTTCAGTGGCAAGCTTTATGTCCTGACCCAGCTAAAGCTGCCAGTT	ENST00000576489	http://www.ensembl.org/Homo_sapiens/Transcript/Summary?t=ENST00000576489	GRCh37/hg19/Feb2009	ENSG00000186594	lincRNA
CUST_27232_PI429545399	0.0362488	2.4185	up	7.13947	6.92252	5.92029	5.52399	5.58235	5.0536	NONHSAT128591	humanseq52896	NONCODE v4	NONHSAT128591	TATDN1		TATDN1	ncRNA	chr8	125506043	125516939	-	FALSE	TTCCTAGTGAAAAATTAATGATTGAGACAGATGCACCTTGGTGTGGAGTCAAAAGTACAC	NONHSAT128591	http://noncode.org/show_rna.php?id=NONHSAT128591	GRCh37/hg19/Feb2009	ensembl=ENST00000518485	lincRNA
CUST_46355_PI429545410	0.0231239	8.08679	up	8.33577	8.94561	7.70474	5.45119	6.55819	3.93003	XR_245854.1	humanseq84766	RefSeq	XR_245854.1	PREDICTED: Homo sapiens N-deacetylase/N-sulfotransferase (heparan glucosaminyl) 1 (NDST1), transcript variant X12, misc_RNA		NDST1	ncRNA					FALSE	CCTTCAACCTGGGCTACTCAGGGAAATTCTTCCACACAGGTACCAATGCTGAGGACGCTG	XR_245854.1	http://www.ncbi.nlm.nih.gov/nuccore/XR_245854.1	GRCh37/hg19/Feb2009	gi|530380537	misc_RNA
CUST_82845_PI429545410	0.000291	4.68156	up	6.98347	7.07728	6.85116	4.70399	5.06685	4.46011	NR_015431.1	humanseq88442	RefSeq	NR_015431.1	Homo sapiens long intergenic non-protein coding RNA, p53 induced transcript (LINC-PINT), transcript variant 1, non-coding RNA		LINC-PINT	ncRNA		130628918	130794675	-	FALSE	GTGCTCCAGGAACCTACGCACTATATATATAAATAAAGCTTAAGTAAACATCACTGCAAA	NR_015431.1	http://www.ncbi.nlm.nih.gov/nuccore/NR_015431.1	GRCh37/hg19/Feb2009	gi|205277371	non-coding RNA
CUST_38037_PI429545388	0.000445	3.19537	down	4.18627	4.26185	4.08601	5.6683	6.1496	5.74417	NONHSAT069431	humanseq34034	NONCODE v4	NONHSAT069431				ncRNA	chr2	20382136	20384343	+	FALSE	AAGATCCAATTTCCCTGGTGCTTTGAGGAGGGTGGGGGACATCAGAAGACCCTCTTGCTG	NONHSAT069431	http://noncode.org/show_rna.php?id=NONHSAT069431	GRCh37/hg19/Feb2009
CUST_40950_PI429545406	0.0240924	2.08644	up	5.76924	6.35868	5.86112	5.35986	4.90824	4.5378	NONHSAT055164	humanseq74270	NONCODE v4	NONHSAT055164	TLK2		TLK2	ncRNA	chr17	60677638	60683549	+	FALSE	TAGTAAATGGTACAGCGTGTGGAGAGATAAAAATTACAGATTTTGGTCTTTCGAAGATCA	NONHSAT055164	http://noncode.org/show_rna.php?id=NONHSAT055164	GRCh37/hg19/Feb2009	ensembl=ENST00000578931	lincRNA
CUST_69524_PI429545410	0.0130516	3.35874	up	6.02775	6.2272	6.16941	4.73038	4.86494	3.58528	NR_052002.1	humanseq87098	RefSeq	NR_052002.1	Homo sapiens inosine triphosphatase (nucleoside triphosphate pyrophosphatase) (ITPA), transcript variant 6, non-coding RNA		ITPA	ncRNA	20	3190005	3204516	+	FALSE	AACATTTCTGGATGAGACTTGTTTCCAAAATAAACCAGCTATATCTGTTTTGAACCCTGC	NR_052002.1	http://www.ncbi.nlm.nih.gov/nuccore/NR_052002.1	GRCh37/hg19/Feb2009	gi|390517023	non-coding RNA
CUST_770_PI429545388	0.000528	8.35901	up	7.22925	6.50382	6.79273	3.9016	4.07456	3.35966	NONHSAT003410	humanseq30081	NONCODE v4	NONHSAT003410	GYG1P3		GYG1P3	ncRNA	chr1	55688051	55689045	+	FALSE	GTCCTAGCAAATATTGATGATCTTTTTGAGACAGAAGAATTGTCAGCAGCACCTGACCCA	NONHSAT003410	http://noncode.org/show_rna.php?id=NONHSAT003410	GRCh37/hg19/Feb2009	ensembl=ENST00000449769	lincRNA
CUST_48245_PI429545410	0.0354659	2.39653	up	6.85686	6.41609	7.10797	5.62524	6.08672	4.88612	XR_246068.1	humanseq84957	RefSeq	XR_246068.1	PREDICTED: Homo sapiens PDZ domain containing 8 (PDZD8), transcript variant X2, misc_RNA		PDZD8	ncRNA					FALSE	TTTCCATACCAGACCTTGCAAGGATTTGAAGAAGATGAAGAGCATATCCATATACAACAA	XR_246068.1	http://www.ncbi.nlm.nih.gov/nuccore/XR_246068.1	GRCh37/hg19/Feb2009	gi|530393045	misc_RNA
CUST_6870_PI429545399	0.00480717	4.90016	up	8.25019	8.30841	8.0343	6.04181	5.15984	6.51277	NONHSAT123831	humanseq50734	NONCODE v4	NONHSAT123831				ncRNA	chr7	142494045	142500250	+	FALSE	CCATGGTCAAGAGAAAGGATTCCAGAGGCTAGCTCCAAAACCATCCCAGGTCATTCTTCA	NONHSAT123831	http://noncode.org/show_rna.php?id=NONHSAT123831	GRCh37/hg19/Feb2009	PMID:22140575=mixed_Pred45744	lincRNA
CUST_540_PI429545406	0.0462725	2.69549	down	6.40132	6.24553	6.4833	8.06027	6.84898	8.51254	NONHSAT050856	humanseq70057	NONCODE v4	NONHSAT050856	TTC23		TTC23	ncRNA	chr15	99678057	99679947	-	FALSE	GGAGCCCATCCTCTGGTCAGTACCAAGGTTCTTGCCTTTATTTTTAAAAATACTACTTTT	NONHSAT050856	http://noncode.org/show_rna.php?id=NONHSAT050856	GRCh37/hg19/Feb2009	ensembl=ENST00000490688	lincRNA
CUST_8627_PI429545388	0.0203089	2.42035	down	8.44271	8.35323	8.59567	9.56635	9.26566	10.3852	NONHSAT005442	humanseq30919	NONCODE v4	NONHSAT005442	RP4-655J12.4		RP4-655J12.4	ncRNA	chr1	116995658	117020912	-	FALSE	TCTCACATCGCTTTCCTGTTTCCCTCTCCTGCAATATGGATTTGACATATTAATCATTAC	NONHSAT005442	http://noncode.org/show_rna.php?id=NONHSAT005442	GRCh37/hg19/Feb2009	TO BE PUBLISHED=TCONS_00000925;ensembl=ENST00000430316	lincRNA
CUST_19094_PI429545402	0.0314898	2.2849	down	5.86118	6.63983	6.90654	7.61439	7.35627	8.01329	NONHSAT024805	humanseq61990	NONCODE v4	NONHSAT024805				ncRNA	chr11	122068291	122068509	+	FALSE	GAACAATTTTCGGAACACATCCAAATCCTGCTCTTTGCTCTTATGCTTTTGTTCCCTCCT	NONHSAT024805	http://noncode.org/show_rna.php?id=NONHSAT024805	GRCh37/hg19/Feb2009	PMID:23818866=FPKM1_group_5516_transcri	lincRNA
CUST_33197_PI429545399	0.00141691	3.68849	up	9.71101	9.89987	10.0577	8.31687	8.11566	7.58697	NONHSAT130014	humanseq53529	NONCODE v4	NONHSAT130014	RP11-255J3.3		RP11-255J3.3	ncRNA	chr9	2900319	2900804	-	FALSE	AGATCATACCCCAGAACTAAAAGGCCATTGCTAATTCCCTGAAATCCTGGAATGAGACCC	NONHSAT130014	http://noncode.org/show_rna.php?id=NONHSAT130014	GRCh37/hg19/Feb2009	ensembl=ENST00000433885	lincRNA
CUST_59009_PI429545406	0.044563	2.8441	up	9.36545	7.76813	8.25946	6.5592	6.98423	7.32568	NONHSAT060227	humanseq76167	NONCODE v4	NONHSAT060227				ncRNA	chr19	1173819	1174918	+	FALSE	CCCCACTGGGGCTCACTCACCCGAGACTTTTAAACTGAGACTCCCTCAAAAGCTACTAAG	NONHSAT060227	http://noncode.org/show_rna.php?id=NONHSAT060227	GRCh37/hg19/Feb2009	TO BE PUBLISHED=TCONS_00018313	lincRNA
CUST_47174_PI429545406	0.00635165	5.7106	down	4.08382	5.63998	5.33088	7.65307	7.50732	7.43522	NONHSAG023103	humanseq74914	NONCODE v4	NONHSAG023103	NONHSAG023103		NONHSAG023103	ncRNA	chr17	80438875	80446137	+	FALSE	ATTCATGAAGGACTTGTATTTTCTCTGCCTTGTGAGGTTTGGAGACTTGAAGGAGGACAA	NONHSAG023103	http://noncode.org/show_gene.php?id=NONHSAG023103	GRCh37/hg19/Feb2009	NONHSAT056717; NONHSAT056719; NONHSAT056721	lincRNA
CUST_44816_PI429545376	0.0376895	2.32414	up	5.67205	5.08909	5.51316	4.71063	4.39759	3.51599	TCONS_00020490	humanseq4758	broadlincRNA	TCONS_00020490	linc-SYT1-1		linc-SYT1-1	ncRNA	chr12	79194900	79196894	+	FALSE	GTAGATCAAATATGATATCAGGAAATACAGAAGACTAAATATACCCATTGTTCCTGCTGC	TCONS_00020490	http://www.broadinstitute.org/genome_bio/human_lincrnas/?q=lincRNA_catalog	GRCh37/hg19/Feb2009	XLOC_009815	lincRNA
CUST_89635_PI429545402	0.00288722	4.01109	down	4.26027	5.26721	4.70683	6.94798	6.67527	6.62304	NONHSAT046898	humanseq69401	NONCODE v4	NONHSAT046898	ANP32A		ANP32A	ncRNA	chr15	69075110	69076805	-	FALSE	ATGGGTAGTGAAGTGAGTCCATTTCAGAGCCTTTCACTGGGCTGTTTCTGGGGAGACAAG	NONHSAT046898	http://noncode.org/show_rna.php?id=NONHSAT046898	GRCh37/hg19/Feb2009	ensembl=ENST00000480858	lincRNA
CUST_56184_PI429545406	0.033816	2.54123	down	4.8665	5.6336	5.61329	6.17643	6.62611	7.34743	NONHSAT059885	humanseq75866	NONCODE v4	NONHSAT059885	ZNF407		ZNF407	ncRNA	chr18	72772110	72775441	+	FALSE	TAGGGAATTTGTTAAGCTAGACTTACGAACATTTTGGTCCCTCTTCCGGGAAGGGCATTG	NONHSAT059885	http://noncode.org/show_rna.php?id=NONHSAT059885	GRCh37/hg19/Feb2009	ensembl=ENST00000582214	lincRNA
CUST_79094_PI429545384	0.0356133	3.3251	up	6.7235	7.4945	7.20404	5.4164	6.28352	4.52192	NONHSAT007816	humanseq28105	NONCODE v4	NONHSAT007816	RASAL2		RASAL2	ncRNA	chr1	178090095	178269190	+	FALSE	AAGTATTGCATCCTCACAGACAGCCAGTTGGTATTGCTCAACAAGGAGAAGGAGATACCT	NONHSAT007816	http://noncode.org/show_rna.php?id=NONHSAT007816	GRCh37/hg19/Feb2009	ensembl=ENST00000465723	lincRNA
CUST_31801_PI429545380	0.0492742	2.18377	down	9.02196	9.01952	9.13875	10.1643	9.50244	10.8939	FR019920	humanseq13222	frnadb v3.4	FR019920	Putative conserved noncoding region (RNAz)	human(hg18)	FR019920	ncRNA	chrX	129226178	129226412	+	FALSE	GGAAACAGCCCTTCTCTGCCACTTCCTGTCCCAGGGGTTTCAGCAGTTTCCCCTTCGGGG	FR019920	http://www.ncrna.org/frnadb/detail.html?i_name=FR019920	GRCh37/hg19/Feb2009	RNZ35223 RNAdb v2.0	nc_conserved_region
CUST_74724_PI429545410	0.0116504	3.31261	up	6.24833	6.62159	6.81665	4.65918	4.32562	5.51788	NR_075076.1	humanseq87621	RefSeq	NR_075076.1	Homo sapiens chromosome 18 open reading frame 8 (C18orf8), transcript variant 4, non-coding RNA		C18orf8	ncRNA		21083433	21111771	+	FALSE	CATAGTAAATCTCTTACCAGACAAAGGAAGACTCATGGACTTTCTCCTCCAGAGAAAGGA	NR_075076.1	http://www.ncbi.nlm.nih.gov/nuccore/NR_075076.1	GRCh37/hg19/Feb2009	gi|444741738	non-coding RNA
CUST_60107_PI429545395	0.0070404	4.22665	up	6.00718	7.20339	6.0759	4.44924	4.09329	4.5054	NONHSAT108135	humanseq46405	NONCODE v4	NONHSAT108135				ncRNA	chr6	25081594	25097433	-	FALSE	ACACGTGGTGAAGAATGGTCTACTCTGGGATGAGTTGTATATAGGATTCCAAACACGGCT	NONHSAT108135	http://noncode.org/show_rna.php?id=NONHSAT108135	GRCh37/hg19/Feb2009
CUST_51891_PI429545406	0.0366701	2.11146	up	6.58779	7.4245	6.62391	6.16423	5.82594	5.41132	NONHSAT058663	humanseq75410	NONCODE v4	NONHSAT058663	RIOK3		RIOK3	ncRNA	chr18	21033250	21043283	+	FALSE	AGCTGCCGTTTTTCCTGAAGTTGCGTAAGTAAAATTCACAAATACTTTATCTAGCAACTT	NONHSAT058663	http://noncode.org/show_rna.php?id=NONHSAT058663	GRCh37/hg19/Feb2009	ensembl=ENST00000584960	lincRNA
CUST_68009_PI429545395	0.0174744	2.89428	down	6.09444	6.5629	6.88497	8.12941	7.45899	8.55352	NONHSAG044124	humanseq47239	NONCODE v4	NONHSAG044124	NONHSAG044124		NONHSAG044124	ncRNA	chr6	74079427	74097440	+	FALSE	TGCCTCTTTGACCTTGAACTAGTATTCATTTGGCCTCCTGTTGGGTCTCCAATGCTCTCC	NONHSAG044124	http://noncode.org/show_gene.php?id=NONHSAG044124	GRCh37/hg19/Feb2009	NONHSAT113553; NONHSAT113554	lincRNA
CUST_41849_PI429545395	0.00466066	3.77668	up	9.10327	8.14374	9.13604	6.90754	7.00385	6.72031	NONHSAT103800	humanseq44450	NONCODE v4	NONHSAT103800	RP11-485M7.1		RP11-485M7.1	ncRNA	chr5	132338810	132339057	+	FALSE	CCAATGATCAATACAAGTTCTACTCAGTGAATGTGGATTACAGCAAATTGAAGAAAGAAG	NONHSAT103800	http://noncode.org/show_rna.php?id=NONHSAT103800	GRCh37/hg19/Feb2009	ensembl=ENST00000505029	lincRNA
CUST_7899_PI429545380	0.0329018	2.78915	down	9.30102	8.79208	9.17295	10.5624	9.81559	11.3275	FR325618	humanseq10818	frnadb v3.4	FR325618	Putative conserved noncoding region (RNAz)	human(hg18)	FR325618	ncRNA	chr2	60179545	60179914	+	FALSE	CCCTGCCTGCCATAATTGACATTAAGTACTGTTTGGGGTAGGAAATCAGCCATTTCCAAT	FR325618	http://www.ncrna.org/frnadb/detail.html?i_name=FR325618	GRCh37/hg19/Feb2009	RNZ18490 RNAdb v2.0	nc_conserved_region
CUST_83854_PI429545384	0.0100512	2.25584	down	7.3535	7.747	7.69674	8.97124	9.02006	8.32692	NONHSAT000036	humanseq28596	NONCODE v4	NONHSAT000036				ncRNA	chr1	154267	163727	-	FALSE	ACTAGGTGCATCCAGGAAGAGAAACTGACTGGGCAACATGTTATTCAGGTACAAAAAGAC	NONHSAT000036	http://noncode.org/show_rna.php?id=NONHSAT000036	GRCh37/hg19/Feb2009
CUST_61415_PI429545388	0.011705	2.7421	up	6.57649	7.44039	7.5457	5.79181	5.49522	5.90969	NONHSAT076367	humanseq36536	NONCODE v4	NONHSAT076367	CFLAR		CFLAR	ncRNA	chr2	201983245	201983900	+	FALSE	TCTTTCAAATACCAGGAATGGACTCTGGGGAATGGGGCACCCTTGAAGTCTGATTATTTC	NONHSAT076367	http://noncode.org/show_rna.php?id=NONHSAT076367	GRCh37/hg19/Feb2009	ensembl=ENST00000490965	lincRNA
CUST_52370_PI429545384	0.0161025	2.29363	down	9.92888	9.85029	9.79495	10.952	10.6015	11.6136	ENST00000569778	humanseq25335	Ensembl	ENST00000569778	RP11-249C24.10-001		RP11-249C24.10-001	ncRNA	16	56643413	56645287	-	FALSE	CACATTTGACGTGAAACTGAAAGTGATCATGTATGTGTCCCTCCTGCTCCCATATGATCT	ENST00000569778	http://www.ensembl.org/Homo_sapiens/Transcript/Summary?t=ENST00000569778	GRCh37/hg19/Feb2009	ENSG00000260823	lincRNA
CUST_31201_PI429545395	0.0196521	2.83045	down	6.38916	6.49294	7.12478	8.00958	7.70388	8.79652	NONHSAT100843	humanseq43314	NONCODE v4	NONHSAT100843				ncRNA	chr5	29143623	29162698	+	FALSE	TAGGAAAAAGATGCCTCCCTGGTCGACCTTCCTGGAAAGTATGCATATCATTACTGCTTA	NONHSAT100843	http://noncode.org/show_rna.php?id=NONHSAT100843	GRCh37/hg19/Feb2009	TO BE PUBLISHED=TCONS_00030977	lincRNA
CUST_92058_PI429545399	0.0144854	6.28083	up	7.2728	8.22641	8.22942	5.98512	5.62718	4.16346	NONHSAT017618	humanseq59874	NONCODE v4	NONHSAT017618	NUP98		NUP98	ncRNA	chr11	3740717	3742269	-	FALSE	TCTCTGATTTCACTATTGGTCGGAAAGGTTATGGTTCAATCTATTTTGAAGGAGATGTGA	NONHSAT017618	http://noncode.org/show_rna.php?id=NONHSAT017618	GRCh37/hg19/Feb2009	ensembl=ENST00000530516	lincRNA
CUST_33315_PI429545406	0.0241997	2.36861	down	6.13636	7.20435	6.44326	7.82424	7.58173	8.11011	NONHSAT053204	humanseq73469	NONCODE v4	NONHSAT053204	TBC1D3G		TBC1D3G	ncRNA	chr17	34800243	34801447	-	FALSE	GAGCATGTGGTAGCCACGTCACAACCCAAGACCATGGGGCATCAGGTGAGTTTATGGTCC	NONHSAT053204	http://noncode.org/show_rna.php?id=NONHSAT053204	GRCh37/hg19/Feb2009	ensembl=ENST00000587378	lincRNA
CUST_73894_PI429545410	0.00464739	9.41727	up	11.1373	12.4497	12.8945	9.27512	8.94015	8.56034	NR_002211.1	humanseq87538	RefSeq	NR_002211.1	Homo sapiens Meis homeobox 3 pseudogene 1 (MEIS3P1), non-coding RNA		MEIS3P1	ncRNA		15690163	15693019	+	FALSE	GGCTGGATTTGTCTTGCTGTATGTGTCAGGAAATTTATACCTATTACATTTTCCATTTTC	NR_002211.1	http://www.ncbi.nlm.nih.gov/nuccore/NR_002211.1	GRCh37/hg19/Feb2009	gi|62632708	non-coding RNA
CUST_94446_PI429545402	0.0213865	2.99023	up	7.04264	7.15379	7.89361	5.9528	6.26442	5.13204	NONHSAT048350	humanseq69898	NONCODE v4	NONHSAT048350	AP3S2		AP3S2	ncRNA	chr15	90431748	90432711	-	FALSE	ATTGTTCGAGAGACTTTCCATCTAGTCCTCAAGCGGGATGACAACATCTGTAACTTCTTG	NONHSAT048350	http://noncode.org/show_rna.php?id=NONHSAT048350	GRCh37/hg19/Feb2009	ensembl=ENST00000559601	lincRNA
CUST_50788_PI429545402	0.0478341	3.03911	up	6.68374	6.56296	6.34276	5.53966	5.43065	3.80821	NONHSAG013086	humanseq65305	NONCODE v4	NONHSAG013086	NONHSAG013086		NONHSAG013086	ncRNA	chr13	28196012	28241547	+	FALSE	TGTAGGAAATCCTCAAAGTGGCTTTGAATTTAATGCTCCACTTCAGTTACCAGAGGTTAA	NONHSAG013086	http://noncode.org/show_gene.php?id=NONHSAG013086	GRCh37/hg19/Feb2009	NONHSAT032667; NONHSAT032668; NONHSAT032670	lincRNA
CUST_57250_PI429545384	0.0197088	2.08245	down	8.69992	8.07262	8.59107	9.39504	9.23346	9.90995	ENST00000579378	humanseq25834	Ensembl	ENST00000579378	RP11-218M11.3-001		RP11-218M11.3-001	ncRNA	17	28877511	28878207	-	FALSE	TCTTCTGCCTGCTGCTTACAGCCCCCGAGAACCTTCTCCGAGAGAATAAAACCTTTGACT	ENST00000579378	http://www.ensembl.org/Homo_sapiens/Transcript/Summary?t=ENST00000579378	GRCh37/hg19/Feb2009	ENSG00000263860	lincRNA
CUST_46924_PI429545406	0.0250552	2.40979	up	8.29561	8.84884	9.35092	7.63302	7.86483	7.1908	NONHSAT056667	humanseq74888	NONCODE v4	NONHSAT056667	CSNK1D		CSNK1D	ncRNA	chr17	80202366	80207040	-	FALSE	AACTCTCCTTATTGCTGTGAAGGGCAGACAATGCATGGCTGATCTACTCTGTTACCAATG	NONHSAT056667	http://noncode.org/show_rna.php?id=NONHSAT056667	GRCh37/hg19/Feb2009	ensembl=ENST00000581737	lincRNA
CUST_18708_PI429545380	0.0369444	5.21996	up	6.90884	7.18982	8.24448	5.98886	5.41347	3.78869	FR335055	humanseq11906	frnadb v3.4	FR335055	non-protein coding (noncoding) transcript	human(hg18)	FR335055	ncRNA	chr11	57467951	57468629	+	FALSE	CAGTTACTAACTACGGAAATAGCATCCTCTGCTGGTGCTAAGTGTGATTAGGAAGAAGCC	FR335055	http://www.ncrna.org/frnadb/detail.html?i_name=FR335055	GRCh37/hg19/Feb2009	HIT000293713 H-invitational v5.0	ncRNA
CUST_8221_PI429545376	0.0378898	2.6258	down	5.10759	5.33789	5.84119	6.89	6.09481	7.48013	TCONS_00004750	humanseq861	broadlincRNA	TCONS_00004750	linc-FAM82A1-1		linc-FAM82A1-1	ncRNA	chr2	38095118	38099030	+	FALSE	AGGTGGTTAGGGTCCTTCCATGCCATGTAGAGACTTTGATCTTCATCCTGCGTTTGTTTT	TCONS_00004750	http://www.broadinstitute.org/genome_bio/human_lincrnas/?q=lincRNA_catalog	GRCh37/hg19/Feb2009	XLOC_001432	lincRNA
CUST_47667_PI429545376	0.0140489	2.93437	down	5.69492	5.66036	6.45589	7.53245	7.00753	7.93035	TCONS_00022299	humanseq5057	broadlincRNA	TCONS_00022299	linc-EDNRB-1		linc-EDNRB-1	ncRNA	chr13	78555750	78564742	-	FALSE	GATGTACAAAGGGGACTCCTGCATTTTCCCTGTTCCCTGAAGAGATTAAGAACTTCTGAG	TCONS_00022299	http://www.broadinstitute.org/genome_bio/human_lincrnas/?q=lincRNA_catalog	GRCh37/hg19/Feb2009	XLOC_010662	lincRNA
CUST_69948_PI429545402	0.0040978	7.46963	up	6.15406	7.30341	7.69003	3.81945	4.25752	4.36742	NONHSAG015135	humanseq67335	NONCODE v4	NONHSAG015135	NONHSAG015135		NONHSAG015135	ncRNA	chr14	60062694	60072820	-	FALSE	TTGTGGCAAGATTCAGGCTAAAATCCCAGGCGCTAAGAGGCATGCTGAGTAAACTGATTT	NONHSAG015135	http://noncode.org/show_gene.php?id=NONHSAG015135	GRCh37/hg19/Feb2009	NONHSAT037189; NONHSAT037190	lincRNA
CUST_21631_PI429545380	0.00490534	2.96189	down	8.31168	8.65445	7.78663	9.99753	9.59653	9.85826	FR004726	humanseq12200	frnadb v3.4	FR004726	Putative conserved noncoding region (RNAz)	human(hg18)	FR004726	ncRNA	chr11	46314690	46314969	+	FALSE	CTCGGTTTCCGGTGTCCTAAGCTGCCCTGCAGGGATCCCCTGGCCGCTGCCTATAGACCA	FR004726	http://www.ncrna.org/frnadb/detail.html?i_name=FR004726	GRCh37/hg19/Feb2009	RNZ6819 RNAdb v2.0	nc_conserved_region
CUST_9307_PI429545406	0.0370537	2.88514	up	9.50861	9.30757	9.32485	8.31314	8.37497	6.867	NONHSAT141040	humanseq70960	NONCODE v4	NONHSAT141040	UQCRC2		UQCRC2	ncRNA	chr16	21979782	21985278	+	FALSE	GTTCAGAACCATTTCACAAGTGCAAGAATGGCTTTGATTGGACTTGGTGTGAGTCATCCT	NONHSAT141040	http://noncode.org/show_rna.php?id=NONHSAT141040	GRCh37/hg19/Feb2009	ensembl=ENST00000567810	lincRNA
CUST_75384_PI429545410	0.0476872	2.79558	up	9.70641	9.92761	8.88397	8.3441	8.53179	7.19267	NR_024546.1	humanseq87687	RefSeq	NR_024546.1	Homo sapiens thioredoxin-like 1 (TXNL1), transcript variant 2, non-coding RNA		TXNL1	ncRNA		54270052	54305920	-	FALSE	GTGATGAGCATGGATTTGACAACTGTTTACGAAAAGACACAACCTTCTTGGAATCTGACT	NR_024546.1	http://www.ncbi.nlm.nih.gov/nuccore/NR_024546.1	GRCh37/hg19/Feb2009	gi|215422363	non-coding RNA
CUST_86068_PI429545376	0.0312024	2.4366	down	6.2987	6.85662	6.08629	7.73588	7.12531	8.23504	TCONS_l2_00003533	humanseq9119	broadlincRNA	TCONS_l2_00003533	linc-ANUBL1-1		linc-ANUBL1-1	ncRNA	chr10	46193895	46217888	-	FALSE	TTTCCTGGGACTTTGATGGTAGATGTCTGAAGGTCAATCTCTTTTTTATGAATATTCTTC	TCONS_l2_00003533	http://www.broadinstitute.org/genome_bio/human_lincrnas/?q=TUCP_transcripts_catalog	GRCh37/hg19/Feb2009	XLOC_l2_001950	lincRNA
CUST_73035_PI429545388	0.00634637	3.24563	down	6.09492	7.18523	6.58524	8.47154	8.24943	8.23994	NONHSAT087798	humanseq37749	NONCODE v4	NONHSAT087798	SETD5		SETD5	ncRNA	chr3	9514919	9516949	+	FALSE	TTCTGGGTCCCAAATTGTCCTGGTCATCCTTTGCCATTGAGATGCTGTCTTTGCATATAG	NONHSAT087798	http://noncode.org/show_rna.php?id=NONHSAT087798	GRCh37/hg19/Feb2009	ensembl=ENST00000492939	lincRNA
CUST_64002_PI429545395	0.016166	4.0397	up	6.51821	6.3225	5.99893	3.38599	5.04107	4.36984	NONHSAT112187	humanseq46818	NONCODE v4	NONHSAT112187				ncRNA	chr6	35620386	35621424	+	FALSE	AATATGATTTGAATTCATTCATGTTAAGAGAGGGTGTCAAATTGAGAACCAGGCAGATCC	NONHSAT112187	http://noncode.org/show_rna.php?id=NONHSAT112187	GRCh37/hg19/Feb2009
CUST_4034_PI429545395	0.00314354	13.3531	up	11.6593	13.6706	12.8043	9.13293	8.93332	8.85071	NONHSAG038023	humanseq40425	NONCODE v4	NONHSAG038023	NONHSAG038023		NONHSAG038023	ncRNA	chr4	57898204	57976445	-	FALSE	CACCTGTCCTCATCTGGAACAAGTAAAAAGGGGTCACTATGGAGTTCAAAGGACAGAACT	NONHSAG038023	http://noncode.org/show_gene.php?id=NONHSAG038023	GRCh37/hg19/Feb2009	NONHSAT096540; NONHSAT096541	lincRNA
CUST_33072_PI429545406	0.000848	2.35937	down	6.64385	6.88896	6.87059	7.88634	7.97223	8.26002	NONHSAT053112	humanseq73442	NONCODE v4	NONHSAT053112	CTC-507E2.2		CTC-507E2.2	ncRNA	chr17	33923922	33924147	-	FALSE	ACGAGACAGCTTTCTTCTCCTGGTTCCACAATGGCCTCCTGGCATAGGGCATCGGGGTTA	NONHSAT053112	http://noncode.org/show_rna.php?id=NONHSAT053112	GRCh37/hg19/Feb2009	ensembl=ENST00000587835	lincRNA
CUST_60293_PI429545376	0.0182653	2.19769	down	5.33933	6.14074	5.39917	6.51284	7.00906	6.76531	TCONS_00028797	humanseq6422	broadlincRNA	TCONS_00028797	linc-CXADR-3		linc-CXADR-3	ncRNA	chr21	17791751	17860215	+	FALSE	TCCAGTAGACAACCTCTCCCACTAATTGTGTATTAGCAACGTATTTTATCTTGAGAGCTT	TCONS_00028797	http://www.broadinstitute.org/genome_bio/human_lincrnas/?q=lincRNA_catalog	GRCh37/hg19/Feb2009	XLOC_013868	lincRNA
CUST_57708_PI429545402	0.0324043	4.54661	down	5.42905	5.78506	5.35732	7.91297	6.4659	8.74693	NONHSAT034771	humanseq66062	NONCODE v4	NONHSAT034771	MTND6P18		MTND6P18	ncRNA	chr13	96346236	96346749	-	FALSE	TCCTATTTATGGAGGTTTAGGGTTATTAGTGGTGCTGTGGGTTGTGGTATTGTGTTGAAT	NONHSAT034771	http://noncode.org/show_rna.php?id=NONHSAT034771	GRCh37/hg19/Feb2009	ensembl=ENST00000439477	lincRNA
CUST_38399_PI429545376	0.00578221	2.19231	down	7.15157	7.0687	7.43069	8.39109	8.01905	8.63817	TCONS_00018764	humanseq4072	broadlincRNA	TCONS_00018764	linc-ZMIZ1-1		linc-ZMIZ1-1	ncRNA	chr10	79938927	79973839	+	FALSE	AGGGAAATAGAGGTACTGGGGGCTTCCAGCCTCATGCTGCTTGCTCTCTCCTGAATCCAT	TCONS_00018764	http://www.broadinstitute.org/genome_bio/human_lincrnas/?q=lincRNA_catalog	GRCh37/hg19/Feb2009	XLOC_008524	lincRNA
CUST_47994_PI429545406	0.00713465	7.21956	up	8.60931	9.96058	8.72542	6.44648	5.5476	6.74549	NONHSAG023333	humanseq74996	NONCODE v4	NONHSAG023333	NONHSAG023333		NONHSAG023333	ncRNA	chr18	9775284	9859589	+	FALSE	ATCAAGCATCGTGTGTCGATTTGTCCAGGATCACTTTGACCACAACATCAGCCCTACTAT	NONHSAG023333	http://noncode.org/show_gene.php?id=NONHSAG023333	GRCh37/hg19/Feb2009	NONHSAT057234; NONHSAT057240; NONHSAT057241	lincRNA
CUST_86390_PI429545399	0.0153989	4.08863	down	4.82757	5.12453	3.78642	6.90675	6.90301	6.02362	NONHSAT017028	humanseq59294	NONCODE v4	NONHSAT017028				ncRNA	chr10	131984444	131985130	+	FALSE	GTCTTCCTCATGCCAGGAGTCTTATCCCAGAATCAAAGGCTCCTGGTGGGTAGGAGCGTG	NONHSAT017028	http://noncode.org/show_rna.php?id=NONHSAT017028	GRCh37/hg19/Feb2009	TO BE PUBLISHED=TCONS_00003758	lincRNA
CUST_41477_PI429545388	0.0480472	3.97218	down	4.37938	6.23439	6.65474	7.92207	7.56045	7.75578	NONHSAT070356	humanseq34398	NONCODE v4	NONHSAT070356				ncRNA	chr2	43081965	43086884	-	FALSE	TCATTCCATAGAGGCGTTGCTCTTTTCCAGCTCTGCATCTTTAGCAGAACCTCCTGTCCT	NONHSAT070356	http://noncode.org/show_rna.php?id=NONHSAT070356	GRCh37/hg19/Feb2009
CUST_75052_PI429545406	0.0447622	2.31196	down	6.88584	7.40594	7.52462	8.27895	7.96546	9.19933	NONHSAT067187	humanseq77918	NONCODE v4	NONHSAT067187				ncRNA	chr19	49946967	49947386	-	FALSE	CGAGTAACTCATTCCCAGGTCCTGAAAAAGTGTGCGGCTGAGTCCTTTCCTCCTTCCTCG	NONHSAT067187	http://noncode.org/show_rna.php?id=NONHSAT067187	GRCh37/hg19/Feb2009	PMID:22140575=brain_Pred23149	lincRNA
CUST_56132_PI429545395	0.0349857	5.42729	up	7.24719	7.59106	7.66213	5.51231	6.10406	3.56332	NONHSAT106967	humanseq45971	NONCODE v4	NONHSAT106967				ncRNA	chr6	3081111	3082067	+	FALSE	TGAAGGAATGTGCTACTTACATGGAAAAGGCGTGATACACAAGGACCTGAAGCCTGAAAA	NONHSAT106967	http://noncode.org/show_rna.php?id=NONHSAT106967	GRCh37/hg19/Feb2009
CUST_95652_PI429545380	0.0171908	2.69135	down	5.63266	6.41063	6.4357	7.57059	7.16216	8.03122	ENST00000514381	humanseq19682	Ensembl	ENST00000514381	RP11-597D13.9-003		RP11-597D13.9-003	ncRNA	4	159093729	159101078	+	FALSE	AAATTTCCACTTATTTTTAACCCCTGGGAGCCCTCTAGTGTCCTGTTCGCAAACAGACTC	ENST00000514381	http://www.ensembl.org/Homo_sapiens/Transcript/Summary?t=ENST00000514381	GRCh37/hg19/Feb2009	ENSG00000248429	antisense
CUST_47035_PI429545380	0.0339884	3.67524	up	6.51579	6.38924	5.58733	3.30671	5.06282	4.48931	FR391659	humanseq14753	frnadb v3.4	FR391659	Putative conserved noncoding region (RNAz)	human(hg18)	FR391659	ncRNA	chr12	92536944	92537214	+	FALSE	AAGAAGTTTACTCAGTCTTAGAAAACTACAAGCTAGCAAATGTACAGAGAGCTGGCTGGT	FR391659	http://www.ncrna.org/frnadb/detail.html?i_name=FR391659	GRCh37/hg19/Feb2009	RNZ9387 RNAdb v2.0	nc_conserved_region
CUST_76612_PI429545406	0.0133314	2.73884	up	7.15629	8.13545	7.56788	6.1051	6.52725	5.86657	NONHSAT067514	humanseq78080	NONCODE v4	NONHSAT067514	CTC-471J1.10		CTC-471J1.10	ncRNA	chr19	52613570	52613979	-	FALSE	TTGGCTTTCTTCATGATAAATGCTGTATCCAATGCTCAGGTGAGAGGTGATAGCTATGAA	NONHSAT067514	http://noncode.org/show_rna.php?id=NONHSAT067514	GRCh37/hg19/Feb2009	ensembl=ENST00000603942	lincRNA
CUST_90649_PI429545406	0.0266898	19.1131	down	11.5274	8.693	7.63655	14.1982	13.73	12.6982	NONHSAG032257	humanseq79599	NONCODE v4	NONHSAG032257	NONHSAG032257		NONHSAG032257	ncRNA	chr20	61462492	61472511	+	FALSE	CTGACAGCATACCTCAAAAGGCCCTAGCTAATAAACCTGTAAGCCCAGCATTTGAGAGAA	NONHSAG032257	http://noncode.org/show_gene.php?id=NONHSAG032257	GRCh37/hg19/Feb2009	NONHSAT080799; NONHSAT080800; NONHSAT080801; NONHSAT080802; NONHSAT080803; NONHSAT080804; NONHSAT080805; NONHSAT080806; NONHSAT080807	lincRNA
CUST_17367_PI429545395	0.00588206	14.7948	up	7.47118	7.3369	8.42213	3.84793	4.97102	2.7502	NONHSAT097800	humanseq41850	NONCODE v4	NONHSAT097800	EGF		EGF	ncRNA	chr4	110897242	110898692	+	FALSE	TCTTAACTGACAAGTTGTACTGGTGCGATGCCAAGCAGTCTGTGATTGAAATGGCCAATC	NONHSAT097800	http://noncode.org/show_rna.php?id=NONHSAT097800	GRCh37/hg19/Feb2009	ensembl=ENST00000541061	lincRNA
CUST_1587_PI429545399	0.0439533	5.18338	down	8.88225	9.76655	8.17012	12.0352	11.94	9.96535	NONHSAT122394	humanseq50175	NONCODE v4	NONHSAT122394	PCOLCE		PCOLCE	ncRNA	chr7	100201408	100202855	+	FALSE	TGAGGATGACGACGGATGAGGGCACAGGAGGACGAGGCTTCCTGCTCTGAGCACCAATTT	NONHSAT122394	http://noncode.org/show_rna.php?id=NONHSAT122394	GRCh37/hg19/Feb2009	ensembl=ENST00000482863	lincRNA
CUST_73677_PI429545380	0.0274385	2.09082	down	8.1166	8.43266	8.29207	9.22186	8.89733	9.91435	ENST00000428791	humanseq17445	Ensembl	ENST00000428791	RP11-269F19.2-002		RP11-269F19.2-002	ncRNA	1	45224796	45241482	-	FALSE	TCTTGATGACATCATCAGCAGAGTTAACCAGATGCTCCTGCAGCCCCACCACTTGCACCT	ENST00000428791	http://www.ensembl.org/Homo_sapiens/Transcript/Summary?t=ENST00000428791	GRCh37/hg19/Feb2009	ENSG00000225721	antisense
CUST_12248_PI429545388	0.0153012	3.00887	up	7.89156	8.61202	9.06456	7.08535	7.16013	6.55499	NONHSAT006561	humanseq31307	NONCODE v4	NONHSAT006561	CRTC2		CRTC2	ncRNA	chr1	153924607	153925438	-	FALSE	TTGAGGAGAACTTGCTAGATGACAAGCATTTGCTGAAGCCATGGGATGCTAAGAAGCTAT	NONHSAT006561	http://noncode.org/show_rna.php?id=NONHSAT006561	GRCh37/hg19/Feb2009	ensembl=ENST00000467860	lincRNA
CUST_26439_PI429545406	0.00208438	2.54853	down	6.60012	6.33226	6.10355	7.6747	7.4895	7.92072	NONHSAT145468	humanseq72753	NONCODE v4	NONHSAT145468	CNTROB		CNTROB	ncRNA	chr17	7840520	7851003	+	FALSE	ATCAGATGTCCAACATTTCCCTTCTGGCTCTTTTTAGCTCCCAAGTATCTGCTTCCTTAA	NONHSAT145468	http://noncode.org/show_rna.php?id=NONHSAT145468	GRCh37/hg19/Feb2009	ensembl=ENST00000576922	lincRNA
CUST_29151_PI429545380	0.00553247	4.13362	up	7.12054	5.99192	6.2933	4.57565	4.59912	4.08877	FR262457	humanseq12954	frnadb v3.4	FR262457	Putative conserved noncoding region (RNAz)	human(hg18)	FR262457	ncRNA	chr6	86001631	86001854	+	FALSE	GGATTCCCTGTGCATTTGCACCAGATGAATGTTTGATGCTATGAAAAACTTTCCATAGCA	FR262457	http://www.ncrna.org/frnadb/detail.html?i_name=FR262457	GRCh37/hg19/Feb2009	RNZ29602 RNAdb v2.0	nc_conserved_region
CUST_89998_PI429545376	0.0280672	2.91422	down	6.00509	5.5063	4.79457	6.58219	6.80043	7.55268	TCONS_l2_00008281	humanseq9529	broadlincRNA	TCONS_l2_00008281	linc-GPR132-2		linc-GPR132-2	ncRNA	chr14	105542840	105553887	-	FALSE	TCTCACACACACACGTATACACATACTGGCATGCCCGTGTTCACATGCACAGGCTGTTCC	TCONS_l2_00008281	http://www.broadinstitute.org/genome_bio/human_lincrnas/?q=TUCP_transcripts_catalog	GRCh37/hg19/Feb2009	XLOC_l2_004546	lincRNA
CUST_18383_PI429545376	0.0311409	2.09724	down	7.86917	7.36272	7.54106	8.6025	8.18373	9.1922	TCONS_00008533	humanseq1936	broadlincRNA	TCONS_00008533	linc-TSPAN5-2		linc-TSPAN5-2	ncRNA	chr4	99706579	99708527	-	FALSE	TTTTTTATTCCAGCTGCTGCTTGCCTCTTCCTTTTCATGCTACCAAAGCGGAGTTCAGCA	TCONS_00008533	http://www.broadinstitute.org/genome_bio/human_lincrnas/?q=lincRNA_catalog	GRCh37/hg19/Feb2009	XLOC_004023	lincRNA
CUST_89391_PI429545395	0.029404	2.32925	up	11.0765	10.9675	12.0357	10.4218	10.0123	9.98594	NONHSAT120732	humanseq49518	NONCODE v4	NONHSAT120732				ncRNA	chr7	56169267	56174187	-	FALSE	GTGTAACCATCAGTTAAACCTCTCCTGTCATTCCTGGCTTCCTTGCTTCAGAATTGAAAT	NONHSAT120732	http://noncode.org/show_rna.php?id=NONHSAT120732	GRCh37/hg19/Feb2009	PMID:22140575=mixed_Pred44309	lincRNA
CUST_9120_PI429545395	0.0126069	3.09878	up	9.64374	9.75965	10.259	7.98732	8.90986	7.87014	NONHSAT095631	humanseq40966	NONCODE v4	NONHSAT095631	FAM200B		FAM200B	ncRNA	chr4	15683376	15688229	+	FALSE	TATTTGACCTAGCCATGGAAAACCTCATTGGCTCCTCACTGGATCAGACCATAAAAATGA	NONHSAT095631	http://noncode.org/show_rna.php?id=NONHSAT095631	GRCh37/hg19/Feb2009	ensembl=ENST00000510032	lincRNA
CUST_83493_PI429545388	0.00181566	7.23684	up	6.24845	6.64912	6.05231	4.02405	2.83133	3.52842	NONHSAT090820	humanseq38858	NONCODE v4	NONHSAT090820	ST3GAL6		ST3GAL6	ncRNA	chr3	98502354	98510837	+	FALSE	TGGTCCTGTTTTAGGACATGAAGAAGAAGTTGGGAGAAGGACAACCTTCCGACTTTTTTA	NONHSAT090820	http://noncode.org/show_rna.php?id=NONHSAT090820	GRCh37/hg19/Feb2009	ensembl=ENST00000477899	lincRNA
CUST_82013_PI429545395	0.0195011	2.8799	up	5.98572	5.23255	5.35566	3.55769	4.64442	3.79377	NONHSAG046734	humanseq48738	NONCODE v4	NONHSAG046734	NONHSAG046734		NONHSAG046734	ncRNA	chr7	540415	559845	-	FALSE	TGGAATACGTCAGGAAGAAGCCAAAATTAAAAGAAGTCCAGGTGAGGTTAGAGGAGCATT	NONHSAG046734	http://noncode.org/show_gene.php?id=NONHSAG046734	GRCh37/hg19/Feb2009	NONHSAT118635; NONHSAT118636	lincRNA
CUST_42823_PI429545410	0.00473806	2.40394	up	7.19399	7.41513	6.95201	6.08772	6.11151	5.56568	XR_243077.1	humanseq84409	RefSeq	XR_243077.1	PREDICTED: Homo sapiens ADAM metallopeptidase domain 10 (ADAM10), transcript variant X3, misc_RNA		ADAM10	ncRNA					FALSE	ACAATCATTCTCATAATGTGACGCAAGCCAGCAAGGCCAAAAATGCTAGAGAAAATAACG	XR_243077.1	http://www.ncbi.nlm.nih.gov/nuccore/XR_243077.1	GRCh37/hg19/Feb2009	gi|530405299	misc_RNA
CUST_66459_PI429545395	0.0129526	3.81269	up	8.49886	8.31377	8.94269	6.66295	7.36337	5.93656	NONHSAT113153	humanseq47078	NONCODE v4	NONHSAT113153	FBXO9		FBXO9	ncRNA	chr6	52958253	52963166	+	FALSE	ATCGCTTGTCACAAGACACAGACAATCAGACCAAAGTATTTGCTGTAATAACTAAGAAAA	NONHSAT113153	http://noncode.org/show_rna.php?id=NONHSAT113153	GRCh37/hg19/Feb2009	ensembl=ENST00000484436	lincRNA
CUST_39067_PI429545388	0.048463	2.25433	down	5.70248	5.89621	5.69034	7.46491	6.12319	7.21901	NONHSAT069705	humanseq34144	NONCODE v4	NONHSAT069705				ncRNA	chr2	27126054	27126636	-	FALSE	CCAGCAAGGTCAAAACGGGCTGGGCTGGGGACTGGACACTGGATCTTTCAAAAATTCCCC	NONHSAT069705	http://noncode.org/show_rna.php?id=NONHSAT069705	GRCh37/hg19/Feb2009
CUST_410_PI429545388	0.0161406	2.01137	down	8.06105	8.57971	8.89137	9.4134	9.65149	9.49177	NONHSAT003319	humanseq30044	NONCODE v4	NONHSAT003319				ncRNA	chr1	53814402	53815959	-	FALSE	CAGTAGGTGTGACACAAGACAGCTGACTCTGGCTTCCAGGCTCTTCCCACAGATCTGCAG	NONHSAT003319	http://noncode.org/show_rna.php?id=NONHSAT003319	GRCh37/hg19/Feb2009	TO BE PUBLISHED=TCONS_00001846	lincRNA
CUST_76871_PI429545402	0.000514	2.25412	up	9.10812	9.2199	8.97992	8.10072	7.90061	7.78892	NONHSAT040157	humanseq68076	NONCODE v4	NONHSAT040157	EIF5		EIF5	ncRNA	chr14	103799880	103802181	+	FALSE	ATGTCATCCCTTCTTCTCCAGACAGAAGATACCAAAAAGTTGCAATCAAAGATCTCTTCA	NONHSAT040157	http://noncode.org/show_rna.php?id=NONHSAT040157	GRCh37/hg19/Feb2009	ensembl=ENST00000560877	lincRNA
CUST_72245_PI429545384	0.0422556	3.9867	up	8.67988	7.89452	8.19555	6.72288	7.06128	5.00021	ENST00000414142	humanseq27410	Ensembl	ENST00000414142	SNHG17-005		SNHG17-005	ncRNA	20	37049240	37063916	-	FALSE	TTGGTGATCTGGGATCTGGGTTTGCTGATATTTCTCACCGTGAATCTCTTGGTGGTGTTT	ENST00000414142	http://www.ensembl.org/Homo_sapiens/Transcript/Summary?t=ENST00000414142	GRCh37/hg19/Feb2009	ENSG00000196756	processed_transcript
CUST_70818_PI429545395	0.00546182	3.31239	down	5.06772	5.29795	4.78689	6.83203	6.26985	7.23431	NONHSAT114312	humanseq47555	NONCODE v4	NONHSAT114312				ncRNA	chr6	108027960	108035978	+	FALSE	CAGAAGACACTGTGACCTCCTAGCAAGCACTGTTACCTCTGCTGGGAAGCCTCCAGCCAT	NONHSAT114312	http://noncode.org/show_rna.php?id=NONHSAT114312	GRCh37/hg19/Feb2009
CUST_12406_PI429545395	0.0466856	20.3426	up	9.73711	9.5114	11.808	7.26553	7.42891	3.32278	NONHSAT096510	humanseq41318	NONCODE v4	NONHSAT096510				ncRNA	chr4	57514153	57522688	-	FALSE	GCTAGCATTTCCCTTTGAGTCATGATGACAGATGGTGTGAAAACCATCTAAGTTTGCTTT	NONHSAT096510	http://noncode.org/show_rna.php?id=NONHSAT096510	GRCh37/hg19/Feb2009	PMID:22140575=brain_Pred31794	lincRNA
CUST_32212_PI429545406	0.0438562	2.38535	down	4.61361	5.61693	5.76888	6.85465	6.12025	6.78712	NONHSAT052858	humanseq73352	NONCODE v4	NONHSAT052858	RP11-271K11.5		RP11-271K11.5	ncRNA	chr17	29368988	29386139	-	FALSE	AGGGTCTCAGCCCATCTCTAGCATTCGCTATGTCCTATGCATTTTCAGTTTTTAAATTGT	NONHSAT052858	http://noncode.org/show_rna.php?id=NONHSAT052858	GRCh37/hg19/Feb2009	ensembl=ENST00000581652	lincRNA
CUST_88467_PI429545410	0.0338258	7.55954	up	6.70038	7.25263	8.06659	2.95687	5.83184	4.47601	NR_033655.1	humanseq89006	RefSeq	NR_033655.1	Homo sapiens aspartylglucosaminidase (AGA), transcript variant 3, non-coding RNA		AGA	ncRNA	4	178351928	178363657	-	FALSE	GAGGAAAAAGTGGACTGCATCTAATCCATCTTTACTGTCAACATCTGTATTTAAAGAAGA	NR_033655.1	http://www.ncbi.nlm.nih.gov/nuccore/NR_033655.1	GRCh37/hg19/Feb2009	gi|295849294	non-coding RNA
CUST_11211_PI429545399	0.000108	2.4963	down	7.88012	7.76522	8.04531	9.2489	9.15661	9.24452	NONHSAT126765	humanseq51196	NONCODE v4	NONHSAT126765	FAM110B		FAM110B	ncRNA	chr8	58907067	59058558	+	FALSE	CAGAGAGCATTTTAAGAAAGGACAGCATTCCTGTGACCTCTGCCTACCATCCATAAAATA	NONHSAT126765	http://noncode.org/show_rna.php?id=NONHSAT126765	GRCh37/hg19/Feb2009	ensembl=ENST00000519262	lincRNA
CUST_58345_PI429545380	0.00391498	3.27537	down	5.8055	5.35526	5.22054	7.13102	6.80513	7.58012	FR235417	humanseq15893	frnadb v3.4	FR235417	Putative conserved noncoding region (RNAz)	human(hg18)	FR235417	ncRNA	chr17	38220163	38220510	+	FALSE	ACACAGAGATATGTCCACACAGACAGCCACATGCACATCCAGGGACACCCAGGCAGACTC	FR235417	http://www.ncrna.org/frnadb/detail.html?i_name=FR235417	GRCh37/hg19/Feb2009	RNZ15295 RNAdb v2.0	nc_conserved_region
CUST_87754_PI429545395	0.00202121	4.65024	up	8.33028	7.98187	8.58485	6.07424	6.5288	5.64203	NONHSAT120244	humanseq49345	NONCODE v4	NONHSAT120244	RP5-1147A1.1		RP5-1147A1.1	ncRNA	chr7	40155283	40155542	+	FALSE	GTAGGAGCAATGGCTGTTGTTGGTATGGACTATTCCATGTATCGGGAATTCTAAGCAAAA	NONHSAT120244	http://noncode.org/show_rna.php?id=NONHSAT120244	GRCh37/hg19/Feb2009	ensembl=ENST00000603944	lincRNA
CUST_26513_PI429545406	0.000321	4.18112	down	6.96581	7.52032	7.28226	9.25668	9.22743	9.47595	NONHSAG020751	humanseq72762	NONCODE v4	NONHSAG020751	NONHSAG020751		NONHSAG020751	ncRNA	chr17	8046759	8049806	-	FALSE	CTGATGACCTTTCCCTATCTCACTCTCCTCAGACATCATCATGATGGAGGACCTGCCTGG	NONHSAG020751	http://noncode.org/show_gene.php?id=NONHSAG020751	GRCh37/hg19/Feb2009	NONHSAT145485; NONHSAT145486	lincRNA
CUST_11199_PI429545380	0.0308409	4.8057	down	5.13173	5.09907	5.15919	7.48748	6.1512	8.54556	FR030076	humanseq11150	frnadb v3.4	FR030076	Putative conserved noncoding region (RNAz)	human(hg18)	FR030076	ncRNA	chr9	119355255	119355488	+	FALSE	AACAAAAGAAAAGCCTGTCTGTCTGGAATGCAATGGGAATGAAGATTCCAAGGAGGTCAT	FR030076	http://www.ncrna.org/frnadb/detail.html?i_name=FR030076	GRCh37/hg19/Feb2009	RNZ34633 RNAdb v2.0	nc_conserved_region
CUST_62052_PI429545395	0.0403333	2.63953	down	10.0255	10.3467	9.86344	11.5427	10.676	12.2179	NONHSAT108692	humanseq46615	NONCODE v4	NONHSAT108692	DDR1		DDR1	ncRNA	chr6	30851177	30851855	+	FALSE	GTTTCATCTTCCCTGGGTCTCTTGGTCCCCTTCCTTTTGACTGTGTGTGATTTTCAGTGT	NONHSAT108692	http://noncode.org/show_rna.php?id=NONHSAT108692	GRCh37/hg19/Feb2009	ensembl=ENST00000506573	lincRNA
CUST_7649_PI429545395	0.0332206	2.48872	down	7.50046	7.27948	7.93751	8.94205	8.23167	9.48994	NONHSAG037320	humanseq40802	NONCODE v4	NONHSAG037320	NONHSAG037320		NONHSAG037320	ncRNA	chr4	2936626	2963465	+	FALSE	AAACCTGTCCTGCCTATTTTTCTTCCCTGGACCCTGACTGATACACTCTTAAAACGAGAA	NONHSAG037320	http://noncode.org/show_gene.php?id=NONHSAG037320	GRCh37/hg19/Feb2009	NONHSAT094826; NONHSAT094825; NONHSAT094827; NONHSAT094828; NONHSAT094829; NONHSAT094830; NONHSAT094831; NONHSAT094832; NONHSAT094833; NONHSAT094834; NONHSAT094835	lincRNA
CUST_20677_PI429545399	0.0196103	3.53204	up	8.30605	9.64325	9.0401	7.42719	7.5019	6.5988	NONHSAT126786	humanseq52192	NONCODE v4	NONHSAT126786	SDCBP		SDCBP	ncRNA	chr8	59465482	59484860	+	FALSE	TCTCTCAATACATGGGGCTGAGTTTAAATGAAGAAGAAATACGTGCAAATGTGGCCGTGG	NONHSAT126786	http://noncode.org/show_rna.php?id=NONHSAT126786	GRCh37/hg19/Feb2009	ensembl=ENST00000522243	lincRNA
CUST_54323_PI429545388	0.00437813	2.54919	up	7.14656	6.97343	7.70828	6.05986	5.89366	5.82462	NONHSAG029261	humanseq35780	NONCODE v4	NONHSAG029261	NONHSAG029261		NONHSAG029261	ncRNA	chr2	131100470	131102593	+	FALSE	TACAGGGGTCCCTGGAGTTTGATGATGCTGGAGGTGAAGGTAACTATACAAGGTAGCCCT	NONHSAG029261	http://noncode.org/show_gene.php?id=NONHSAG029261	GRCh37/hg19/Feb2009	NONHSAT074319; NONHSAT074320	lincRNA
CUST_38783_PI429545410	8.59e-05	62.1966	up	9.15533	9.59389	9.6418	3.67971	2.85767	3.97735	XR_245851.1	humanseq84001	RefSeq	XR_245851.1	PREDICTED: Homo sapiens colony stimulating factor 1 receptor (CSF1R), transcript variant X2, misc_RNA		CSF1R	ncRNA					FALSE	TGACTTTATGCCTATGAAGTCCCCAGGAGCTACACTGATACTGAGAAAACCAGGCTCTTT	XR_245851.1	http://www.ncbi.nlm.nih.gov/nuccore/XR_245851.1	GRCh37/hg19/Feb2009	gi|530380404	misc_RNA
CUST_34755_PI429545406	0.0438589	4.51585	up	10.9369	12.5274	13.4326	10.3859	10.1746	9.81147	NONHSAT053544	humanseq73620	NONCODE v4	NONHSAT053544	CTD-2267D19.4		CTD-2267D19.4	ncRNA	chr17	38524203	38524690	+	FALSE	TCTGATGATGAGAACTTCTTCCTGAAGCATACAGTCCTGGCATCTTGTCCATGGCAAATG	NONHSAT053544	http://noncode.org/show_rna.php?id=NONHSAT053544	GRCh37/hg19/Feb2009	ensembl=ENST00000583752	lincRNA
CUST_44497_PI429545406	0.012107	3.98245	up	7.76429	7.53855	7.8533	6.24459	6.09764	4.83294	NONHSAT056047	humanseq74633	NONCODE v4	NONHSAT056047	SNHG16		SNHG16	ncRNA	chr17	74553856	74561361	+	FALSE	TTTCCAAACCAAGTATTCCATCCAAAGGAACATACTGCTATCATAGAGACCAAGGAGGGA	NONHSAT056047	http://noncode.org/show_rna.php?id=NONHSAT056047	GRCh37/hg19/Feb2009	ensembl=ENST00000590435	lincRNA
CUST_13878_PI429545388	0.000398	5.07052	up	8.01928	8.65808	8.35134	6.07748	6.13908	5.78575	NONHSAG003121	humanseq31475	NONCODE v4	NONHSAG003121	NONHSAG003121		NONHSAG003121	ncRNA	chr1	156434336	156470571	-	FALSE	AAGGCAAACCTGGCTTTTGATTACCATGTGTGGATGTTTCAGTGTCCTTTCTTCTCTGTC	NONHSAG003121	http://noncode.org/show_gene.php?id=NONHSAG003121	GRCh37/hg19/Feb2009	NONHSAT006878; NONHSAT006879; NONHSAT006880	lincRNA
CUST_40370_PI429545410	0.00268272	4.56365	down	6.40398	6.89651	7.01273	9.08863	8.43864	9.35651	XR_241026.1	humanseq84161	RefSeq	XR_241026.1	PREDICTED: Homo sapiens uncharacterized LOC100288069 (LOC100288069), transcript variant X1, misc_RNA		LOC100288069	ncRNA	1				FALSE	ACCAGCACTGTACAGACCTGAACAACGAAGATGGCATATTTTGTTCAGGGAATGGTGAAT	XR_241026.1	http://www.ncbi.nlm.nih.gov/nuccore/XR_241026.1	GRCh37/hg19/Feb2009	gi|530360231	misc_RNA
CUST_86614_PI429545395	0.0130207	2.01861	down	6.86836	7.16821	7.47618	8.14802	7.92645	8.47836	NONHSAT119934	humanseq49224	NONCODE v4	NONHSAT119934	GHRHR		GHRHR	ncRNA	chr7	30978283	31008494	+	FALSE	AGGGAGATTTGGGCCAAATATCCAGAAACTGCTGATCCCCAAGGCCCATCCACCAGCTCC	NONHSAT119934	http://noncode.org/show_rna.php?id=NONHSAT119934	GRCh37/hg19/Feb2009	ensembl=ENST00000466427	lincRNA
CUST_37856_PI429545399	0.0155625	3.68367	down	5.50383	4.19945	4.94867	7.00634	6.22349	7.06556	NONHSAT131364	humanseq54039	NONCODE v4	NONHSAT131364				ncRNA	chr9	43822612	43876034	+	FALSE	CTGTCACTTTTCAATTTCGAACGTGGAACAGAGCAGGACATTTGCTTTTCGGCGAACTTC	NONHSAT131364	http://noncode.org/show_rna.php?id=NONHSAT131364	GRCh37/hg19/Feb2009
CUST_41434_PI429545402	0.0171465	2.19426	up	6.87703	7.39569	7.23766	6.40809	6.12578	5.5753	NONHSAT030435	humanseq64313	NONCODE v4	NONHSAT030435	C12orf45		C12orf45	ncRNA	chr12	105388269	105443515	+	FALSE	CGAAGATGACAGCATCCCATCTGAAGTCACCATAGATAACATTAAGCTTCCCAATTCTGA	NONHSAT030435	http://noncode.org/show_rna.php?id=NONHSAT030435	GRCh37/hg19/Feb2009	ensembl=ENST00000548583	lincRNA
CUST_32451_PI429545395	0.0389841	2.72345	up	7.65643	7.85197	7.70676	6.37766	7.06878	5.43241	NONHSAT101176	humanseq43449	NONCODE v4	NONHSAT101176	OXCT1		OXCT1	ncRNA	chr5	41731840	41739823	-	FALSE	GGATGACGTACAGAAGAGTACTGGGTGTGATTTTGCAGTTTCACCAAAACTCATGCCAAT	NONHSAT101176	http://noncode.org/show_rna.php?id=NONHSAT101176	GRCh37/hg19/Feb2009	ensembl=ENST00000503374	lincRNA
CUST_77516_PI429545395	0.00668029	2.51001	down	5.54334	5.2788	5.87059	6.77791	6.63164	7.26627	NONHSAT116109	humanseq48280	NONCODE v4	NONHSAT116109				ncRNA	chr6	168084230	168088891	+	FALSE	TTGTCCCAAAATGGAGCATCCTAGAGTACCCATTCTTCATCTCTGCCTTGGGAAGATGTT	NONHSAT116109	http://noncode.org/show_rna.php?id=NONHSAT116109	GRCh37/hg19/Feb2009
CUST_27723_PI429545410	0.0461555	2.39608	down	9.20623	9.13089	9.05137	10.3339	9.65902	11.1776	XR_245326.1	humanseq82885	RefSeq	XR_245326.1	PREDICTED: Homo sapiens uncharacterized LOC101927836 (LOC101927836), misc_RNA		LOC101927836	ncRNA	8				FALSE	GAGCTGGCTGGCCCATCCTCTCTTCTTTCCCTTGTTTTTCTATTTTATCTTTCAAAGCAG	XR_245326.1	http://www.ncbi.nlm.nih.gov/nuccore/XR_245326.1	GRCh37/hg19/Feb2009	gi|530387388	misc_RNA
CUST_12397_PI429545395	0.0223314	2.65874	up	9.24064	9.33376	9.70208	8.42952	8.32381	7.29091	NONHSAT096507	humanseq41317	NONCODE v4	NONHSAT096507	SRP72		SRP72	ncRNA	chr4	57366677	57369839	+	FALSE	CTGTTATCAAGAACATGAACATTGGCTTCCTCCATAGAGAAGAAATCAGTATCTGAGTTG	NONHSAT096507	http://noncode.org/show_rna.php?id=NONHSAT096507	GRCh37/hg19/Feb2009	ensembl=ENST00000507126	lincRNA
CUST_73827_PI429545399	0.0141114	2.0219	down	6.53493	5.93561	5.87149	7.03059	6.98612	7.37245	NONHSAG005576	humanseq57929	NONCODE v4	NONHSAG005576	NONHSAG005576		NONHSAG005576	ncRNA	chr10	32801393	32833365	+	FALSE	CAAGTACAGGTAACACACCCACTCTCTCTATGCATCAATATTTGATTAATACTTGCTCTG	NONHSAG005576	http://noncode.org/show_gene.php?id=NONHSAG005576	GRCh37/hg19/Feb2009	NONHSAT012656; NONHSAT012657	lincRNA
CUST_81173_PI429545388	0.0185339	2.41184	down	6.8422	7.48099	7.45904	8.47302	8.11821	9.0014	NONHSAT090073	humanseq38601	NONCODE v4	NONHSAT090073				ncRNA	chr3	57260293	57261600	-	FALSE	TTGAAAACATGTGATTTTGTTGCCAGTTTATCAGTTCCTACCTGGCCTCCCGAGGTCAGT	NONHSAT090073	http://noncode.org/show_rna.php?id=NONHSAT090073	GRCh37/hg19/Feb2009	PMID:23040067=HI-LNC441	lincRNA
CUST_7084_PI429545395	0.0125504	3.48235	up	6.73624	6.62979	7.39205	5.55125	5.36489	4.44175	NONHSAT094689	humanseq40741	NONCODE v4	NONHSAT094689				ncRNA	chr4	1243293	1246110	+	FALSE	TACAAAAAGTGCCTGGGAACGTCGATGAGGTATTAAAGGAAACCACTGGTCTTGTCAGTC	NONHSAT094689	http://noncode.org/show_rna.php?id=NONHSAT094689	GRCh37/hg19/Feb2009	TO BE PUBLISHED=TCONS_00028869	lincRNA
CUST_74782_PI429545406	0.0154315	8.19255	up	6.98442	7.24144	7.30063	2.9023	5.46893	4.05231	NONHSAT067130	humanseq77890	NONCODE v4	NONHSAT067130				ncRNA	chr19	49458923	49464268	+	FALSE	CCTGTGCACCAAGGTGCCGGAACTGATCAGAACCATCATGGGCTGGACATTGGACTTCCT	NONHSAT067130	http://noncode.org/show_rna.php?id=NONHSAT067130	GRCh37/hg19/Feb2009
CUST_20024_PI429545402	0.00687698	2.30872	down	6.48028	6.15015	6.77938	7.45409	7.61447	7.96253	NONHSAT025011	humanseq62091	NONCODE v4	NONHSAT025011	FOXRED1		FOXRED1	ncRNA	chr11	126139088	126145244	+	FALSE	CCAAGAGCAGAAGTCCTCATCCCTCTTTGTGAGTTCTCTTTTTCTTATCACAGGGATGGA	NONHSAT025011	http://noncode.org/show_rna.php?id=NONHSAT025011	GRCh37/hg19/Feb2009	ensembl=ENST00000524751	lincRNA
CUST_88682_PI429545395	0.00243661	3.15497	up	6.06314	6.38823	6.33192	4.99717	4.58432	4.22892	NONHSAT120505	humanseq49441	NONCODE v4	NONHSAT120505	EPS15P1		EPS15P1	ncRNA	chr7	46820970	46823041	+	FALSE	GGCTCCACTATTGAAAAAGGGATGCTTTAGGTTGAACCATTGTAGCCTCAGATTCTATCT	NONHSAT120505	http://noncode.org/show_rna.php?id=NONHSAT120505	GRCh37/hg19/Feb2009	ensembl=ENST00000459691	lincRNA
CUST_14677_PI429545395	0.00199848	5.20962	up	7.02853	7.65658	8.02397	5.28247	5.40695	4.87613	NONHSAG038287	humanseq41556	NONCODE v4	NONHSAG038287	NONHSAG038287		NONHSAG038287	ncRNA	chr4	79772046	79786927	+	FALSE	CCCAGACAATTCTCGTTACTCCCGTAACATACATTGCTTAATAATTAAGGATCACTTAAA	NONHSAG038287	http://noncode.org/show_gene.php?id=NONHSAG038287	GRCh37/hg19/Feb2009	NONHSAT097087; NONHSAT097088	lincRNA
CUST_14183_PI429545406	0.0380444	3.58985	up	7.04586	7.1207	6.92964	5.76652	5.81363	3.98426	NONHSAT142612	humanseq71469	NONCODE v4	NONHSAT142612				ncRNA	chr16	54952842	54963063	-	FALSE	ATCCCAAGGCTGGTCTGCAAAGAGTCTGCAATTCATAATGGAGCTACTGTACTGGCTATT	NONHSAT142612	http://noncode.org/show_rna.php?id=NONHSAT142612	GRCh37/hg19/Feb2009
CUST_72854_PI429545410	0.0292645	4.15599	up	8.65866	9.42381	9.16272	7.48346	7.71397	5.88218	NR_038104.1	humanseq87432	RefSeq	NR_038104.1	Homo sapiens trans-2,3-enoyl-CoA reductase (TECR), transcript variant 3, non-coding RNA		TECR	ncRNA		14640378	14676792	+	FALSE	AGCATTACGAGGTGGAGATTCTGGACGCAAAGACAAGGGAGAAGCTGTGTTTCTTGGACA	NR_038104.1	http://www.ncbi.nlm.nih.gov/nuccore/NR_038104.1	GRCh37/hg19/Feb2009	gi|328802709	non-coding RNA
CUST_27953_PI429545376	0.0011543	2.52453	down	6.94882	6.78371	6.74516	8.17044	7.90054	8.41474	TCONS_00012332	humanseq2949	broadlincRNA	TCONS_00012332	linc-ULBP3-2		linc-ULBP3-2	ncRNA	chr6	150642053	150643510	-	FALSE	ATGAAGAGAGGCTGTCCCTGTCTGCCAGCTTCAGAGAGAGATGGAGCTGGAGAAAGATCT	TCONS_00012332	http://www.broadinstitute.org/genome_bio/human_lincrnas/?q=lincRNA_catalog	GRCh37/hg19/Feb2009	XLOC_005877	lincRNA
CUST_22618_PI429545402	0.0216286	2.70767	down	6.57984	6.50661	6.56996	7.76206	7.45247	8.75303	NONHSAG011041	humanseq62355	NONCODE v4	NONHSAG011041	NONHSAG011041		NONHSAG011041	ncRNA	chr12	48624881	48677993	-	FALSE	TATTTGGGAGATCAAAGGTTTTCCAATCAAGACTGTGTTCCTCACTCCCTGACTCCTCTT	NONHSAG011041	http://noncode.org/show_gene.php?id=NONHSAG011041	GRCh37/hg19/Feb2009	NONHSAT027991; NONHSAT027992	lincRNA
CUST_28891_PI429545406	0.0014338	3.48383	up	7.98776	7.99368	8.42363	6.56388	6.45731	5.98186	NONHSAT146127	humanseq73012	NONCODE v4	NONHSAT146127	AC087163.3		AC087163.3	ncRNA	chr17	17884505	17884886	-	FALSE	TTCCCCTTTGGGTTCATCTGCTGTTTTTCCTGGAGGAAGCAAAGATGCCCCAACTGCAGA	NONHSAT146127	http://noncode.org/show_rna.php?id=NONHSAT146127	GRCh37/hg19/Feb2009	ensembl=ENST00000430089	lincRNA
CUST_57923_PI429545376	0.0144197	2.17087	down	5.43778	5.30077	5.35787	6.44825	6.96366	6.03934	TCONS_00026834	humanseq6177	broadlincRNA	TCONS_00026834	linc-MYADM-1		linc-MYADM	ncRNA	chr19	54368016	54369394	+	FALSE	GGAGTCATCATCTTTGGGGTCGGGGTGCTGTTACAGGATGGGTAACCACTCTGAACCAGG	TCONS_00026834	http://www.broadinstitute.org/genome_bio/human_lincrnas/?q=lincRNA_catalog	GRCh37/hg19/Feb2009	XLOC_013145	lincRNA
CUST_45600_PI429545384	0.00173824	2.70576	down	5.18729	5.14847	5.60888	6.50807	6.91895	6.82572	ENST00000559918	humanseq24638	Ensembl	ENST00000559918	RP11-313P18.2-001		RP11-313P18.2-001	ncRNA	15	51985413	51987962	-	FALSE	TTGGAACTATAGGACACATCCGTAGAAGTATTTGGCATCACGCTGCTGCTCTTCACTGAT	ENST00000559918	http://www.ensembl.org/Homo_sapiens/Transcript/Summary?t=ENST00000559918	GRCh37/hg19/Feb2009	ENSG00000259241	lincRNA
CUST_78792_PI429545388	0.00272472	4.16284	down	5.2108	4.81879	5.59881	7.28859	7.62878	6.88374	NONHSAG035032	humanseq38356	NONCODE v4	NONHSAG035032	NONHSAG035032		NONHSAG035032	ncRNA	chr3	48585312	48599448	-	FALSE	GCCACAGGGCCATCTCCTATTAATCAGCCCAAAATTTCCCAATTAGCAAAATAAAAGGAC	NONHSAG035032	http://noncode.org/show_gene.php?id=NONHSAG035032	GRCh37/hg19/Feb2009	NONHSAT089586; NONHSAT089587	lincRNA
CUST_60477_PI429545380	0.0381301	2.52901	down	6.26783	7.31984	6.90587	7.82547	7.88461	8.79918	FR249777	humanseq16112	frnadb v3.4	FR249777	Putative conserved noncoding region (RNAz)	human(hg18)	FR249777	ncRNA	chr18	36600164	36600479	+	FALSE	TCTGGATGCCTGTCTTTTCTCCTTGTGAGAATCACAAGGGCCCTCTCCTTTTATTTTGAG	FR249777	http://www.ncrna.org/frnadb/detail.html?i_name=FR249777	GRCh37/hg19/Feb2009	RNZ16558 RNAdb v2.0	nc_conserved_region
CUST_62094_PI429545406	0.0137117	3.84255	down	7.36504	7.54824	6.42957	9.1028	9.56249	8.50374	NONHSAT060883	humanseq76496	NONCODE v4	NONHSAT060883	CD320		CD320	ncRNA	chr19	8370518	8373240	-	FALSE	TCTCTTTAACCACTGAGTTTGGAGGTCTCCCTGGCAGATCATCTCGCTATGAGGAGCCTG	NONHSAT060883	http://noncode.org/show_rna.php?id=NONHSAT060883	GRCh37/hg19/Feb2009	ensembl=ENST00000596246	lincRNA
[truncated: 3,890 more rows]
